# Supplementary material for: Bacterial defenses against a natural antibiotic promote collateral resilience to clinical antibiotics
Source: PLoS Biol. 2021 Mar 10;19(3):e3001093. doi: 10.1371/journal.pbio.3001093 (PMC7946323; doi:10.1371/journal.pbio.3001093)
Supplement: S1 Table — Analysis was done using ARTIST software (see Methods). Ratios = reads + PYO conditions / reads no PYO condition (log2 transformed), where high ratio values = increased fitness and low ratio values = decreased fitness. CIP Tn-seq values are from Cameron and colleagues [24] (see Methods). NA, not applicable. NR, not reported, meaning that there were no reads from the gene/locus within the replicate (or in at least one of the replicates, when displayed in the “average log2-transformed ratio” column). CIP, ciprofloxacin; PYO, pyocyanin; Tn-seq, transposon sequencing. (XLSX) [file pbio.3001093.s010.xlsx]

## Sheet: dataset_PYO_tn-seq_ARTIST
S1 Table. Read ratios for each gene (PA14 genome) in the PYO tolerance Tn-seq experiment. Analysis was done using ARTIST software (see Materials and Methods).
Ratios = reads + PYO conditions / reads no PYO condition (log2-transformed), where high ratio values = increased fitness, and low ratio values = decreased fitness
Ciprofloxacin Tn-Seq values are from: D. R. Cameron, Y. Shan, E. A. Zalis, V. Isabella, K. Lewis, A genetic determinant of persister cell formation in bacterial pathogens. J. Bacteriol. 200 (2018), doi:10.1128/JB.00303-18. (see Methods)
NA = not applicable
NR = not reported, meaning that there were no reads from the gene/locus within the replicate (or in at least one of the replicates, when displayed in the "average log2-tranformed ratio" column)
	Replicate 1		Replicate 2
PA14_locus	Log2(Read ratio_R1)	p-value_R1	Log2(Read ratio_R2)	p-value_R2	Average log2-transformed ratio	Fisher's test (p-value)	Cipro Tn-seq Log2-transformed survival index	Gene Name	Description	Start	End	Strand	PAO1_locus
PA14_00010	1.36442	0.430071	0.315123	0.710231	0.839772	0.667704		dnaA	chromosomal replication initiation protein	483	2027	+	PA0001
PA14_00020	-0.140118	0.765037	-0.350119	0.316239	-0.245119	0.585261		dnaN	DNA polymerase III subunit beta	2056	3159	+	PA0002
PA14_00030	-0.676115	0.530314	-0.309005	0.828718	-0.49256	0.800805	-1.26268	recF	recombination protein F	3169	4278	+	PA0003
PA14_00050	1.52411	0.298399	0.332362	0.581337	0.928236	0.477347		gyrB	DNA gyrase subunit B	4275	6695	+	PA0004
PA14_00060	4.89922	0.0099596	6.53968	0.00303186	5.71945	0.000344471		lptA	acyltransferase	7018	7791	-	PA0005
PA14_00070	0.354239	1	-2.1957	0.519603	-0.92073	0.859782			D,D-heptose 1,7-bisphosphate phosphatase	7803	8339	-	PA0006
PA14_00080	-0.52175	0.519992	-0.816745	0.283887	-0.669248	0.430032	0.725546		hypothetical protein	8671	10377	+	PA0007
PA14_00090	0.717343	0.565982	-0.331714	0.758586	0.192814	0.792355		glyS	glycyl-tRNA synthetase subunit beta	10434	12488	-	PA0008
PA14_00100	1.65615	0.469	-3.29679	0.587059	-0.820318	0.630447		glyQ	glycyl-tRNA synthetase subunit alpha	12488	13435	-	PA0009
PA14_00110	-0.483559	0.652554	-0.773715	0.447468	-0.628637	0.651448	-0.261236	tag	DNA-3-methyladenine glycosidase I	13540	14091	+	PA0010
PA14_00120	-4.69274	0.163801	-3.07271	0.201151	-3.88272	0.145396			lipid A biosynthesis lauroyl acyltransferase	14236	15123	+	PA0011
PA14_00130	-0.91018	0.709	-0.462983	0.79	-0.686582	0.884762			hypothetical protein	15208	15474	+	PA0012
PA14_00140	-0.520287	0.66898	-0.692966	0.684633	-0.606627	0.81565	-1.69064		hypothetical protein	15621	16274	+	PA0013
PA14_00150	-0.535765	0.601	-0.514598	0.715	-0.525182	0.792667	0.594047		hypothetical protein	16336	16608	-	PA0014
PA14_00160	-1.10371	0.876	-1.71978	0.994	-1.41175	0.991261	0.72771		hypothetical protein	16923	17240	-	PA0015
PA14_00170	-1.29882	0.346763	-1.36144	0.299877	-1.33013	0.339359	-0.274444	trkA	potassium transporter peripheral membrane protein	17389	18762	-	PA0016
PA14_00180	1.04881	0.303685	0.789339	0.558104	0.919072	0.470324	0.756568		tRNA and rRNA cytosine-C5-methylases	18789	20093	-	PA0017
PA14_00190	0.767542	1	-0.337153	0.660688	0.215195	0.934526		fmt	methionyl-tRNA formyltransferase	20090	21034	-	PA0018
PA14_00200	-2.85252	0.68254	-1.51399	0.896825	-2.18326	0.912564		def	peptide deformylase	21088	21594	-	PA0019
PA14_00210	-1.07045	0.213171	-1.21444	0.244449	-1.14244	0.206062	-0.218028		lysin domain-containing protein	21733	22758	+	PA0020
PA14_00230	-0.395113	0.490638	-0.59633	0.370682	-0.495722	0.491862	1.06778		Rossmann fold nucleotide-binding protein	22893	23981	+	PA0021
PA14_00240	-0.201494	0.939069	-1.13937	0.882035	-0.670432	0.984333			hypothetical protein	24022	24579	+	PA0022
PA14_00250	-0.917149	0.311347	-0.449509	0.651931	-0.683329	0.526656	1.00924	qor	quinone oxidoreductase	24589	25566	-	PA0023
PA14_00280	-0.180855	0.294118	-0.0731538	0.52058	-0.127004	0.440439		hemF	coproporphyrinogen III oxidase	25757	26674	+	PA0024
PA14_00290	0.90765	0.536941	1.48871	0.580882	1.19818	0.675286		aroE	shikimate 5-dehydrogenase	26732	27556	+	PA0025
PA14_00300	-0.489765	0.483249	-0.906751	0.32586	-0.698258	0.448559	0.747131	plcB	phospholipase C, PlcB	27667	28653	+	PA0026
PA14_00310	-0.477723	0.613309	-0.821781	0.179741	-0.649752	0.353322	0.812313		peptidyl-prolyl isomerase	28634	29920	+	PA0027
PA14_00320	-0.141792	0.914199	-1.58235	0.308961	-0.86207	0.639541	0.402589		hypothetical protein	29917	30519	+	PA0028
PA14_00340	-0.77946	0.222621	-0.930822	0.307986	-0.855141	0.252315	0.394957		sulfate transporter	30523	32076	-	PA0029
PA14_00360	-0.358468	0.769687	-0.722989	0.490123	-0.540728	0.745002	0.857013		hypothetical protein	32081	33004	-	PA0030
PA14_00380	-0.535974	0.372157	-0.599155	0.354036	-0.567565	0.398802	0.666825	betC	choline sulfatase	33021	34532	-	PA0031
PA14_00400	-0.580503	0.0344963	-0.680542	0.172919	-0.630522	0.0365171	0.889834		LysR family transcriptional regulator	34645	35559	+	PA0032
PA14_00410	-0.806357	0.802	-1.00178	1	-0.904071	0.978959			dioxygenase	35570	35947	+	NA
PA14_00420	-0.0853139	0.852	-0.509579	0.462286	-0.297447	0.76085			histidine phosphotransfer domain-containing protein	35926	36291	-	PA0033
PA14_00430	-0.702182	0.360195	-1.18149	0.288745	-0.941837	0.3394	-0.603408		two-component response regulator	36299	36922	-	PA0034
PA14_00440	-0.699294	0.393725	-3.36474	0.638154	-2.03202	0.598313	-4.84321	trpA	tryptophan synthase subunit alpha	37108	37914	-	PA0035
PA14_00450	-0.625207	0.754866	-1.00304	0.735687	-0.814126	0.88198	-5.32396	trpB	tryptophan synthase subunit beta	37911	39119	-	PA0036
PA14_00460	0.0171359	0.890769	-0.182674	0.834096	-0.0827691	0.963711	0.624647	trpI	transcriptional regulator TrpI	39223	40110	+	PA0037
PA14_00470	-0.0410596	0.91	-0.224161	0.913333	-0.13261	0.984864			hypothetical protein	40211	40426	+	PA0038
PA14_00480	0.483965	0.68	-0.431819	0.786667	0.026073	0.869595			hypothetical protein	40610	40837	+	PA0039
PA14_00490	-0.565077	0.238411	-1.00941	0.0502333	-0.787246	0.0649687	1.01774		hemolysin activation/secretion protein	41133	42821	+	PA0040
PA14_00510	-0.425559	0.160427	-0.796415	0.00279255	-0.610987	0.00390241	-0.67761		hemagglutinin	42934	53265	+	PA0041
PA14_00520	-0.167111	1	-0.556973	1	-0.362042	1			hypothetical protein	54577	54699	+	NA
PA14_00530	-0.539243	0.582	-0.445803	0.332571	-0.492523	0.511412	-0.198664		hypothetical protein	54909	55304	+	PA0042
PA14_00550	-0.371576	0.385153	-0.81995	0.101914	-0.595763	0.166342	0.930968		hypothetical protein	55575	56984	-	PA0043
PA14_00560	-0.66101	0.466171	-0.988463	0.171821	-0.824737	0.282305	0.137341	exoT	exoenzyme T	57148	58476	+	PA0044
PA14_00570	-0.811871	0.608671	-0.895466	0.618205	-0.853669	0.744068	0.921005		lipoprotein	59018	59704	+	PA0045
PA14_00580	-0.852037	0.270286	-0.709088	0.321429	-0.780562	0.299142	0.333706		lipoprotein	59735	60088	+	PA0046
PA14_00590	-0.544606	0.956667	-0.520424	0.464762	-0.532515	0.805002	0.206935		lipoprotein	60241	60750	+	PA0047
PA14_00600	-0.930695	0.351	-0.966685	0.257	-0.94869	0.307213	0.683815		transcriptional regulator	60765	61148	-	PA0048
PA14_00620	-0.568903	0.299208	-0.833451	0.096248	-0.701177	0.130958	0.770323		hypothetical protein	61430	63091	-	PA0049
PA14_00630	-1.29042	1	1.54416	1	0.126867	1			hypothetical protein	63701	63841	+	PA0050
PA14_00640	-0.451323	0.393257	-0.701255	0.297927	-0.576289	0.36838	0.535745	phzH	potential phenazine-modifying enzyme	64665	66497	+	PA0051
PA14_00650	-0.125207	0.93	-0.904909	0.45246	-0.515058	0.785033	-3.4423		hypothetical protein	66550	66978	-	PA0052
PA14_00660	-0.106929	0.883968	-1.01607	0.145476	-0.561497	0.392357	-0.292626		RNA 2'-phosphotransferase-like protein	67187	67735	-	PA0054
PA14_00670	-0.28806	0.539127	-0.745113	0.335873	-0.516587	0.490509	1.19368		hypothetical protein	67774	68280	-	PA0055
PA14_00680	-0.616992	0.347921	-0.432431	0.620287	-0.524711	0.546725	0.509458		LysR family transcriptional regulator	68346	69266	-	PA0056
PA14_00690	-0.401407	0.533527	-0.908023	0.317302	-0.654715	0.469971	0.7427		hypothetical protein	69374	70261	+	PA0057
PA14_00700	-0.438926	0.974446	-0.940664	0.649219	-0.689795	0.922292	0.712955		hypothetical protein	70324	71028	+	PA0058
PA14_00710	-0.291635	0.534206	-0.466541	0.636111	-0.379088	0.706595	-0.969554	osmC	osmotically inducible protein OsmC	71112	71567	+	PA0059
PA14_00720	-0.456179	0.646667	-0.34502	0.616667	-0.4006	0.765395			hypothetical protein	71678	71911	+	PA0060
PA14_00730	-0.94066	0.655714	-0.955886	0.405159	-0.948273	0.617814	-0.464062		hypothetical protein	71923	72360	-	PA0061
PA14_00740	-0.81152	0.649714	-0.937536	0.552571	-0.874528	0.726785	1.42609		lipoprotein	72417	72833	-	PA0062
PA14_00750	-0.675338	0.321998	-0.734757	0.252644	-0.705048	0.285458	-0.89287		hypothetical protein	72925	74052	+	PA0063
PA14_00760	-0.171864	0.873742	-0.891485	0.333381	-0.531675	0.650576	0.973684		hypothetical protein	74060	75043	-	PA0064
PA14_00770	-0.12062	0.892727	-0.551676	0.393766	-0.336148	0.719036	1.80185		hypothetical protein	75076	75741	-	PA0065
PA14_00780	-0.629603	0.232597	-0.796847	0.307944	-0.713225	0.260456	-2.60017		hypothetical protein	75734	76276	-	PA0066
PA14_00790	1.19844	0.0416956	1.52539	0.00249267	1.36192	0.00105719	0.944103	prlC	oligopeptidase A	76354	78399	+	PA0067
PA14_00800	2.6188	0.187	1.40741	0.487	2.01311	0.309283			hypothetical protein	78396	78671	+	PA0068
PA14_00810	-0.348076	0.769267	-0.825486	0.527146	-0.586781	0.771533	0.414431		DNA repair photolyase	78760	79818	+	PA0069
PA14_00820	-0.552201	0.581223	-0.628988	0.562916	-0.590595	0.69272	0.519092	tagQ1	TagQ1	80049	80963	-	PA0070
PA14_00830	-0.304801	0.925326	-0.961183	0.553309	-0.632992	0.854743	1.04227	tagR1	TagR1	81025	82737	-	PA0071
PA14_00850	-0.492675	0.860653	-1.04793	0.360304	-0.770301	0.67318	-1.31369	tagS1	TagS1	82730	83929	-	PA0072
PA14_00860	-0.559417	0.758526	-0.851814	0.490746	-0.705616	0.740097	-3.42851	tagT1	TagT1	83929	84648	-	PA0073
PA14_00875	-0.480672	0.295102	-0.913892	0.171857	-0.697282	0.201925	0.913583	ppkA	serine/threonine protein kinase PpkA	84645	87743	-	PA0074
PA14_00890	0.125017	0.718024	-0.0130213	0.856393	0.0559977	0.913929	0.386597	pppA	PppA	87751	88479	-	PA0075
PA14_00900	-0.351713	0.62648	-0.284509	0.869848	-0.318111	0.875764	0.794482	tagF1	TagF1	88489	89169	-	PA0076
PA14_00910	-0.443955	0.757929	-0.821827	0.204735	-0.632891	0.444297	0.206085	icmF1	IcmF1	89166	92474	-	PA0077
PA14_00925	-0.709885	0.512713	-0.681383	0.187634	-0.695634	0.321441	0.692917	tssL1	TssL1	92696	94045	-	PA0078
PA14_00940	-0.215313	0.674766	-0.528226	0.249928	-0.371769	0.468822	0.120666	tssK1	TssK1	94052	95386	-	PA0079
PA14_00960	-0.718917	0.222698	-0.656798	0.262937	-0.687857	0.224723	0.898671	tssJ1	TssJ1	95402	95866	-	PA0080
PA14_00970	-0.80309	0.414069	-0.775957	0.524134	-0.789524	0.548588	0.35174		hypothetical protein	95911	96453	-	NA
PA14_00980	-0.144715	0.839253	-0.748932	0.504197	-0.446824	0.78707		fha1	Fha1	96450	97409	-	PA0081
PA14_00990	-0.721775	0.356241	-1.03895	0.50783	-0.880365	0.490222	0.501638	tssA1	TssA1	97777	98811	+	PA0082
PA14_01010	-0.621874	0.975	-1.16396	0.950397	-0.892915	0.997241	0.689753	hsiB1	HsiB1	98900	99418	+	PA0083
PA14_01020	-0.515607	0.465096	-0.677596	0.431197	-0.596601	0.522769	0.790488	hsiC1	HsiC1	99431	100927	+	PA0084
PA14_01030	-0.624673	0.635714	-0.653498	0.49873	-0.639085	0.681244	1.81365	hcp1	Hcp1	101003	101491	+	PA0085
PA14_01040	-0.278785	0.585354	-0.811659	0.277326	-0.545222	0.457472	1.63246	tagJ1	TagJ1	101659	102504	+	PA0086
PA14_01060	-0.698263	0.0890476	-0.599105	0.423492	-0.648684	0.16132	0.796062	tssE1	TssE1	102506	103015	+	PA0087
PA14_01070	-0.483541	0.225101	-0.785463	0.115134	-0.634502	0.120587	0.17103	tssF1	TssF1	103012	104871	+	PA0088
PA14_01080	-0.33982	0.931153	-0.647174	0.414901	-0.493497	0.75376	-0.578247	tssG1	TssG1	104835	105881	+	PA0089
PA14_01100	-0.395862	0.416652	-0.400374	0.406405	-0.398118	0.470043	0.392898	clpV1	ClpV1	105874	108582	+	PA0090
PA14_01110	-0.710825	0.0849146	-0.717049	0.215952	-0.713937	0.0916657	0.631393	vgrG1a	VgrG1a	108629	110560	+	PA0091
PA14_01120	-0.46207	0.61	-0.888713	0.4	-0.675391	0.588183		tsi6	Tsi6	110675	110959	-	PA0092
PA14_01130	NR	1	0	1	NR	1			hypothetical protein	110972	111205	-	NA
PA14_01140	-0.263069	0.73587	-0.749164	0.277443	-0.506117	0.528542	0.330985	tse6	Tse6	111195	112514	-	PA0093
PA14_01150	-0.321691	0.939143	-1.18217	0.915143	-0.751932	0.989625		eagT6	EagT6	112593	113027	-	PA0094
PA14_01160	-0.564257	0.525513	-0.705633	0.337348	-0.634945	0.48398	0.216305		hypothetical protein	113281	115506	+	PA0095
PA14_01170	-0.617089	0.422857	-0.738464	0.479841	-0.677777	0.526541	-0.124884		hypothetical protein	115534	115983	+	PA0096
PA14_01180	-0.173304	0.876917	-0.906908	0.267649	-0.540106	0.574895	-0.925073		hypothetical protein	115913	117112	+	PA0097
PA14_01190	-0.535529	0.645539	-0.581074	0.867803	-0.558301	0.884815	0.919226		3-oxoacyl-ACP synthase	117109	118146	+	PA0098
PA14_01200	-0.648049	0.492891	-1.26	0.585326	-0.954027	0.647125	-0.4915		hypothetical protein	118146	119237	+	PA0099
PA14_01220	-0.811199	0.234739	-0.919176	0.10242	-0.865188	0.113669			hypothetical protein	119248	120168	+	PA0100
PA14_01230	-0.511734	0.315843	-0.768834	0.27795	-0.640284	0.301363	0.804004		hypothetical protein	120178	121410	+	PA0101
PA14_01240	0.253043	0.829563	-0.0154745	0.882115	0.118784	0.960294	1.41636		carbonic anhydrase	121786	122514	+	PA0102
PA14_01250	0.0109087	0.969963	-0.710505	0.223661	-0.349798	0.548458	-0.0655018		sulfate transporter	122725	124296	+	PA0103
PA14_01270	0.709081	0.41329	-0.407889	0.548398	0.150596	0.563074			hypothetical protein	124433	125029	+	PA0104
PA14_01290	-0.322163	0.79158	-0.670949	0.248719	-0.496556	0.516844	0.613366	coxB	cytochrome c oxidase subunit II	125293	126417	+	PA0105
PA14_01300	-0.481391	0.222287	-0.614183	0.165739	-0.547787	0.15846	0.0876905	coxA	cytochrome c oxidase subunit I	126427	128019	+	PA0106
PA14_01310	-0.493784	0.623701	-0.412705	0.99184	-0.453245	0.915717	1.21026		cytochrome C oxidase assembly protein	128030	128584	+	PA0107
PA14_01320	-0.423239	0.511859	-0.187487	0.781315	-0.305363	0.766446	0.227443	coIII	cytochrome c oxidase subunit III	128595	129482	+	PA0108
PA14_01330	-0.293157	1	-0.459764	0.666667	-0.37646	0.936977			hypothetical protein	129498	129707	-	PA0109
PA14_01340	-0.514248	0.229837	-0.616098	0.148252	-0.565173	0.149217	1.47816		hypothetical protein	129723	130517	+	PA0110
PA14_01350	-0.655146	0.34381	-1.00185	0.478593	-0.828499	0.461478	-0.0940919		hypothetical protein	130492	131070	+	PA0111
PA14_01360	-0.278779	0.620011	-0.4482	0.439218	-0.36349	0.626547	0.789236		hypothetical protein	131135	132208	+	PA0112
PA14_01380	-0.348404	0.574564	-0.269775	0.452322	-0.309089	0.610088	1.58447		protoheme IX farnesyltransferase	132234	133148	+	PA0113
PA14_01390	-0.757292	0.717078	-1.61344	0.224784	-1.18537	0.455385	-4.38341		hypothetical protein	133174	133809	+	PA0114
PA14_01400	0.0491886	0.866429	-1.10162	0.349444	-0.526217	0.664512	0.112016		hypothetical protein	133849	134301	-	PA0115
PA14_01410	-0.353465	0.74119	-0.834246	0.591587	-0.593855	0.79998	0.7283		hypothetical protein	134433	134906	+	PA0116
PA14_01430	-0.430712	0.690991	-1.08009	0.837127	-0.755402	0.895094	-0.017944		short chain dehydrogenase	135162	135890	+	PA0117
PA14_01440	-0.518786	0.574589	-0.623534	0.671623	-0.57116	0.753352	1.30054		hypothetical protein	135915	136502	+	PA0118
PA14_01460	-0.475971	0.45439	-0.783915	0.209574	-0.629943	0.319156	0.587506		C4-dicarboxylate transporter DctA	136732	138081	+	PA0119
PA14_01470	-0.183011	0.944009	-1.32663	0.206434	-0.754818	0.513573	-0.138518		transcriptional regulator	138130	138816	+	PA0120
PA14_01480	-0.651628	0.575972	-0.949271	0.822852	-0.80045	0.827819	0.68226		hypothetical protein	138917	139651	+	PA0121
PA14_01490	-1.04512	1	-0.77371	1	-0.909416	1	3.42306		hemolysin	139831	140241	+	PA0122
PA14_01500	-0.781185	0.578188	-0.940149	0.293181	-0.860667	0.470371	-1.42421		transcriptional regulator	140273	141181	-	PA0123
PA14_01510	1.58292	0.5	-1.62701	0.397	-0.0220488	0.519468			hypothetical protein	141481	141762	-	PA0124
PA14_01520	NR	1	1	1	NR	1			hypothetical protein	141759	141986	-	PA0125
PA14_01540	-0.918918	0.412987	-0.713894	0.905801	-0.816406	0.741911	0.383257		hypothetical protein	142162	142785	-	PA0126
PA14_01550	-0.752187	0.736508	-0.663995	0.496508	-0.708091	0.733555	-2.17323		lipoprotein	142886	143386	+	PA0127
PA14_01560	-0.508301	1	-1.09549	0.826	-0.801894	0.983899			hypothetical protein	143458	143799	+	PA0128
PA14_01580	-0.624889	0.642438	-1.02413	0.335044	-0.824509	0.545857	0.871914	gabP	gamma-aminobutyrate permease	143881	145308	-	PA0129
PA14_01600	-0.502751	0.782594	-0.791782	0.218634	-0.647267	0.473181	0.503346		aldehyde dehydrogenase	145477	146970	-	PA0130
PA14_01610	-0.996489	1	-1.04226	1	-1.01937	1	0.631397		hypothetical protein	147054	147341	-	PA0131
PA14_01620	-0.279998	0.724191	-0.768659	0.494836	-0.524329	0.726111	-0.242134	aptA	beta alanine--pyruvate transaminase	147341	148687	-	PA0132
PA14_01640	-0.833405	0.15405	-1.04413	0.0935882	-0.938767	0.0755369	0.615999		LysR family transcriptional regulator	148823	149740	+	PA0133
PA14_01660	-0.306717	0.783426	-1.1799	0.181244	-0.743307	0.419157	-0.900417		guanine deaminase	149853	151223	-	PA0134
PA14_01670	-0.33929	0.447877	-0.789619	0.0886574	-0.564455	0.167813	0.701349		ABC transporter ATP-binding protein	152381	153952	+	PA0136
PA14_01680	-0.31643	0.849085	-0.873834	0.284685	-0.595132	0.584959	0.754573		ABC transporter permease	153952	155049	+	PA0137
PA14_01690	-0.58119	0.351854	-0.466338	0.287508	-0.523764	0.332925	0.0200875		ABC transporter permease	155072	156052	+	PA0138
PA14_01710	-0.152255	0.904444	-0.782939	0.249762	-0.467597	0.561957	1.31631	ahpC	alkyl hydroperoxide reductase	156164	156727	+	PA0139
PA14_01720	-0.421824	0.341782	-0.706849	0.149594	-0.564337	0.203155	0.284286	ahpF	alkyl hydroperoxide reductase	156872	158437	+	PA0140
PA14_01730	-0.0941872	0.863599	-0.689828	0.805609	-0.392007	0.948134	0.35109		hypothetical protein	158517	159413	-	PA0141
PA14_01750	-0.527499	0.682371	-0.876163	0.446415	-0.701831	0.66672	0.254928		hydroxydechloroatrazine ethylaminohydrolase	159868	161217	+	PA0142
PA14_01760	-0.298293	0.54147	-0.609242	0.304908	-0.453768	0.462476	0.101252	nuh	nonspecific ribonucleoside hydrolase	161387	162376	+	PA0143
PA14_01770	-0.646436	0.407214	-0.77615	0.378601	-0.711293	0.442425			nucleoside-binding outer membrane protein	162413	163261	-	NA
PA14_01780	-0.608899	0.401515	-0.876398	0.413485	-0.742648	0.464134	0.125474		nucleoside 2-deoxyribosyltransferase	163296	163922	-	PA0144
PA14_01790	0.388968	0.577302	-0.65214	0.736746	-0.131586	0.788936	0.0223275		nucleoside 2-deoxyribosyltransferase	164072	164590	-	PA0145
PA14_01800	-0.697976	0.382344	-0.841613	0.580186	-0.769795	0.555872	0.515571		hypothetical protein	164828	165925	+	PA0146
PA14_01810	-0.304804	0.632198	-0.766417	0.409371	-0.535611	0.608624	1.2027		oxidoreductase	165998	166960	+	PA0147
PA14_01830	-0.731131	0.112213	-0.735896	0.332426	-0.733513	0.159979	0.845328		adenosine deaminase	167065	168015	+	PA0148
PA14_01840	-0.395652	0.707468	-0.553242	0.734199	-0.474447	0.859664	1.43108		RNA polymerase ECF-subfamily sigma-70 factor	168212	168757	+	PA0149
PA14_01860	-0.334956	0.915641	-0.846483	0.624333	-0.590719	0.891341	0.925626		transmembrane sensor	168754	169749	+	PA0150
PA14_01870	-0.427143	0.576606	-0.724955	0.421088	-0.576049	0.586491	0.32156		TonB-dependent receptor	169897	172284	+	PA0151
PA14_01890	-0.39544	0.589116	-0.745387	0.518584	-0.570413	0.667771	0.73533	pcaQ	transcriptional regulator PcaQ	172662	173489	+	PA0152
PA14_01900	-0.673634	0.398666	-1.13642	0.180921	-0.905025	0.261772	-0.293141	pcaH	protocatechuate 3,4-dioxygenase subunit beta	173624	174343	+	PA0153
PA14_01910	-1.04388	0.733723	-0.557865	0.707684	-0.800873	0.859547	-0.435362	pcaG	protocatechuate 3,4-dioxygenase subunit alpha	174354	174959	+	PA0154
PA14_01930	-0.537193	0.672244	-1.21144	0.447901	-0.874318	0.662512	-0.0119847	pcaR	transcriptional regulator PcaR	175175	176014	+	PA0155
PA14_01940	0.39928	0.366021	0.222424	0.415532	0.310852	0.438524	0.14579		RND efflux membrane fusion protein	176167	177318	+	PA0156
PA14_01960	0.242276	0.692793	0.263922	0.574858	0.253099	0.764916	1.19216		RND efflux membrane fusion protein	177315	178385	+	PA0157
PA14_01970	0.40687	0.376904	0.275132	0.609134	0.341001	0.567415	-0.238334		RND efflux transporter	178382	181429	+	PA0158
PA14_01980	-0.52082	0.526577	-0.586384	0.416309	-0.553602	0.551924	1.29218		LysR family transcriptional regulator	181628	182566	+	PA0159
PA14_01990	-0.902393	0.753333	-1.08873	0.47	-0.995563	0.721683			hypothetical protein	182682	182867	+	PA0160
PA14_02010	-0.263232	0.976667	-0.859377	0.333333	-0.561305	0.690901			hypothetical protein	183147	183299	+	PA0161
PA14_02020	-0.273029	0.565043	-0.849242	0.418625	-0.561136	0.577547	0.505503		outer membrane porin	183454	184788	+	PA0162
PA14_02030	-0.408964	0.538682	-0.895557	0.279231	-0.65226	0.435358	0.00632565		AraC family transcriptional regulator	184817	185614	-	PA0163
PA14_02050	-0.374663	0.651678	-0.745143	0.347072	-0.559903	0.562379	0.0180465		gamma-glutamyltranspeptidase	185692	187308	+	PA0164
PA14_02060	-0.323152	0.473848	-0.650278	0.189863	-0.486715	0.306634	0.865393		hypothetical protein	187980	188816	+	PA0165
PA14_02070	-0.67	0.42331	-0.771878	0.543525	-0.720939	0.568143	-0.318457		transporter	189058	190464	+	PA0166
PA14_02090	-0.354267	0.863247	-0.570379	0.731688	-0.462323	0.921832	0.427292		TetR family transcriptional regulator	190557	191222	+	PA0167
PA14_02100	-0.314662	0.315563	-1.06098	0.0838745	-0.687823	0.122594	-0.203189		hypothetical protein	191228	191818	+	PA0168
PA14_02110	-0.418487	0.899417	-1.25499	0.417844	-0.836737	0.74361	1.66108		diguanylate cyclase	191825	192532	-	PA0169
PA14_02130	-0.514065	0.961	-1.05914	0.5	-0.786604	0.832672	1.87485		hypothetical protein	192659	193039	-	PA0170
PA14_02140	0.379936	0.927619	0.188325	0.858333	0.28413	0.977659			hypothetical protein	193066	193608	-	PA0171
PA14_02150	-0.516654	0.551385	-0.836075	0.147065	-0.676364	0.284803	0.607357		hypothetical protein	193617	195608	-	PA0172
PA14_02180	-0.53573	0.453856	-0.737532	0.293812	-0.636631	0.402017	0.715916	cheB	chemotaxis-specific methylesterase	195871	196920	-	PA0173
PA14_02190	-0.862108	0.355043	-0.91918	0.436948	-0.890644	0.444224	1.99571		hypothetical protein	196940	197542	-	PA0174
PA14_02200	-1.09728	0.145254	-0.489753	0.744656	-0.793516	0.348733	1.02686		chemotaxis protein methyltransferase	197548	198390	-	PA0175
PA14_02220	-0.570038	0.404522	-0.829221	0.198281	-0.69963	0.282586	0.191895		chemotaxis transducer	198460	200499	-	PA0176
PA14_02230	-0.353548	0.795238	-0.751778	0.388571	-0.552663	0.671902	0.327793	cheW	purine-binding chemotaxis protein	200535	201020	-	PA0177
PA14_02250	-0.325237	0.510486	-0.852308	0.0883624	-0.588772	0.184883	0.138591	cheA	two-component sensor	201007	202926	-	PA0178
PA14_02260	-0.412619	1	0.694351	0.967	0.140866	0.999449	-0.849054		two-component response regulator	202954	203319	-	PA0179
PA14_02270	-0.616483	0.212664	-0.634577	0.308147	-0.62553	0.244121	1.16103		chemotaxis transducer	203517	204689	-	PA0180
PA14_02290	-0.353481	0.818163	-0.692466	0.681026	-0.522973	0.883062	0.623347		LysR family transcriptional regulator	204880	205815	-	PA0181
PA14_02300	-0.647438	0.496412	-0.482864	0.596342	-0.565151	0.656387	1.75805	fabG	3-ketoacyl-ACP reductase	205932	206684	+	PA0182
PA14_02310	-0.304067	0.751533	-0.838376	0.253435	-0.571222	0.506311	-0.169687	atsA	arylsulfatase	206784	208394	-	PA0183
PA14_02330	-0.546772	0.493894	-0.905729	0.646519	-0.726251	0.683834	0.864159		ABC transporter ATP-binding protein	208482	209321	-	PA0184
PA14_02340	-0.347938	0.792167	-0.833368	0.422369	-0.590653	0.700912	0.405317		ABC transporter permease	209318	210934	-	PA0185
PA14_02360	-0.558576	0.42257	-0.721729	0.520767	-0.640152	0.5532	0.418791		ABC transporter substrate-binding protein	211201	212262	+	PA0186
PA14_02370	-0.495901	0.334069	-0.739773	0.311337	-0.617837	0.339408	0.562523		porin	212285	213643	-	PA0189
PA14_02380	-0.619016	0.728223	-1.06381	0.370868	-0.841414	0.623618	-2.03427		acid phosphatase	213891	214616	+	PA0190
PA14_02390	-0.948863	0.86155	0.247995	0.848087	-0.350434	0.959949	-0.709286		transcriptional regulator	214640	215557	-	PA0191
PA14_02410	-0.570744	0.319171	-0.640814	0.267066	-0.605779	0.295124	-0.52389		TonB-dependent receptor	215908	218280	+	PA0192
PA14_02420	-0.479859	0.586791	-0.696777	0.433761	-0.588318	0.602808	-0.390251		hypothetical protein	218321	219223	+	PA0193
PA14_02435	-0.466509	0.788083	-0.862852	0.633071	-0.664681	0.845819	0.0933766		hypothetical protein	219291	220190	+	PA0194
PA14_02450	-0.100733	0.766337	-0.380959	0.506348	-0.240846	0.75537			NAD(P) transhydrogenase subunit alpha part 1	220837	221955	+	PA0195
PA14_02460	0.198873	0.949	-0.548688	0.544	-0.174908	0.85758	0.761337		NAD(P) transhydrogenase subunit alpha part 2	222031	222339	+	PA0195.1
PA14_02470	-0.0407732	0.922549	0.213331	0.966726	0.086279	0.993929	0.569262	pntB	pyridine nucleotide transhydrogenase subunit beta	222339	223775	+	PA0196
PA14_02490	-0.479827	0.400967	-1.0637	0.677142	-0.771764	0.625495	0.5495	tonB2	hypothetical protein	224119	224931	+	PA0197
PA14_02500	-0.469735	0.389883	-0.8924	0.0599417	-0.681067	0.111156	0.570305	exbB1	transport protein ExbB	224960	225679	+	PA0198
PA14_02510	-0.712516	0.413143	-1.06309	0.371429	-0.887803	0.441079	-1.03505	exbD1	transport protein ExbD	225681	226082	+	PA0199
PA14_02520	-1.24186	1	-0.543376	1	-0.892617	1	2.17959		hypothetical protein	226263	226475	-	PA0200
PA14_02530	-0.392497	0.412749	-0.91043	0.275346	-0.651464	0.360794	1.27591		hypothetical protein	226691	227272	+	PA0201
PA14_02550	-0.396276	0.22302	-0.587781	0.1034	-0.492028	0.10999	0.649734	mdcA	malonate decarboxylase subunit alpha	227383	229047	+	PA0208
PA14_02560	-0.6176	0.836953	-0.612752	0.42852	-0.615176	0.726414	0.225284		triphosphoribosyl-dephospho-CoA synthase	229047	229928	+	PA0209
PA14_02570	-0.970799	0.389	-0.90155	0.706	-0.936174	0.629548	0.870282	mdcC	malonate decarboxylase subunit delta	229930	230229	+	PA0210
PA14_02580	-1.09201	0.467644	-0.843524	0.183434	-0.967767	0.296458	0.342054	mdcD	malonate decarboxylase subunit beta	230222	231085	+	PA0211
PA14_02590	-0.589009	0.484418	-0.517778	0.844962	-0.553393	0.774944	0.550886	mdcE	malonate decarboxylase subunit gamma	231082	231888	+	PA0212
PA14_02610	-0.388216	0.764895	-0.771109	0.521515	-0.579662	0.765511	-0.30458		phosphoribosyl-dephospho-CoA transferase	231904	232596	+	PA0213
PA14_02620	-0.858035	0.117892	-0.653075	0.284471	-0.755555	0.147399	-1.31919		epsilon subunit of malonate decarboxylase	232593	233525	+	PA0214
PA14_02630	-0.6866	0.542	-0.834182	0.542857	-0.760391	0.654187	0.130912		malonate carrier protein	233582	233986	+	PA0215
PA14_02640	-0.531882	0.371332	-0.317133	0.339635	-0.424508	0.387248	0.485525		malonate transporter subunit MadM	233992	234756	+	PA0216
PA14_02650	-0.215357	0.864185	-0.484201	0.79003	-0.349779	0.943299	0.640252		malonate utilization transcriptional regulator	234841	235770	-	PA0217
PA14_02660	-0.479277	0.723998	-0.976594	0.280965	-0.727935	0.52736	1.20557		LysR family transcriptional regulator	236099	237019	-	PA0218
PA14_02680	-0.253601	0.874726	-1.13425	0.262975	-0.693925	0.568071	0.279933		aldehyde dehydrogenase	237370	238860	+	PA0219
PA14_02690	-0.535483	0.593363	-0.112599	0.459179	-0.324041	0.626729	0.299522		amino acid permease	238918	240351	+	PA0220
PA14_02700	-0.263272	0.707099	-1.03424	0.144535	-0.648754	0.335302	0.664431		aminotransferase	240382	241764	+	PA0221
PA14_02720	-0.318165	0.48123	-0.92932	0.172483	-0.623742	0.289589	0.712583		hypothetical protein	241928	242986	+	PA0222
PA14_02730	0.0413423	0.939726	-0.893705	0.559061	-0.426182	0.863522	0.157168		dihydrodipicolinate synthetase	243064	243945	-	PA0223
PA14_02740	-0.274014	0.662185	-0.799291	0.61805	-0.536652	0.774898	0.0522185		class II aldolase/adducin domain-containing protein	244005	244787	-	PA0224
PA14_02750	-0.82664	0.308983	-0.913632	0.189589	-0.870136	0.224792	-1.888		transcriptional regulator	244942	245481	+	PA0225
PA14_02760	-0.608219	0.591498	-1.11376	0.476179	-0.860992	0.638537	0.763821		CoA transferase, subunit A	245632	246483	+	PA0226
PA14_02770	-0.539362	0.618476	-0.880545	0.221375	-0.709954	0.409156	0.196116		CoA transferase subunit B	246480	247262	+	PA0227
PA14_02790	-0.946899	0.325505	-0.899891	0.596475	-0.923395	0.512395	1.04207	pcaF	beta-ketoadipyl CoA thiolase	247259	248464	+	PA0228
PA14_02810	-0.415323	0.484271	-0.745858	0.343814	-0.580591	0.464993	0.686807	pcaT	dicarboxylic acid transporter PcaT	248614	249912	+	PA0229
PA14_02830	-0.358466	0.767212	-0.727577	0.313295	-0.543022	0.583026	1.21246	pcaB	3-carboxy-cis,cis-muconate cycloisomerase	249935	251314	+	PA0230
PA14_02840	-0.756052	0.354521	-0.921787	0.285422	-0.83892	0.332987	0.997993	pcaD	beta-ketoadipate enol-lactone hydrolase	251329	252120	+	PA0231
PA14_02850	0.154392	0.610571	-0.142156	0.868	0.00611764	0.86647	0.0555854	pcaC	gamma-carboxymuconolactone decarboxylase	252131	252532	+	PA0232
PA14_02870	-0.578002	0.60941	-0.641442	0.507603	-0.609722	0.672291	0.840501		transcriptional regulator	252660	253601	+	PA0233
PA14_02890	-0.43459	0.729576	-0.895503	0.788503	-0.665046	0.893348	0.6762		hypothetical protein	253792	254625	+	PA0234
PA14_02900	-0.213392	0.783808	-0.711701	0.337216	-0.462546	0.616014	0.567234	pcaK	4-hydroxybenzoate transporter PcaK	254764	256110	-	PA0235
PA14_02910	-0.261468	0.510847	-0.781403	0.104082	-0.521435	0.209185	0.0414012		IclR family transcriptional regulator	256416	257195	+	PA0236
PA14_02930	-0.584854	0.544528	-0.666093	0.265713	-0.625474	0.424395	0.0331492		oxidoreductase	257439	258482	+	PA0237
PA14_02960	-0.0947849	0.875879	-0.881164	0.265313	-0.487975	0.571514	0.190099		hypothetical protein	258505	259320	+	PA0238
PA14_02970	-0.588061	0.395086	-0.792329	0.387147	-0.690195	0.440148	0.693811		hypothetical protein	259470	260348	+	PA0239
PA14_02980	-0.404976	0.669882	-0.738528	0.558892	-0.571752	0.742214	0.517634		porin	260374	261639	-	PA0240
PA14_02990	-0.586733	0.290885	-1.14593	0.150455	-0.86633	0.180703	0.736842		MFS transporter	261705	263030	-	PA0241
PA14_03000	-0.609758	0.219716	-0.822147	0.201879	-0.715952	0.182547	0.551777		hypothetical protein	263577	265481	+	PA0242
PA14_03010	-0.325454	0.49381	-0.915932	0.3629	-0.620693	0.487296	1.12097		TetR family transcriptional regulator	265574	266242	+	PA0243
PA14_03020	-0.531419	0.598733	-0.873355	0.720999	-0.702387	0.794327	0.326038		shikimate 5-dehydrogenase	266282	267136	-	PA0244
PA14_03030	-1.06983	0.595714	-0.620609	0.80619	-0.84522	0.832495	0.461694	aroQ2	3-dehydroquinate dehydratase	267133	267579	-	PA0245
PA14_03040	-0.609459	0.195104	-0.635559	0.20048	-0.622509	0.165894	0.651045		MFS transporter	267696	269201	-	PA0246
PA14_03050	-0.191509	0.81993	-0.451821	0.504897	-0.321665	0.779085	0.472833	pobA	4-hydroxybenzoate 3-monooxygenase	269376	270560	-	PA0247
PA14_03070	-0.431885	0.824675	-0.647837	0.213316	-0.539861	0.481614	1.07661		transcriptional regulator	270738	271604	+	PA0248
PA14_03080	-0.741293	0.597143	-0.940643	0.509429	-0.840968	0.666221	-0.778231		acetyltransferase	271601	272047	-	PA0249
PA14_03090	-0.356205	0.830159	-0.90458	0.739048	-0.630393	0.913254	0.388471		hypothetical protein	272125	272559	-	PA0250
PA14_03100	-0.475896	0.522145	-0.738293	0.422255	-0.607095	0.553832	1.62446		hypothetical protein	272724	273365	-	PA0251
PA14_03110	-0.540798	0.409	-0.774364	0.862	-0.657581	0.720114			hypothetical protein	273633	273920	-	PA0252
PA14_03120	-0.389257	0.941587	-1.03155	0.596508	-0.710405	0.885661	2.48638		transcriptional regulator	274012	274488	-	PA0253
PA14_03130	-0.29049	0.769488	-1.13086	0.208897	-0.710677	0.454575	0.108591		hypothetical protein	274529	276019	-	PA0254
PA14_03150	-0.877129	0.757706	-0.398572	0.816342	-0.63785	0.915686	-0.31466		hypothetical protein	276153	276839	-	PA0255
PA14_03160	-0.326944	0.713288	-0.303204	0.710309	-0.315074	0.851142	1.2123		hypothetical protein	277003	277935	-	PA0256
PA14_03163	1.77528	1	-0.865633	1	0.454821	1			hypothetical protein	278510	279133	+	NA
PA14_03166	-0.489969	0.971429	-0.825795	0.764571	-0.657882	0.963634			hypothetical protein	279133	279531	+	NA
PA14_03170	-0.807976	0.286097	-0.567206	0.625792	-0.687591	0.48701	-0.967122		hypothetical protein	279718	280557	-	PA0987
PA14_03180	0.0975635	0.928	-0.759446	0.982	-0.330941	0.995944			hypothetical protein	280590	280853	-	PA0986
PA14_03190	-0.503106	0.269021	-0.670881	0.212141	-0.586993	0.22049	0.520754	tli3	Tli3	280973	282415	-	PA0259
PA14_03200	-0.749147	0.252643	-0.724067	0.339805	-0.736607	0.296624	0.468777	tle3	Type VI effector Tle3	282565	284715	-	PA0260
PA14_03210	-0.446603	0.614762	-0.839468	0.380556	-0.643036	0.573799			hypothetical protein	284712	285209	-	PA0261
PA14_03220	-0.445808	0.255453	-0.708042	0.102328	-0.576925	0.121401	-0.137015	vgrG2b	VgrG2b	285213	288272	-	PA0262
PA14_03240	-0.347565	0.781587	-0.738874	0.314048	-0.54322	0.590232	1.28937	hcpC	secreted protein Hcp	288454	288972	-	NA
PA14_03250	-0.451684	0.138311	-0.514675	0.119948	-0.48318	0.0845924			hypothetical protein	291568	293184	+	NA
PA14_03265	-0.552601	0.217593	-1.18711	0.158928	-0.869855	0.150929			hypothetical protein	293187	293936	+	NA
PA14_03270	-0.593537	0.132002	-0.825856	0.0543384	-0.709697	0.0425881			hypothetical protein	294101	297238	+	NA
PA14_03285	-0.46246	0.668633	-0.463937	0.417992	-0.463198	0.635772			hypothetical protein	297222	298367	+	NA
PA14_03290	-0.798504	0.523	-0.849935	0.94	-0.824219	0.840694			hypothetical protein	298567	298875	+	NA
PA14_03300	-0.275664	0.859358	-0.477271	0.556682	-0.376467	0.83112	-0.621366		hypothetical protein	298872	299717	+	NA
PA14_03310	-0.298712	0.500737	-0.649158	0.591839	-0.473935	0.656782			hypothetical protein	300333	301931	+	NA
PA14_03320	-0.469234	0.565098	-0.796184	0.186678	-0.632709	0.342755			hypothetical protein	302683	303804	-	NA
PA14_03330	-0.520101	0.374776	-0.512545	0.738398	-0.516323	0.632253			hypothetical protein	303810	304676	-	NA
PA14_03340	-0.592443	0.442713	-0.72477	0.53283	-0.658606	0.576608			hypothetical protein	304673	305599	-	NA
PA14_03350	-0.719504	0.382109	-0.910677	0.686293	-0.815091	0.613245			hypothetical protein	305950	306903	-	NA
PA14_03360	-0.548502	0.493358	-0.510739	0.676618	-0.529621	0.700067			hypothetical protein	306896	307666	-	NA
PA14_03370	-0.596195	0.477962	-0.743659	0.412194	-0.669927	0.517058			hypothetical protein	307985	308983	-	NA
PA14_03380	-0.543863	0.345694	-0.778939	0.187409	-0.661401	0.242084			hypothetical protein	309749	311728	+	NA
PA14_03390	-0.564417	0.229048	-0.533284	0.132143	-0.548851	0.136132			hypothetical protein	311665	312174	-	NA
PA14_03400	-0.0326046	0.819	-1.37193	0.503	-0.702267	0.777295			hypothetical protein	312167	312499	-	NA
PA14_03420	-0.0647299	0.832857	-1.36073	0.263143	-0.712727	0.551835			hypothetical protein	313222	313638	-	PA0264
PA14_03430	-0.991469	0.0118654	-0.844964	0.0240808	-0.918217	0.0026174	1.26551	gabD	succinate-semialdehyde dehydrogenase I	313663	315114	+	PA0265
PA14_03450	-0.817359	0.306308	-1.00712	0.0926215	-0.912238	0.129439	0.468074	gabT	4-aminobutyrate aminotransferase	315359	316639	+	PA0266
PA14_03470	-0.478801	0.28707	-0.897422	0.171507	-0.688112	0.197488	0.36935		hypothetical protein	316965	318164	+	PA0267
PA14_03480	-0.425013	0.616593	-0.855058	0.131162	-0.640035	0.28426	0.0577567		GntR family transcriptional regulator	318332	319753	-	PA0268
PA14_03490	-0.423401	0.771429	-0.66107	0.747429	-0.542235	0.894073	1.53099		hypothetical protein	319880	320317	+	PA0269
PA14_03510	-0.946892	0.35	-0.869152	0.202571	-0.908022	0.258536	0.676306		hypothetical protein	320329	320736	+	PA0270
PA14_03520	-0.480494	0.84	-0.507405	0.424	-0.49395	0.723851	1.68069		hypothetical protein	320770	321054	+	PA0271
PA14_03530	-0.139248	0.929309	0.0613689	0.908725	-0.0389393	0.987227	0.564751		transcriptional regulator	321051	321983	-	PA0272
PA14_03550	-0.447244	0.359853	-0.493831	0.450541	-0.470537	0.457099	0.919768		MFS transporter	322033	323247	-	PA0273
PA14_03560	-0.608948	0.636956	-0.877629	0.525481	-0.743288	0.701045	0.858489		hypothetical protein	323410	324180	-	PA0274
PA14_03580	-0.579963	0.589411	-0.742026	0.490117	-0.660994	0.647595	1.40909		transcriptional regulator	324289	324975	-	PA0275
PA14_03590	-0.567383	0.429127	-0.796602	0.635476	-0.681992	0.627042	1.42233		hypothetical protein	325051	325566	+	PA0276
PA14_03610	-0.943081	0.155627	-0.700369	0.536908	-0.821725	0.290965	0.590003		Zn-dependent protease with chaperone function	325606	326364	-	PA0277
PA14_03620	-0.435881	0.283658	-0.769787	0.156284	-0.602834	0.182471	-0.433003		hypothetical protein	326536	327288	-	PA0278
PA14_03630	-0.508356	0.355659	-1.16122	0.0373427	-0.834786	0.0706748	0.90291		ArsR family transcriptional regulator	327382	328080	+	PA0279
PA14_03650	0.582608	0.555701	0.714622	0.616189	0.648615	0.709394	1.47625	cysA	sulfate transport protein CysA	328093	329082	-	PA0280
PA14_03670	0.079335	0.81161	0.277786	0.852733	0.17856	0.946805	-0.428981	cysW	sulfate transport protein CysW	329086	329955	-	PA0281
PA14_03680	-0.820948	0.593464	0.0793853	0.881044	-0.370781	0.861909	0.130373	cysT	sulfate transport protein CysT	329966	330784	-	PA0282
PA14_03700	0.120552	0.758516	0.199224	0.633499	0.159888	0.832686	0.748449	sbp	sulfate-binding protein	330946	331944	-	PA0283
PA14_03710	-0.608471	0.67	-0.589597	0.513333	-0.599034	0.711016			hypothetical protein	332121	332303	-	PA0284
PA14_03720	-0.278671	0.526612	-0.63439	0.218871	-0.456531	0.364287	-0.0433874		sensory box GGDEF domain-containing protein	332467	334749	-	PA0285
PA14_03730	-0.519847	0.741093	-0.482495	0.445086	-0.501171	0.695692	0.840719		fatty acid desaturase	334920	336098	+	PA0286
PA14_03760	-0.527106	0.176348	-0.847861	0.177652	-0.687484	0.139826	0.876301		sodium:solute symporter	336327	337712	+	PA0287
PA14_03770	-1.08547	0.424885	-0.864877	0.489104	-0.975174	0.534312	-0.0279809	speB1	agmatinase	337768	338724	+	PA0288
PA14_03780	-0.285945	0.390984	-0.842892	0.24217	-0.564418	0.317876	1.36686		transcriptional regulator	338777	339739	+	PA0289
PA14_03790	-0.565628	0.731217	-1.08248	0.205113	-0.824055	0.434534	0.821664		sensory box GGDEF domain-containing protein	339852	340823	+	PA0290
PA14_03800	-0.666202	0.291374	-0.829448	0.0887425	-0.747825	0.12037	0.377735	oprE	anaerobically-induced outer membrane porin OprE precursor	341437	342828	+	PA0291
PA14_03810	-1.00649	0.174663	-1.01007	0.112417	-1.00828	0.0968099	-1.19949	aguA	agmatine deiminase	342926	344032	-	PA0292
PA14_03830	-0.759458	0.356329	-0.883647	0.452262	-0.821553	0.455324	0.0910549	aguB	N-carbamoylputrescine amidohydrolase	344118	344996	-	PA0293
PA14_03840	-0.614905	0.396407	-1.5773	0.206126	-1.0961	0.286358	0.875319	aguR	transcriptional regulator AguR	345159	345824	-	PA0294
PA14_03855	-0.816398	0.363276	-0.625281	0.228582	-0.72084	0.289676	1.18226		periplasmic polyamine binding protein	345887	346948	-	PA0295
PA14_03860	-0.374554	0.481684	-0.736025	0.225745	-0.555289	0.350007	0.165505		glutamine synthetase	347204	348580	-	PA0296
PA14_03870	-0.373597	0.487267	-0.622446	0.382354	-0.498022	0.499372	0.487694	spuA	glutamine amidotransferase	348859	349611	+	PA0297
PA14_03880	-0.65227	0.858117	-2.49636	0.278116	-1.57432	0.580587		spuB	glutamine synthetase	349652	351010	+	PA0298
PA14_03900	-0.288794	0.339327	-0.801928	0.34367	-0.545361	0.36721	2.29417	spuC	aminotransferase	351076	352446	+	PA0299
PA14_03920	-1.0729	0.0969054	-1.53145	0.0458853	-1.30217	0.0285273	0.853832	spuD	polyamine transport protein	352562	353665	+	PA0300
PA14_03930	-0.810542	0.385876	-1.08457	0.255566	-0.947554	0.327064	-0.840254	spuE	polyamine transport protein	354084	355181	+	PA0301
PA14_03940	-1.18366	0.0378587	-1.40774	0.0349869	-1.2957	0.010102	-0.216189	spuF	polyamine transport protein PotG	355236	356390	+	PA0302
PA14_03950	-1.30918	0.404418	-1.37913	0.36361	-1.34416	0.428943	-3.45405	spuG	polyamine transport protein PotH	356417	357298	+	PA0303
PA14_03960	-1.01886	0.39838	-0.863118	0.322987	-0.940989	0.392512	-1.30105	spuH	polyamine transport protein PotI	357381	358250	+	PA0304
PA14_03980	-0.640975	0.311676	-0.546563	0.282906	-0.593769	0.302302	0.126269		hypothetical protein	358448	360835	-	PA0305
PA14_04000	-0.467243	0.328605	-0.803301	0.194136	-0.635272	0.239361	0.594663		transcriptional regulator	360946	361998	+	PA0306
PA14_04010	-0.404799	0.628175	-0.664793	0.567222	-0.534796	0.72401			hypothetical protein	361977	362480	-	NA
PA14_04020	-0.52965	0.289827	-1.18783	0.244697	-0.858741	0.258588			hypothetical protein	362585	363196	-	PA0307
PA14_04030	-0.568788	0.259218	-0.600161	0.284125	-0.584474	0.265762	-1.41696		hypothetical protein	363195	364214	+	PA0308
PA14_04040	0.314516	0.613148	-0.0123385	0.94237	0.151089	0.894746	0.133128		hypothetical protein	364234	364986	-	PA0309
PA14_04050	-0.674538	0.517069	-0.4937	0.599965	-0.584119	0.673328	-1.80739		proline hydroxylase	365035	365733	+	PA0310
PA14_04060	-0.522472	0.309524	-1.17315	0.0696825	-0.84781	0.104316	0.795191		hypothetical protein	365755	366309	-	PA0311
PA14_04070	-0.288541	0.924524	-0.774659	0.640556	-0.5316	0.902465	-0.887882		hypothetical protein	366575	367069	+	PA0312
PA14_04080	-0.403968	0.403403	-0.874707	0.121929	-0.639338	0.197343	0.552365		ABC transporter permease	367074	367766	-	PA0313
PA14_04090	-0.352976	0.827694	-0.884377	0.527051	-0.618677	0.798126	1.01887		ABC transporter substrate-binding protein	367838	368608	-	PA0314
PA14_04100	-0.498153	0.978857	-1.22235	0.957429	-0.86025	0.997985	-0.377638		hypothetical protein	368901	369338	+	PA0315
PA14_04110	1.64851	0.636932	-1.43873	0.536043	0.104886	0.708327	1.91142	serA	D-3-phosphoglycerate dehydrogenase	369396	370625	-	PA0316
PA14_04140	-0.0970406	0.862833	-0.575756	0.501213	-0.336398	0.794979	-0.00543287		hypothetical protein	370829	372223	+	PA0317
PA14_04150	-0.458506	0.508631	-0.117455	0.292535	-0.28798	0.432272	0.82022		hypothetical protein	372315	372980	+	PA0318
PA14_04160	-0.470717	0.58459	-0.488898	0.450445	-0.479808	0.614698	0.533065		transcriptional regulator	373079	374068	+	PA0319
PA14_04180	-1.05771	0.481	-0.631683	0.405	-0.844699	0.513458			hypothetical protein	374152	374502	+	PA0320
PA14_04190	-0.528254	0.371724	-0.613571	0.240981	-0.570913	0.305699	0.460472		acetylpolyamine aminohydrolase	374583	375617	-	PA0321
PA14_04210	-0.407469	0.631281	-0.690696	0.113299	-0.549083	0.260183	0.387664		transporter	375633	377027	-	PA0322
PA14_04220	-0.488966	0.580933	-0.928918	0.345789	-0.708942	0.523302	0.370915		ABC transporter substrate-binding protein	377448	378491	-	PA0323
PA14_04230	-0.703664	0.606645	-0.849368	0.261217	-0.776516	0.450394	-1.83724		ABC transporter permease	378539	379327	-	PA0324
PA14_04240	-0.552469	0.616524	-0.779439	0.324571	-0.665954	0.522058	1.13934		ABC transporter permease	379324	380253	-	PA0325
PA14_04250	-0.408362	0.639013	-0.818148	0.147125	-0.613255	0.316295	0.0136095		ABC transporter ATP-binding protein	380250	381299	-	PA0326
PA14_04270	-0.257514	0.964716	-0.116587	0.949943	-0.187051	0.996406	0.505348		transcriptional regulator	381627	382592	+	PA0327
PA14_04290	-0.413214	0.193212	-0.994547	0.0470913	-0.70388	0.0518588	0.986321		hypothetical protein	382631	384574	-	PA0328
PA14_04300	-0.554455	0.793	-0.718643	0.403	-0.636549	0.684139	0.766386		hypothetical protein	384875	385207	-	PA0329
PA14_04310	-0.11084	0.869545	-0.659007	0.627483	-0.384923	0.876177		rpiA	ribose-5-phosphate isomerase A	385330	386001	-	PA0330
PA14_04320	-0.355041	0.563074	-0.756275	0.18516	-0.555658	0.339976	0.245622	ilvA1	threonine dehydratase	386260	387774	+	PA0331
PA14_04330	-1.15515	0.281111	-1.02135	0.229603	-1.08825	0.241421	-0.855053		hypothetical protein	387894	388361	+	PA0332
PA14_04340	-0.580743	0.527589	-0.863007	0.251314	-0.721875	0.400488	0.190556		hypothetical protein	388412	389683	+	PA0333
PA14_04350	-0.375204	0.889143	-0.872786	0.692857	-0.623995	0.914481			integral membrane protein	389680	390147	+	NA
PA14_04370	-0.732426	0.254072	-0.949321	0.104198	-0.840874	0.122616	0.271379		MFS transporter	390120	391361	-	PA0334
PA14_04380	-0.75996	0.649266	-0.496199	0.656037	-0.628079	0.789464			hypothetical protein	391411	392064	-	PA0335
PA14_04390	-0.930294	0.525143	0.0495035	0.857429	-0.440395	0.809546		ygdP	dinucleoside polyphosphate hydrolase	392268	392747	+	PA0336
PA14_04410	-0.209763	0.636649	0.658354	0.101854	0.224296	0.242246	-2.25993	ptsP	phosphoenolpyruvate-protein phosphotransferase PtsP	392770	395049	+	PA0337
PA14_04420	-0.233616	0.91117	-0.322529	0.830427	-0.278072	0.967648	0.300067		hypothetical protein	395075	396205	+	PA0338
PA14_04430	-0.553182	0.243981	-0.738021	0.170348	-0.645602	0.173752	0.77881		hypothetical protein	396209	396964	-	PA0339
PA14_04440	-0.165716	0.963175	-0.46108	0.448491	-0.313398	0.79457	-0.0167771		permease	397086	397889	+	PA0340
PA14_04460	-0.349559	0.672746	-0.793514	0.583868	-0.571537	0.759849		lgt	prolipoprotein diacylglyceryl transferase	397899	398699	+	PA0341
PA14_04480	0.0442622	0.255385	-0.993209	0.59103	-0.474473	0.436348		thyA	thymidylate synthase	398905	399699	+	PA0342
PA14_04490	-0.613693	0.817228	-0.835129	0.583501	-0.724411	0.829985	0.641476		hypothetical protein	399726	400523	-	PA0343
PA14_04510	-0.287295	0.813783	-0.443032	0.583308	-0.365163	0.828375	0.412984		hypothetical protein	400558	401937	-	PA0344
PA14_04520	-0.373781	0.713375	-0.595674	0.928876	-0.484728	0.935331	0.498529		hypothetical protein	401930	403315	-	PA0345
PA14_04530	-0.618929	0.448857	-0.800082	0.529714	-0.709506	0.579309			hypothetical protein	403507	403869	+	PA0346
PA14_04550	-0.504948	0.213098	-0.680293	0.0914597	-0.592621	0.0962381	0.629287	glpQ	glycerophosphoryl diester phosphodiesterase, periplasmic	403906	405057	-	PA0347
PA14_04560	-0.514851	0.422539	-1.00693	0.337143	-0.760891	0.420063	1.2098		hypothetical protein	405267	406361	+	PA0348
PA14_04570	-0.250504	0.908534	-0.861104	0.127578	-0.555804	0.365688	0.476745		hypothetical protein	406358	407398	+	PA0349
PA14_04580	-0.664132	0.736111	-0.893196	0.787302	-0.778664	0.895692		folA	dihydrofolate reductase	407469	407975	+	PA0350
PA14_04590	-0.361722	0.978413	-0.512027	0.837143	-0.436874	0.982545	2.07487		hypothetical protein	407991	408464	-	PA0351
PA14_04610	-0.552012	0.609623	-0.805915	0.348761	-0.678964	0.541797	0.351051		transporter	408603	409988	-	PA0352
PA14_04630	-1.0904	0.72471	-1.10366	0.746208	-1.09703	0.873223	-0.784296	ilvD	dihydroxy-acid dehydratase	410218	412056	-	PA0353
PA14_04640	-0.261289	0.90593	-0.982333	0.532646	-0.621811	0.834163	1.66569		hypothetical protein	412384	413580	-	PA0354
PA14_04650	-0.828827	0.281587	-1.00897	0.266905	-0.918897	0.269677	1.00672	pfpI	protease PfpI	413653	414192	-	PA0355
PA14_04660	-0.462791	0.598199	-0.651448	0.381142	-0.55712	0.565076	1.87945		hypothetical protein	414409	415233	+	PA0356
PA14_04670	-0.68384	0.339936	-0.828343	0.444511	-0.756091	0.436661	0.957017	mutM	formamidopyrimidine-DNA glycosylase	415292	416104	+	PA0357
PA14_04680	-1.27981	0.306169	-0.939747	0.381104	-1.10978	0.367351	0.0246763		hypothetical protein	416181	416759	+	PA0358
PA14_04690	-0.271413	0.586	-0.802054	0.582	-0.536734	0.707929	-1.96933		hypothetical protein	416842	417186	+	PA0359
PA14_04700	-0.642936	0.443642	-0.715644	0.374634	-0.67929	0.464462	0.655765		hypothetical protein	417456	418442	+	PA0360
PA14_04710	-0.311205	0.875429	-0.811309	0.886286	-0.561257	0.972765			hypothetical protein	418555	418986	-	NA
PA14_04730	-0.751244	0.164397	-0.823029	0.0928267	-0.787136	0.079087	0.851089		gamma-glutamyltranspeptidase	419138	420871	-	PA0361
PA14_04750	-1.47552	1	-0.752692	1	-1.1141	1		fdx1	ferredoxin (4Fe-4S)	420999	421250	-	PA0362
PA14_04760	-1.46948	1	-1.1692	1	-1.31934	1		coaD	phosphopantetheine adenylyltransferase	421371	421850	-	PA0363
PA14_04780	-0.405541	0.522648	-0.655526	0.398072	-0.530533	0.534686	-0.343381	laoA	LaoA	421999	423594	-	PA0364
PA14_04790	-0.320351	0.701472	-0.919205	0.288203	-0.619778	0.525363	0.086017	laoB	LaoB	423650	424198	-	PA0365
PA14_04810	-0.36981	0.666655	-0.840676	0.233908	-0.605243	0.445714	0.356865	laoC	LaoC	424253	425683	-	PA0366
PA14_04820	-0.647682	0.482424	-0.93965	0.224654	-0.793666	0.349209	0.549947	laoR	LaoR	425972	426619	+	PA0367
PA14_04830	-0.544966	0.466857	-0.58474	0.504857	-0.564853	0.576327			acetyltransferase	426604	427014	-	NA
PA14_04840	-0.359459	0.720369	-0.714911	0.479864	-0.537185	0.712875	0.593883		hypothetical protein	427077	428075	-	PA0368
PA14_04850	0.0517369	0.924	-0.627896	0.506	-0.28808	0.823	1.00776		hypothetical protein	428112	428402	-	PA0369
PA14_04860	2.28458	0.0647403	2.04507	0.0648052	2.16483	0.0271606	-2.53681		methyltransferase	428681	429277	-	PA0370
PA14_04870	0.375305	0.667759	0.2786	0.863266	0.326953	0.893999	1.23529		hypothetical protein	429277	430764	-	PA0371
PA14_04890	0.136523	0.925469	-0.371596	0.177776	-0.117537	0.461445	1.44284		zinc protease	430757	432154	-	PA0372
PA14_04900	-0.044175	0.497374	-1.2665	0.713253	-0.655339	0.722396		ftsY	signal recognition particle receptor FtsY	432275	433630	+	PA0373
PA14_04910	-0.115715	0.913735	-0.601466	0.422791	-0.358591	0.753744	1.15043	ftsE	cell division ATP-binding protein FtsE	433627	434298	+	PA0374
PA14_04920	-0.170994	0.768338	-0.685645	0.159699	-0.42832	0.380132	1.25932	ftsX	cell division protein FtsX	434298	435305	+	PA0375
PA14_04930	1.58496	0.470588	-2.24136	0.393824	-0.328199	0.497723		rpoH	RNA polymerase factor sigma-32	435419	436273	+	PA0376
PA14_04940	-0.862561	0.418074	-0.941787	0.490779	-0.902174	0.530161	0.155694		hypothetical protein	436338	436943	+	PA0377
PA14_04950	0.124677	0.92425	-1.42417	0.0588081	-0.649744	0.212644	0.767858	mtgA	monofunctional biosynthetic peptidoglycan transglycosylase	436948	437679	-	PA0378
PA14_04960	-0.769581	0.646571	-0.666064	0.685714	-0.717822	0.80398	0.306968		hypothetical protein	437716	438093	+	PA0379
PA14_04970	-0.0754508	0.963333	1.11052	1	0.517535	0.999319	0.752762		sulfur carrier protein ThiS	438196	438396	+	PA0380
PA14_04980	0.315193	0.476364	-0.0627619	0.586499	0.126216	0.635649	-2.29555	thiG	thiazole synthase	438455	439252	+	PA0381
PA14_05000	-1.42144	0.207681	-1.62258	0.213281	-1.52201	0.182355	-1.09044	trmB	tRNA (guanine-N(7)-)-methyltransferase	439406	440077	+	PA0382
PA14_05010	-0.434642	0.499583	-0.808239	0.217695	-0.62144	0.350048	0.537683		hypothetical protein	440240	441586	+	PA0383
PA14_05020	-0.571968	0.682	-0.772355	0.55	-0.672162	0.742909			hypothetical protein	441599	441856	-	PA0384
PA14_05030	-0.124233	0.847	-0.915256	1	-0.519744	0.987648			hypothetical protein	441918	442241	-	PA0385
PA14_05040	-0.73869	0.441566	-0.427786	0.799373	-0.583238	0.72055	0.129188		coproporphyrinogen III oxidase	442322	443476	-	PA0386
PA14_05050	-0.174582	0.737468	-0.639706	0.75197	-0.407144	0.881514	-0.136909		deoxyribonucleotide triphosphate pyrophosphatase	443597	444190	-	PA0387
PA14_05060	-0.382898	0.791714	-1.35264	0.206571	-0.86777	0.459672	-1.80023		hypothetical protein	444187	444606	-	PA0388
PA14_05070	-0.724856	0.639965	-0.593767	0.621037	-0.659312	0.764164	1.1544		methionine biosynthesis protein	444738	445358	-	PA0389
PA14_05080	-1.67586	0.678579	-0.897334	0.488428	-1.2866	0.697449	0.436218	metX	homoserine O-acetyltransferase	445366	446505	-	PA0390
PA14_05110	-0.395315	0.664683	-0.659103	0.370911	-0.527209	0.591751	1.34732		hypothetical protein	446594	448561	-	PA0391
PA14_05120	-1.19685	1	-1.27917	1	-1.23801	1			hypothetical protein	448669	448839	-	NA
PA14_05130	-0.0860919	0.818658	-0.27233	0.852619	-0.179211	0.948957	-0.84212		hypothetical protein	448962	449555	-	PA0392
PA14_05150	-0.495116	0.791795	-1.28814	0.598275	-0.89163	0.827648		proC	pyrroline-5-carboxylate reductase	449566	450387	-	PA0393
PA14_05160	-0.385666	0.708683	-1.1576	0.375775	-0.771634	0.618657	-0.465248		hypothetical protein	450399	451091	-	PA0394
PA14_05180	-1.56241	0.0446985	-1.363	0.122752	-1.4627	0.034048	-0.249152	pilT	twitching motility protein PilT	451306	452340	+	PA0395
PA14_05190	-0.706984	0.202857	-0.713656	0.370654	-0.71032	0.269761	-0.107313	pilU	twitching motility protein PilU	452518	453666	+	PA0396
PA14_05200	-0.423122	0.461363	-0.454966	0.267717	-0.439044	0.381832	-0.156382		cation efflux system protein	453674	454573	-	PA0397
PA14_05210	-0.476604	0.662286	-0.588376	0.693143	-0.53249	0.816471	-0.847125		hypothetical protein	454728	455132	+	PA0398
PA14_05220	-0.682675	0.184167	-0.778773	0.258787	-0.730724	0.192721	1.20074		cystathionine beta-synthase	455375	456748	+	PA0399
PA14_05230	-0.574232	0.552984	-0.800183	0.254281	-0.687207	0.41646	-1.14506		cystathionine gamma-lyase	456745	457929	+	PA0400
PA14_05250	1.38637	0.281555	1.12432	0.39499	1.25534	0.355467		pyrC	dihydroorotase	458157	459428	-	PA0401
PA14_05260	-0.542079	0.446687	-0.627344	0.790068	-0.584711	0.720484		pyrB	aspartate carbamoyltransferase	459425	460429	-	PA0402
PA14_05270	-0.148613	0.95127	-1.31131	0.370794	-0.729963	0.720288	2.13142	pyrR	bifunctional pyrimidine regulatory protein PyrR/uracil phosphoribosyltransferase	460453	460965	-	PA0403
PA14_05280	-1.26267	0.833714	-0.888408	0.8	-1.07554	0.9371		yqgF	Holliday junction resolvase-like protein	461077	461511	-	PA0404
PA14_05290	-0.666823	0.682771	-0.53864	0.540498	-0.602732	0.736914	1.4575		hypothetical protein	461511	462080	-	PA0405
PA14_05300	-0.788812	0.236997	-0.917473	0.124822	-0.853142	0.13373	-1.63754		TonB domain-containing protein	462129	463088	-	PA0406
PA14_05310	-3.17363	0.0164747	-4.07498	0.00841012	-3.6243	0.0013695		gshB	glutathione synthetase	463169	464122	-	PA0407
PA14_05320	-0.0835084	0.964571	-1.02935	0.338	-0.556431	0.691428	-1.60325	pilG	twitching motility protein PilG	464377	464784	+	PA0408
PA14_05330	-0.195312	0.683429	-0.833177	0.958857	-0.514245	0.932275	1.93188	pilH	twitching motility protein PilH	464831	465196	+	PA0409
PA14_05340	-0.354055	0.709351	-0.638887	0.747597	-0.496471	0.866681	-0.260804	pilI	twitching motility protein PilI	465247	465783	+	PA0410
PA14_05360	-0.165315	0.770713	-0.220489	0.43856	-0.192902	0.704636	0.103536	pilJ	twitching motility protein PilJ	465868	467916	+	PA0411
PA14_05380	-0.360907	0.91167	-0.690742	0.728195	-0.525824	0.935838	1.21187	pilK	methyltransferase PilK	467977	468852	+	PA0412
PA14_05390	-0.513627	0.357644	-0.959736	0.0352396	-0.736681	0.0677272	-0.494631	chpA	ChpA	468864	476294	+	PA0413
PA14_05400	-1.05424	0.652367	-0.849938	0.728254	-0.952088	0.828675	-0.648339		methylesterase	476287	477318	+	PA0414
PA14_05410	-0.693525	0.584048	-0.870707	0.545079	-0.782116	0.682737			chemotaxis protein	477315	477821	+	PA0415
PA14_05420	-0.516804	0.791313	-0.856615	0.732278	-0.686709	0.895648	0.387954		transcriptional regulator	477829	478623	+	PA0416
PA14_05430	-0.673603	0.674156	-0.801575	0.550736	-0.737589	0.739146	1.84748		chemotaxis protein	478700	479311	+	PA0417
PA14_05440	-0.34084	0.360913	-0.733268	0.358902	-0.537054	0.394274	-0.202508		hypothetical protein	479319	480734	-	PA0418
PA14_05450	-0.497296	0.666498	-0.583177	0.689621	-0.540236	0.816917	0.245582		16S ribosomal RNA methyltransferase RsmE	480769	481491	-	PA0419
PA14_05460	-0.605933	0.68907	-1.30571	0.512255	-0.955823	0.720553		bioA	adenosylmethionine-8-amino-7-oxononanoate aminotransferase	481584	482987	-	PA0420
PA14_05480	-0.456138	0.404244	-0.549139	0.211708	-0.502639	0.295966	1.08853		hypothetical protein	483161	484651	+	PA0421
PA14_05500	-0.45109	0.576883	-0.899104	0.241385	-0.675097	0.413781	0.723766		hypothetical protein	484832	485401	+	PA0422
PA14_05510	-0.22736	0.941537	-0.769201	0.781645	-0.49828	0.961586	1.0945		hypothetical protein	485413	485988	+	PA0423
PA14_05520	7.07201	0.0285714	7.18377	0.0285714	7.12789	0.00662098	8.27517	mexR	multidrug resistance operon repressor MexR	486057	486500	-	PA0424
PA14_05530	-0.893571	0.464502	0.246065	0.410353	-0.323753	0.506551		mexA	RND multidrug efflux membrane fusion protein MexA	486775	487926	+	PA0425
PA14_05540	-0.22148	0.556631	0.130936	0.802604	-0.045272	0.806725		mexB	RND multidrug efflux transporter MexB	487942	491082	+	PA0426
PA14_05550	0.739271	0.453271	1.68529	0.173645	1.21228	0.278785		oprM	major intrinsic multiple antibiotic resistance efflux outer membrane protein OprM precursor	491084	492541	+	PA0427
PA14_05560	-1.9652	0.0278783	-2.51401	0.00166346	-2.2396	0.000509135	-3.93658		ATP-dependent RNA helicase	492637	494556	-	PA0428
PA14_05580	-0.651685	0.273977	-0.742149	0.301708	-0.696917	0.288736	1.60671		hypothetical protein	494807	495877	-	PA0429
PA14_05590	-3.57843	0.102471	-3.43065	0.127231	-3.50454	0.0696189	-1.73102	metF	5,10-methylenetetrahydrofolate reductase	495947	496819	-	PA0430
PA14_05600	-0.754359	0.220952	-0.615202	0.531429	-0.684781	0.368934	-0.492404		hypothetical protein	496862	497416	-	PA0431
PA14_05620	-2.03208	0.365056	-1.78155	0.716223	-1.90682	0.612203		sahH	S-adenosyl-L-homocysteine hydrolase	497457	498866	-	PA0432
PA14_05630	-0.425516	0.916571	-0.340135	0.935143	-0.382826	0.989269	0.223028		hypothetical protein	499155	499589	+	PA0433
PA14_05640	-0.750338	0.374305	-0.846091	0.179995	-0.798214	0.249112	-0.170067		hypothetical protein	499715	501907	+	PA0434
PA14_05650	-0.282359	0.658903	-0.831064	0.144573	-0.556711	0.319229	0.997134		hypothetical protein	501918	503396	+	PA0435
PA14_05660	-0.384679	0.715758	-0.854753	0.611494	-0.619716	0.799322	0.890625		transcriptional regulator	503481	504101	+	PA0436
PA14_05690	-0.54227	0.472166	-0.902989	0.295225	-0.722629	0.414065	-2.27969	codA	cytosine deaminase	504138	505409	-	PA0437
PA14_05700	-0.495866	0.782557	-0.888726	0.319339	-0.692296	0.596436	1.02278	codB	cytosine permease	505399	506649	-	PA0438
PA14_05740	-0.470797	0.616062	-0.901375	0.347231	-0.686086	0.543811	0.620038		dihydropyrimidine dehydrogenase	506831	508108	-	PA0439
PA14_05750	-0.533146	0.634675	-0.893556	0.502897	-0.713351	0.68368	1.27689		oxidoreductase	508105	509472	-	PA0440
PA14_05770	-0.360038	0.765527	-0.671381	0.307855	-0.515709	0.576292	0.839459	dhT	phenylhydantoinase	509567	511006	-	PA0441
PA14_05775	NR	1	NR	1	NR	1			hypothetical protein	511113	511229	-	PA0442
PA14_05790	-0.593629	0.432596	-0.711602	0.370601	-0.652615	0.4538	0.535623		transporter	511622	513112	+	PA0443
PA14_05810	-0.511976	0.79232	-0.490659	0.941531	-0.501318	0.964598	-0.210331	amaB	allantoate amidohydrolase	513171	514454	+	PA0444
PA14_05820	-1.15085	0.352352	-1.26785	0.470799	-1.20935	0.463894	0.192114		hypothetical protein	514655	515878	-	PA0446
PA14_05840	-0.942873	0.194863	-1.03971	0.468864	-0.991294	0.30999	-1.83633	gcdH	glutaryl-CoA dehydrogenase	515998	517179	-	PA0447
PA14_05850	-0.802955	0.343001	-0.573761	0.659877	-0.688358	0.562615	0.244519		LysR family transcriptional regulator	517400	518308	+	PA0448
PA14_05860	0.201062	0.750571	-0.937558	0.489429	-0.368248	0.73523	1.92985		hypothetical protein	518460	518864	+	PA0449
PA14_05870	-0.596807	0.599454	-0.704802	0.340628	-0.650805	0.528589	0.204339		phosphate transporter	518907	520529	-	PA0450
PA14_05880	-0.76225	0.451433	-0.953057	0.443978	-0.857654	0.522573	-0.595843		membrane-bound protease	520909	522240	+	PA0451
PA14_05890	-0.500375	0.62195	-0.875273	0.544412	-0.687824	0.705279	1.16554		stomatin-like protein	522237	523031	+	PA0452
PA14_05910	-0.169191	0.603616	-0.476407	0.811943	-0.322799	0.839614			periplasmic transport system	523139	523870	+	NA
PA14_05920	-0.494969	0.326015	-0.673975	0.228362	-0.584472	0.267842	0.312686		hypothetical protein	523867	526068	-	PA0454
PA14_05950	-0.48433	0.31916	-0.928489	0.236901	-0.70641	0.270846	1.07674	dbpA	ATP-dependent RNA helicase DbpA	526330	527706	-	PA0455
PA14_05960	-2.64829	1	NR	1	NR	1			cold-shock protein	528054	528263	+	PA0456
PA14_05970	-0.628094	0.696667	-1.20274	0.32881	-0.915416	0.566658	-0.170751		hypothetical protein	528414	528938	+	PA0457
PA14_05990	-0.516345	0.337441	-0.710722	0.215476	-0.613533	0.263304	0.394549		EmrB/QacA family drug resistance transporter	529041	530474	-	PA0458
PA14_06000	-0.543325	0.746718	-0.766037	0.391019	-0.654681	0.651429	0.726574		ClpA/B protease ATP binding subunit	531095	533647	+	PA0459
PA14_06010	-0.327796	0.594545	-0.810024	0.39684	-0.56891	0.576678	1.46438		hypothetical protein	533749	534327	+	PA0460
PA14_06030	-0.209161	0.729184	-0.490543	0.412249	-0.349852	0.66192	0.863544		acyltransferase	534444	535331	-	PA0461
PA14_06040	-0.474764	0.546597	-0.622307	0.422045	-0.548536	0.569037	-0.540601		hypothetical protein	535279	535983	+	PA0462
PA14_06060	-0.650169	0.628397	-0.879043	0.186189	-0.764606	0.368034	0.705112	creB	DNA-binding response regulator CreB	536068	536757	+	PA0463
PA14_06070	-0.340721	0.782349	-0.612905	0.477829	-0.476813	0.741661	0.0782397	creC	sensory histidine kinase CreC	536757	538181	+	PA0464
PA14_06080	-0.047842	0.775454	-0.433239	0.279695	-0.24054	0.548378	0.273526	creD	hypothetical protein	538283	539641	+	PA0465
PA14_06090	-0.563241	0.757	-0.664564	0.742	-0.613903	0.885678	0.133758		hypothetical protein	539691	539993	+	PA0466
PA14_06120	-0.648198	0.880769	-0.302037	0.860618	-0.475118	0.968022	1.40762		hypothetical protein	540138	540758	-	PA0467
PA14_06130	-0.628242	0.150908	-0.597539	0.507083	-0.61289	0.2732	0.865569		hypothetical protein	540777	541727	-	PA0468
PA14_06150	-0.400881	0.655107	-0.760843	0.815988	-0.580862	0.86936	0.478582		hypothetical protein	541813	542670	+	PA0469
PA14_06160	-0.376415	0.382623	-0.81564	0.125114	-0.596027	0.193365	0.451706		hydroxamate-type ferrisiderophore receptor	542843	545236	-	PA0470
PA14_06170	-0.491064	0.439734	-0.915826	0.252637	-0.703445	0.355208	0.500487		transmembrane sensor	545340	546311	-	PA0471
PA14_06180	-0.427417	0.627619	-0.517386	0.931032	-0.472402	0.898286	1.32618		RNA polymerase sigma factor	546308	546826	-	PA0472
PA14_06190	0.731244	0.544848	0.0207049	0.868951	0.375975	0.82745	0.471042		glutathione S-transferase	546995	547744	+	PA0473
PA14_06200	-0.374646	0.579714	-0.379755	0.246857	-0.377201	0.42133	-1.89796		hypothetical protein	547884	548288	+	PA0474
PA14_06210	-0.775273	0.474069	-0.751929	0.46013	-0.763601	0.550274	-1.80466		transcriptional regulator	548338	548907	+	PA0475
PA14_06230	-0.453974	0.241721	-0.434561	0.215329	-0.444268	0.205885	0.85752		permease	548941	550668	-	PA0476
PA14_06240	-0.44808	0.553016	-0.807643	0.465772	-0.627861	0.606967	0.126449		LysR family transcriptional regulator	551016	551942	-	PA0477
PA14_06250	-0.375663	0.793333	-0.881557	0.22619	-0.62861	0.48771	-0.238133		GNAT family acetyltransferase	552030	552506	+	PA0478
PA14_06260	0.171387	0.915097	-0.77652	0.376958	-0.302567	0.712103	0.30218		LysR family transcriptional regulator	552585	553523	-	PA0479
PA14_06270	-0.713704	0.412127	-0.862163	0.179779	-0.787934	0.266913	-0.676864		hydrolase	553627	554424	+	PA0480
PA14_06280	-0.504311	0.809714	-0.780599	0.484286	-0.642455	0.75923	0.964633		hypothetical protein	554467	554910	+	PA0481
PA14_06290	-1.82479	0.00139778	-1.69439	0.00181981	-1.75959	3.53111e-05	-0.894171	glcB	malate synthase G	554958	557135	-	PA0482
PA14_06300	-0.520123	0.882143	-0.965325	0.736111	-0.742724	0.929731	1.00633		GNAT family acetyltransferase	557442	557885	+	PA0483
PA14_06310	-0.0764603	0.888571	-1.67422	0.367302	-0.87534	0.691818	1.15968		ACT domain-containing protein	557917	558432	+	PA0484
PA14_06320	-0.432963	0.25701	-0.722193	0.112399	-0.577578	0.131275	0.771035		hypothetical protein	559121	560017	-	PA0485
PA14_06330	-0.427675	0.473401	-0.689402	0.549248	-0.558538	0.610259	0.655422		serine/threonine protein kinase	560220	561194	-	PA0486
PA14_06340	-0.280958	0.637704	-1.02012	0.513497	-0.65054	0.693031	1.19424		molybdenum transport regulator	561256	562014	-	PA0487
PA14_06350	-0.398711	0.715	-0.524156	0.404	-0.461434	0.64757	-1.60262		hypothetical protein	562082	562402	-	PA0488
PA14_06360	-0.590512	0.247828	-1.01251	0.0432665	-0.801511	0.059354	0.230722		phosphoribosyl transferase	562444	563169	-	PA0489
PA14_06390	-0.272577	0.925	-0.659566	0.7	-0.466072	0.928927	-0.773578		hypothetical protein	563308	563601	-	PA0490
PA14_06400	-0.631939	0.492346	-0.461133	0.361566	-0.546536	0.48525	0.768589		LysR family transcriptional regulator	563655	564581	-	PA0491
PA14_06420	-0.626992	0.209178	-0.660711	0.371613	-0.643851	0.276301	1.40179		hypothetical protein	564699	565457	+	PA0492
PA14_06430	1.19786	0.541	-0.364034	0.913	0.416913	0.842331			hypothetical protein	565534	565782	+	PA0493
PA14_06450	-0.513948	0.255262	-0.791258	0.240531	-0.652603	0.232723	0.175657		acetyl-CoA carboxylase biotin carboxylase subunit	565793	567169	+	PA0494
PA14_06460	-0.644739	0.818284	-0.769752	0.4937	-0.707245	0.77015	0.336355		hypothetical protein	567171	568049	+	PA0495
PA14_06480	-0.472055	0.31865	-0.647848	0.155296	-0.559951	0.198241	0.0265028		hydrolase	568039	569016	+	PA0496
PA14_06500	-1.55668	0.819268	-1.39405	0.140908	-1.47536	0.364679		bioB	biotin synthase	569617	570675	+	PA0500
PA14_06510	-3.65206	0.420324	-3.43283	0.0295993	-3.54245	0.067018		bioF	8-amino-7-oxononanoate synthase	570781	571986	+	PA0501
PA14_06530	-5.04523	0.184231	-2.52266	0.388432	-3.78394	0.260283			biotin biosynthesis protein bioH	571979	572701	+	PA0502
PA14_06540	-0.25117	1	-1.81691	0.424	-1.03404	0.787801			biotin synthesis protein BioC	572694	573518	+	PA0503
PA14_06570	1.06936	0.663596	0.23496	0.674604	0.652161	0.807457		bioD	dithiobiotin synthetase	573522	574208	+	PA0504
PA14_06580	0.0291488	0.863333	-0.661771	0.866667	-0.316311	0.965248			hypothetical protein	574317	574547	+	PA0505
PA14_06600	-1.05923	0.0242435	-0.973551	0.0229006	-1.01639	0.00471701	-0.505137		acyl-CoA dehydrogenase	574888	576693	+	PA0506
PA14_06620	-0.406777	0.682072	-0.574529	0.31299	-0.490653	0.543141	-0.0170814		acyl-CoA dehydrogenase	576906	578702	+	PA0507
PA14_06640	-0.739906	0.146287	-0.744159	0.204995	-0.742032	0.135155	0.867457		acyl-CoA dehydrogenase	578977	580755	+	PA0508
PA14_06650	-0.654578	0.178238	-0.752281	0.239379	-0.70343	0.177251	0.415583	nirN	c-type cytochrome	581088	582569	-	PA0509
PA14_06660	-0.371279	0.676381	-0.680944	0.759134	-0.526112	0.855726	-0.359578	nirE	uroporphyrin-III c-methyltransferase	582560	583399	-	PA0510
PA14_06670	-0.523971	0.350778	-0.379932	0.625445	-0.451951	0.552187	1.19749	nirJ	heme d1 biosynthesis protein NirJ	583410	584573	-	PA0511
PA14_06680	-0.508482	0.400794	-0.4067	0.578095	-0.457591	0.570513	2.74159	nirH	hypothetical protein	584567	585082	-	PA0512
PA14_06690	-0.148641	0.664286	-0.0257458	0.467429	-0.0871932	0.673659	1.85184	nirG	transcriptional regulator	585057	585500	-	PA0513
PA14_06700	-0.305489	0.967619	-0.857265	0.463889	-0.581377	0.808423	1.70153	nirL	heme d1 biosynthesis protein NirL	585493	586017	-	PA0514
PA14_06710	-0.317141	0.552698	-0.627298	0.889683	-0.472219	0.84077			transcriptional regulator	586014	586466	-	PA0515
PA14_06720	-0.619054	0.288364	-0.878577	0.191547	-0.748815	0.215206	0.146992	nirF	heme d1 biosynthesis protein NirF	586475	587653	-	PA0516
PA14_06730	-1.23075	0.361	-0.813339	0.487	-1.02204	0.481424	-0.841478	nirC	c-type cytochrome	587650	588009	-	PA0517
PA14_06740	-0.159851	0.778	-0.471857	0.655	-0.315854	0.853129	1.68254	nirM	cytochrome c-551	588006	588320	-	PA0518
PA14_06750	-0.644039	0.316666	-0.829901	0.0856934	-0.73697	0.125013	-0.0249071	nirS	nitrite reductase	588371	590077	-	PA0519
PA14_06770	-0.549275	0.365088	-0.773111	0.283661	-0.661193	0.338396	0.857249	nirQ	regulatory protein NirQ	590293	591075	+	PA0520
PA14_06790	-0.3927	0.610476	-0.703961	0.431825	-0.54833	0.615089	0.20684		cytochrome c oxidase subunit	591110	591637	+	PA0521
PA14_06800	0.0601391	0.766	-0.716987	0.216	-0.328424	0.46312	-0.78004		hypothetical protein	591645	591902	+	PA0522
PA14_06810	-0.318553	0.817429	-1.1023	0.497714	-0.710427	0.772731	0.408749	norC	nitric-oxide reductase subunit C	591992	592432	+	PA0523
PA14_06830	-0.413838	0.334892	-0.484529	0.233605	-0.449184	0.277574	0.318375	norB	nitric-oxide reductase subunit B	592432	593829	+	PA0524
PA14_06840	-0.516735	0.303027	-0.781249	0.225998	-0.648992	0.252099	-0.243183		dinitrification protein NorD	593831	595669	+	PA0525
PA14_06860	-0.783928	0.333333	-0.808007	0.393333	-0.795968	0.397491	0.171998		hypothetical protein	595676	595870	-	PA0526
PA14_06870	-0.591407	0.581818	-0.572118	0.592273	-0.581763	0.711722	0.72166	dnr	transcriptional regulator Dnr	595954	596637	-	PA0527
PA14_06880	-0.47908	0.321151	-0.77255	0.219096	-0.625815	0.257112	0.863143		LysR family transcriptional regulator	596990	597868	-	PA0528
PA14_06890	-0.742099	0.458887	-1.06778	0.380839	-0.90494	0.479605	1.25206		hypothetical protein	597970	598671	+	PA0529
PA14_06900	-0.888809	0.333333	-1.7868	0.333333	-1.3378	0.355247			hypothetical protein	598668	598904	+	NA
PA14_06920	-0.544901	0.532454	-0.902519	0.331191	-0.72371	0.482357	0.758037		class III pyridoxal phosphate-dependent aminotransferase	598897	600078	+	PA0530
PA14_06930	-0.604595	0.399237	-1.12078	0.0406702	-0.862687	0.083141	0.714576		glutamine amidotransferase	600078	600794	+	PA0531
PA14_06940	0.00763469	0.761667	-0.355672	0.751508	-0.174019	0.891751	1.33633		hypothetical protein	600869	601375	-	PA0532
PA14_06950	-0.280199	0.651129	-0.829118	0.146232	-0.554659	0.319126	0.356246		LuxR family transcriptional regulator	601418	602908	+	PA0533
PA14_06960	-0.249992	0.963663	-0.644269	0.370551	-0.44713	0.724806	-0.359794		hypothetical protein	603247	604536	+	PA0534
PA14_06970	-0.535752	0.818413	-0.8387	0.758095	-0.687226	0.91659	-1.26207		Cro/CI family transcriptional regulator	604554	605108	+	PA0535
PA14_06980	-0.673087	0.315625	-0.624251	0.456865	-0.648669	0.423448	0.0544705		hypothetical protein	605219	606244	-	PA0536
PA14_06990	-0.745723	0.309965	-0.894776	0.211399	-0.82025	0.244105	0.449984		hypothetical protein	606248	606856	-	PA0537
PA14_07000	-0.685524	0.384134	-0.871913	0.358225	-0.778718	0.410529	-0.427733	dsbB1	DsbB1	606944	607453	-	PA0538
PA14_07010	-0.386228	0.539887	-0.694975	0.172022	-0.540602	0.313586	0.914721		hypothetical protein	607682	608512	+	PA0539
PA14_07020	-0.515437	0.661714	-0.921894	0.383714	-0.718666	0.601963	-0.494861		hypothetical protein	608582	608968	+	PA0540
PA14_07030	-0.210105	0.89	-0.733795	0.467429	-0.47195	0.780871	1.70582		cytochrome c'	609082	609540	+	PA0541
PA14_07040	-0.290587	0.481587	-0.58977	0.740635	-0.440178	0.724388	1.42817		hypothetical protein	609732	610151	-	PA0542
PA14_07050	-0.484813	0.55994	-0.781725	0.375689	-0.633269	0.538303	0.765144		hypothetical protein	610401	611369	+	PA0543
PA14_07060	-0.186371	0.875763	-0.563933	0.671451	-0.375152	0.900262	1.27478		hypothetical protein	611373	612116	-	PA0544
PA14_07070	-0.619033	0.19378	-0.488591	0.305545	-0.553812	0.226573	0.864953		hypothetical protein	612321	613625	+	PA0545
PA14_07090	-0.601086	0.86272	0.382841	0.793262	-0.109123	0.943919		metK	S-adenosylmethionine synthetase	613682	614872	-	PA0546
PA14_07110	-0.57054	0.217124	-0.81081	0.35057	-0.690675	0.272156	0.85434		ArsR family transcriptional regulator	614888	615889	-	PA0547
PA14_07130	1.84067	0.112781	1.20575	0.212354	1.52321	0.113324		tktA	transketolase	616135	618132	+	PA0548
PA14_07140	-0.423752	0.57901	-0.55024	0.252578	-0.486996	0.427397	0.388313		hypothetical protein	618132	619196	+	PA0549
PA14_07150	-0.56706	0.443405	-0.514307	0.712615	-0.540684	0.68001	0.584479		hypothetical protein	619177	619974	-	PA0550
PA14_07170	-2.18344	0.589103	-1.62435	0.646482	-1.90389	0.748498		epd	D-erythrose 4-phosphate dehydrogenase	620189	621250	+	PA0551
PA14_07190	-1.17832	0.507653	-1.96334	0.0766442	-1.57083	0.165227		pgk	phosphoglycerate kinase	621256	622419	+	PA0552
PA14_07200	-0.270688	0.706667	-0.417061	0.673333	-0.343874	0.829221			hypothetical protein	622492	622692	+	PA0553
PA14_07210	-0.524162	0.802	-0.679934	0.979	-0.602048	0.975064			hypothetical protein	622852	623193	+	PA0554
PA14_07230	0.813222	0.442705	-0.852275	0.690325	-0.0195262	0.667894		fda	fructose-1,6-bisphosphate aldolase	623313	624377	+	PA0555
PA14_07240	-0.543601	0.84246	-0.670939	0.64881	-0.60727	0.876765	0.545512		hypothetical protein	624443	624925	+	PA0556
PA14_07250	-0.490934	0.364679	-0.567726	0.238164	-0.52933	0.299083	0.658853		hypothetical protein	624927	625583	-	PA0557
PA14_07260	-0.406194	0.872133	-0.705756	0.712634	-0.555975	0.917103	0.659543		hypothetical protein	625582	626349	+	PA0558
PA14_07280	0.0853003	0.946294	-0.26332	0.765332	-0.0890099	0.9579	-0.226131		hypothetical protein	626346	627524	-	PA0559
PA14_07290	0.959275	0.716032	0.695385	0.297857	0.82733	0.542822	1.18377		hypothetical protein	627637	628125	+	PA0560
PA14_07300	-0.395584	0.925484	-1.03749	0.361069	-0.716537	0.700448	0.846704		hypothetical protein	628151	629305	+	PA0561
PA14_07310	-0.528929	0.417698	-1.11022	0.0642599	-0.819573	0.123948	1.17946		hydrolase	629307	629981	-	PA0562
PA14_07330	-0.984092	0.352571	-1.10302	0.275143	-1.04356	0.323323	1.96983		hypothetical protein	630110	630463	-	PA0563
PA14_07340	-0.452183	0.197232	-0.763845	0.0501478	-0.608014	0.055548	1.75653		transcriptional regulator	630641	631552	-	PA0564
PA14_07355	-0.312284	0.742	-0.984109	0.1	-0.648196	0.267194			hypothetical protein	631670	632008	+	PA0565
PA14_07360	-0.211491	0.891032	-0.881493	0.420794	-0.546492	0.742753	-0.171781		hypothetical protein	631998	632513	-	PA0566
PA14_07370	-0.348097	0.67	-0.921946	0.666667	-0.635022	0.806654			hypothetical protein	632701	632859	+	PA0567
PA14_07380	-0.328627	0.627143	-0.560548	0.599714	-0.444588	0.743895	1.26913		hypothetical protein	632869	633327	-	PA0568
PA14_07400	-0.43241	0.158254	-0.519385	0.128968	-0.475898	0.0998392	1.49326		hypothetical protein	633343	633813	-	PA0569
PA14_07410	-0.540097	0.0865714	-0.857387	0.0402857	-0.698742	0.0232223	1.25369		hypothetical protein	633827	634174	-	PA0570
PA14_07420	-0.673722	0.721948	-0.919709	0.734762	-0.796716	0.866777	0.382518		hypothetical protein	634164	634778	-	PA0571
PA14_07430	-0.478563	0.214019	-0.755291	0.0314441	-0.616927	0.0403861	-0.287795		hypothetical protein	634969	637740	-	PA0572
PA14_07440	-0.419651	0.61	-0.52017	0.562	-0.46991	0.709826	1.58399		hypothetical protein	638309	638644	-	PA0573
PA14_07450	-0.716033	0.190325	-0.766689	0.319207	-0.741361	0.230919	-0.386074		hypothetical protein	638737	639858	-	PA0574
PA14_07460	-1.07773	1	-1.26763	1	-1.17268	1			hypothetical protein	640117	640278	-	NA
PA14_07480	-0.377958	0.392483	-0.365892	0.479744	-0.371925	0.502694			reverse transcriptase	640581	642266	-	NA
PA14_07500	-0.403474	0.229768	-0.698412	0.0518644	-0.550943	0.0647058	-0.486126	rmcA	redox regulator of c_di_GMP, RmcA	643347	647084	-	PA0575
PA14_07520	0.751107	0.738331	0.304425	0.753152	0.527766	0.882409		rpoD	RNA polymerase sigma factor RpoD	647191	649044	-	PA0576
PA14_07530	-0.914942	0.402779	-0.21361	0.657218	-0.564276	0.616546		dnaG	DNA primase	649124	651118	-	PA0577
PA14_07550	-0.796656	0.38	-1.17547	0.430635	-0.986063	0.459845	-0.334513		hypothetical protein	651201	651650	-	PA0578
PA14_07560	-0.381233	1	-0.380523	0.773333	-0.380878	0.972115		rpsU	30S ribosomal protein S21	651720	651935	-	PA0579
PA14_07570	-1.02106	0.682085	-1.30915	0.719355	-1.16511	0.840013		gcp	DNA-binding/iron metalloprotein/AP endonuclease	652136	653161	+	PA0580
PA14_07580	-0.647884	0.382771	-1.16379	0.393939	-0.905837	0.436062	0.820952		glycerol-3-phosphate acyltransferase PlsY	653240	653809	-	PA0581
PA14_07590	NR	1	NR	1	NR	1		folB	dihydroneopterin aldolase	653893	654246	+	PA0582
PA14_07600	3.20583	0.0238312	3.36842	0.0102381	3.28713	0.00227356			2-amino-4-hydroxy-6- hydroxymethyldihydropteridine pyrophosphokinase	654237	654779	+	PA0583
PA14_07620	-2.4747	0.0695787	-1.64571	0.235679	-2.06021	0.0838045	-0.867449	cca	multifunctional tRNA nucleotidyl transferase/2'3'-cyclic phosphodiesterase/2'nucleotidase/phosphatase	654752	655984	-	PA0584
PA14_07630	-0.69747	0.402698	-0.555193	0.601349	-0.626331	0.585584	0.771562		hypothetical protein	656028	656534	-	PA0585
PA14_07650	-0.901678	0.0835487	-0.816206	0.150753	-0.858942	0.0676922	0.332315		SpoVR family protein	656629	658182	-	PA0586
PA14_07660	-1.06239	0.131365	-0.6348	0.30607	-0.848597	0.169421	0.128992		hypothetical protein	658179	659450	-	PA0587
PA14_07680	-0.728183	0.229754	-0.768334	0.0981842	-0.748258	0.108091	0.481492		hypothetical protein	659551	661473	-	PA0588
PA14_07690	-0.192083	0.997	-0.234155	0.998	-0.213119	0.999988	0.0480588	glpE	thiosulfate sulfurtransferase	661752	662084	-	PA0589
PA14_07700	-0.517103	0.846859	-0.96292	0.826878	-0.740012	0.949761	-5.58561	apaH	diadenosine tetraphosphatase	662128	662979	-	PA0590
PA14_07710	-0.515726	0.554571	-1.10286	0.474286	-0.809294	0.614297		apaG	ApaG protein	662979	663359	-	PA0591
PA14_07730	0.375156	0.915723	-0.404989	0.894188	-0.0149165	0.982497	-1.07885	ksgA	dimethyladenosine transferase	663396	664202	-	PA0592
PA14_07740	-0.631221	0.6786	-2.69128	0.778113	-1.66125	0.86523		pdxA	4-hydroxythreonine-4-phosphate dehydrogenase	664318	665304	-	PA0593
PA14_07760	1.58496	0.0784951	-1.78857	0.161551	-0.101802	0.068067		surA	peptidyl-prolyl cis-trans isomerase SurA	665301	666593	-	PA0594
PA14_07770	-0.713657	0.576966	-1.12787	0.59398	-0.920761	0.709704		ostA	organic solvent tolerance protein OstA	666574	669348	-	PA0595
PA14_07780	1.261	0.255245	0.877113	0.372817	1.06905	0.318994	-6.55552		hypothetical protein	669475	670491	+	PA0596
PA14_07790	1.08296	0.385594	0.686328	0.482809	0.884645	0.499137	-6.39307		nucleotidyl transferase	670488	671162	+	PA0597
PA14_07800	-0.150932	0.848549	-0.968222	0.161142	-0.559577	0.408802	-0.613336		hypothetical protein	671164	671922	+	PA0598
PA14_07810	-0.495299	0.280625	-0.827345	0.144607	-0.661322	0.170619	0.554674		hypothetical protein	671923	672984	-	PA0599
PA14_07820	-0.563138	0.345274	-0.932252	0.0767506	-0.747695	0.122711	0.383883		histidine kinase	673136	675529	+	PA0600
PA14_07840	-0.60653	0.88158	-0.847469	0.582641	-0.726999	0.855847	0.46853		two-component response regulator	675575	676207	+	PA0601
PA14_07850	-0.564533	0.28247	-0.482489	0.442277	-0.523511	0.384785	0.589617		ABC transporter substrate-binding protein	676336	677370	+	PA0602
PA14_07860	-0.679667	0.206584	-1.12369	0.0593317	-0.901678	0.0662081	0.326282		ABC transporter ATP-binding protein	677604	678713	+	PA0603
PA14_07870	-0.504194	0.221135	-0.670978	0.333263	-0.587586	0.265881	0.280897		ABC transporter substrate-binding protein	678769	679815	+	PA0604
PA14_07890	-1.35409	0.113445	-1.27075	0.150567	-1.31242	0.0865976	0.255856		ABC transporter permease	679930	681177	+	PA0605
PA14_07900	-1.7594	0.0807164	-1.79973	0.131571	-1.77957	0.0588878	0.0808896		ABC transporter permease	681283	682113	+	PA0606
PA14_07910	-0.139906	0.833077	-1.32689	0.914825	-0.733399	0.969151		rpe	ribulose-phosphate 3-epimerase	682237	682911	+	PA0607
PA14_07930	-0.705287	0.655543	-0.678863	0.610093	-0.692075	0.766464	0.894562		phosphoglycolate phosphatase	682911	683729	+	PA0608
PA14_07940	-1.28999	0.1994	-0.619045	0.66044	-0.954518	0.39867	1.54553	trpE	anthranilate synthase component I	683802	685280	+	PA0609
PA14_07950	-0.616561	0.748	-0.291707	0.997	-0.454134	0.964529		prtN	transcriptional regulator PrtN	685467	685781	-	PA0610
PA14_07960	1	0.466667	-2.88345	0.509837	-0.941727	0.579536		prtR	transcriptional regulator PrtR	685881	686651	-	PA0611
PA14_07970	-0.564278	0.666667	-0.523957	0.666667	-0.544117	0.804858			hypothetical protein	687109	687309	+	PA0612
PA14_07980	0.254029	0.886	-0.875949	0.524	-0.31096	0.820495	0.0426382		hypothetical protein	687357	687716	+	PA0613
PA14_07990	-0.602038	0.922286	-1.20431	0.358286	-0.903172	0.696348	0.870349		hypothetical protein	688080	688529	+	PA0614
PA14_08000	-0.680171	0.903413	-0.55215	0.839921	-0.616161	0.96824	1.48681		hypothetical protein	688551	689066	+	PA0615
PA14_08010	-0.462914	0.437937	-0.855582	0.289365	-0.659248	0.388502	1.99889		hypothetical protein	689063	689620	+	PA0616
PA14_08020	-0.343404	0.838	-0.980625	0.727	-0.662015	0.911138	1.62686		bacteriophage protein	689773	690099	+	PA0617
PA14_08030	-0.548886	0.390437	-0.635176	0.360765	-0.592031	0.416936	0.241087		phage baseplate assembly protein	690096	690983	+	PA0618
PA14_08040	-0.455772	0.567698	-0.72334	0.30246	-0.589556	0.474248	-0.0148094		phage tail protein	690976	691509	+	PA0619
PA14_08050	-0.466257	0.454978	-0.784527	0.100616	-0.625392	0.186955	-0.044453		tail fiber protein	691511	693586	+	PA0620
PA14_08060	-0.228935	0.817714	-0.872072	0.216286	-0.550503	0.483252	0.99066		tail fiber assembly protein	693583	694041	+	PA0621
PA14_08070	-0.667518	0.675922	-1.11704	0.188912	-0.892281	0.390495	0.130285		phage tail sheath protein	694084	695244	+	PA0622
PA14_08090	-0.153531	0.765159	-0.654208	0.462857	-0.40387	0.72178	1.15083		phage tail tube protein	695257	695760	+	PA0623
PA14_08100	-0.450703	0.964	0.409293	0.778	-0.020705	0.965759	0.0973203		hypothetical protein	695775	696119	+	PA0624
PA14_08110	-2.70367	1	0.30752	1	-1.19807	1			hypothetical protein	696088	696198	+	NA
PA14_08120	-0.362516	0.404293	-0.656054	0.190513	-0.509285	0.274483	-0.00370378		tail length determinator protein	696289	698526	+	PA0625
PA14_08130	-0.351424	0.694287	-0.647	0.342858	-0.499212	0.579705	0.536712		hypothetical protein	698536	699408	+	PA0626
PA14_08140	0.154931	0.733333	-1.69095	0.666667	-0.76801	0.838748			hypothetical protein	699383	699589	+	PA0627
PA14_08150	-0.592948	0.548139	-0.558365	0.590361	-0.575656	0.688701	0.715687		phage late control gene D protein	699647	700636	+	PA0628
PA14_08160	-0.157877	0.723701	-0.502282	0.468506	-0.33008	0.705779	0.354206		lytic enzyme	700669	701298	+	PA0629
PA14_08180	-0.181385	0.805429	-0.814694	0.379429	-0.49804	0.667885			hypothetical protein	701295	701657	+	PA0630
PA14_08190	-0.466084	0.453333	-0.020688	0.99	-0.243386	0.808369			hypothetical protein	701654	701911	+	PA0631
PA14_08200	-1.2952	0.924	-1.25682	0.898	-1.27601	0.984607			hypothetical protein	701926	702213	+	PA0632
PA14_08210	0.181563	0.984365	-0.960402	0.417381	-0.38942	0.776317	-0.902765		hypothetical protein	702227	702721	+	PA0633
PA14_08220	-0.467806	0.817429	-0.995783	0.520857	-0.731794	0.789311	0.992677		hypothetical protein	702733	703080	+	PA0634
PA14_08230	-0.519881	0.4	-0.288813	1	-0.404347	0.766516			hypothetical protein	703110	703364	+	PA0635
PA14_08240	-0.710781	0.55728	-0.728929	0.587656	-0.719855	0.693065	0.288258		hypothetical protein	703411	705246	+	PA0636
PA14_08250	-0.350045	0.570857	-0.866538	0.346857	-0.608292	0.518668	-1.47666		hypothetical protein	705239	705580	+	PA0637
PA14_08260	-0.36635	0.584592	-0.829369	0.21528	-0.59786	0.386697	0.950368		minor tail protein L	705588	706283	+	PA0638
PA14_08270	-0.730672	0.362715	-0.9484	0.814681	-0.839536	0.655736	0.11271		hypothetical protein	706286	707056	+	PA0639
PA14_08280	-0.5102	0.221039	-1.08039	0.122165	-0.795294	0.124533	-0.234788		bacteriophage protein	707111	707713	+	PA0640
PA14_08300	-0.336943	0.532086	-0.812044	0.0196674	-0.574493	0.0581814	-0.538794		phage-related protein, tail component	707772	711431	+	PA0641
PA14_08310	-0.331271	0.599694	-0.661613	0.324516	-0.496442	0.51314	0.265569		hypothetical protein	712461	713513	+	PA0646
PA14_08320	-0.550209	0.724	-0.269194	0.997	-0.409701	0.957121			hypothetical protein	713513	713815	+	PA0647
PA14_08330	-1.18986	0.68	-0.88489	0.88	-1.03737	0.905676	0.0362665		hypothetical protein	713812	714042	+	PA0648
PA14_08340	0.314107	0.918074	-4.05608	0.104394	-1.87099	0.320595	-1.48194	trpG	anthranilate synthase component II	714461	715066	+	PA0649
PA14_08350	1.29545	0.513553	2.16947	0.36457	1.73246	0.500912	-1.11941	trpD	anthranilate phosphoribosyltransferase	715068	716117	+	PA0650
PA14_08360	0.8443	0.690959	0.335572	0.818344	0.589936	0.887828	-4.39425	trpC	indole-3-glycerol-phosphate synthase	716114	716950	+	PA0651
PA14_08370	-0.719725	0.35595	-0.731569	0.601655	-0.725647	0.544186	-1.36538	vfr	cAMP-regulatory protein	717012	717656	-	PA0652
PA14_08380	-0.498554	0.496825	-0.791153	0.227143	-0.644854	0.359055	1.07044		hypothetical protein	717928	718350	+	PA0653
PA14_08390	-0.373541	0.461386	-0.156903	0.861144	-0.265222	0.764051	-0.687312	speD	S-adenosylmethionine decarboxylase	718670	719464	+	PA0654
PA14_08400	NR	1	0.202333	0.796853	NR	0.977806			hypothetical protein	719519	720166	-	PA0655
PA14_08420	-0.725983	0.348	-0.665132	0.285	-0.695557	0.328367	1.55787		HIT family protein	720266	720604	-	PA0656
PA14_08430	-0.422037	0.418855	-0.52507	0.260835	-0.473553	0.351147	0.927412		ATPase	720683	722164	+	PA0657
PA14_08440	-0.439118	0.461705	-0.612182	0.223063	-0.52565	0.337097	1.46898		short chain alcohol dehydrogenase	722204	723004	-	PA0658
PA14_08450	-0.509186	0.315968	-0.53208	0.316802	-0.520633	0.330487	0.645255		hypothetical protein	723065	724147	-	PA0659
PA14_08460	-0.505229	0.428999	-0.758172	0.277576	-0.631701	0.372477	0.356376		hypothetical protein	724269	725237	-	PA0660
PA14_08470	-1.05706	1	NR	1	NR	1			hypothetical protein	725254	725676	-	PA0661
PA14_08480	-0.784634	0.807124	-1.10982	0.703398	-0.947229	0.889127	-0.322687	argC	N-acetyl-gamma-glutamyl-phosphate reductase	725967	727001	+	PA0662
PA14_08490	-0.450889	0.555047	-0.890049	0.333392	-0.670469	0.49725	0.658371		hypothetical protein	727001	727720	+	PA0663
PA14_08500	-0.302686	0.481714	-0.575931	0.189714	-0.439309	0.310047	2.07651		hypothetical protein	727721	728143	+	PA0664
PA14_08510	-0.827906	1	-1.53077	0.782857	-1.17934	0.974505			iron-sulfur cluster insertion protein ErpA	728221	728571	+	PA0665
PA14_08520	1.51829	0.0197539	1.13237	0.0336941	1.32533	0.00553428	-5.0877	anmK	anhydro-N-acetylmuramic acid kinase	728625	729716	-	PA0666
PA14_08540	2.15714	7.46463e-06	1.24665	6.14067e-05	1.70189	1.0315e-08	-0.653532		hypothetical protein	729719	731062	-	PA0667
PA14_08560	-0.540256	0.0532717	-0.86386	0.00166466	-0.702058	0.000916101	-0.264089	tyrZ	tyrosyl-tRNA synthetase	731347	732546	+	PA0668
PA14_08620	-1.02157	0.723348	-0.851575	0.655529	-0.93657	0.827995		birA	biotin--protein ligase	738405	739343	+	PA4280
PA14_08630	1.90857	0.595795	-5.29715	1	-1.69429	0.904333			pantothenate kinase	739340	740086	+	PA4279
PA14_08640	-0.293867	0.417564	-0.457842	0.332127	-0.375854	0.412663	1.1849		hypothetical protein	740095	740799	+	PA4278
PA14_08680	-0.702682	0.26406	-1.08077	0.0980031	-0.891724	0.120448	-2.44558	tufB	elongation factor Tu	741311	742504	+	PA4277
PA14_08695	1	0.4	-0.903857	1	0.0480717	0.766516		secE	preprotein translocase subunit SecE	742681	743049	+	PA4276
PA14_08710	0	1	NR	1	NR	1		nusG	transcription antitermination protein NusG	743059	743592	+	PA4275
PA14_08720	1.58496	0.428571	NR	1	NR	0.791699		rplK	50S ribosomal protein L11	743709	744140	+	PA4274
PA14_08730	-0.236414	1	1.28319	0.449301	0.523388	0.80877		rplA	50S ribosomal protein L1	744140	744835	+	PA4273
PA14_08740	-0.219638	1	-0.354307	1	-0.286973	1		rplJ	50S ribosomal protein L10	745034	745534	+	PA4272
PA14_08750	NR	1	NR	1	NR	1		rplL	50S ribosomal protein L7/L12	745613	745981	+	PA4271
PA14_08760	0.902705	0.439721	0.773586	0.320907	0.838146	0.417433		rpoB	DNA-directed RNA polymerase subunit beta	746203	750276	+	PA4270
PA14_08780	0.0917329	0.537715	-0.441021	0.701005	-0.174644	0.74471		rpoC	DNA-directed RNA polymerase subunit beta'	750342	754541	+	PA4269
PA14_08790	NR	1	NR	1	NR	1		rpsL	30S ribosomal protein S12	754693	755064	+	PA4268
PA14_08810	NR	1	NR	1	NR	1		rpsG	30S ribosomal protein S7	755164	755634	+	PA4267
PA14_08820	0.523618	0.63032	-0.915952	0.717702	-0.196167	0.811224		fusA1	elongation factor G	755665	757785	+	PA4266
PA14_08830	-0.842204	0.227476	-1.40543	0.140736	-1.12382	0.142193	-2.10491	tufA	elongation factor Tu	757816	759009	+	PA4265
PA14_08840	NR	1	0	1	NR	1		rpsJ	30S ribosomal protein S10	759165	759476	+	PA4264
PA14_08850	0	1	1.22559	0.811818	0.612793	0.981065		rplC	50S ribosomal protein L3	759559	760194	+	PA4263
PA14_08860	-1.11455	1	0	1	-0.557273	1		rplD	50S ribosomal protein L4	760208	760810	+	PA4262
PA14_08870	0	1	NR	1	NR	1		rplW	50S ribosomal protein L23	760807	761106	+	PA4261
PA14_08880	0	1	-0.272873	1	-0.136436	1		rplB	50S ribosomal protein L2	761118	761939	+	PA4260
PA14_08890	NR	1	NR	1	NR	1		rpsS	30S ribosomal protein S19	761956	762231	+	PA4259
PA14_08900	NR	1	NR	1	NR	1		rplV	50S ribosomal protein L22	762244	762576	+	PA4258
PA14_08910	-2.35152	0.261573	0	1	-1.17576	0.612354		rpsC	30S ribosomal protein S3	762589	763275	+	PA4257
PA14_08920	NR	1	-1.00339	1	NR	1		rplP	50S ribosomal protein L16	763287	763700	+	PA4256
PA14_08930	NR	1	NR	1	NR	1		rpmC	50S ribosomal protein L29	763700	763891	+	PA4255
PA14_08940	NR	1	-0.357262	1	NR	1		rpsQ	30S ribosomal protein S17	763894	764160	+	PA4254
PA14_08950	NR	1	0	1	NR	1		rplN	50S ribosomal protein L14	764184	764552	+	PA4253
PA14_08960	-0.952095	1	NR	1	NR	1		rplX	50S ribosomal protein L24	764565	764879	+	PA4252
PA14_08970	0	1	NR	1	NR	1		rplE	50S ribosomal protein L5	764899	765438	+	PA4251
PA14_08980	NR	1	0	1	NR	1		rpsN	30S ribosomal protein S14	765452	765757	+	PA4250
PA14_08990	NR	1	NR	1	NR	1		rpsH	30S ribosomal protein S8	765947	766339	+	PA4249
PA14_09000	0	1	-0.998607	1	-0.499304	1		rplF	50S ribosomal protein L6	766351	766884	+	PA4248
PA14_09010	1	0.4	1	1	1	0.766516		rplR	50S ribosomal protein L18	766895	767245	+	PA4247
PA14_09020	NR	1	-0.842549	1	NR	1		rpsE	30S ribosomal protein S5	767249	767749	+	PA4246
PA14_09030	0	1	-0.978681	1	-0.489341	1		rpmD	50S ribosomal protein L30	767752	767928	+	PA4245
PA14_09040	-0.862874	1	-1.22682	0.694444	-1.04485	0.947669		rplO	50S ribosomal protein L15	767932	768366	+	PA4244
PA14_09050	-0.100104	0.67927	-3.4733	0.13754	-1.7867	0.314903		secY	preprotein translocase subunit SecY	768367	769695	+	PA4243
PA14_09070	NR	1	NR	1	NR	1		rpmJ	50S ribosomal protein L36	769724	769840	+	PA4242
PA14_09080	NR	1	NR	1	NR	1		rpsM	30S ribosomal protein S13	769971	770327	+	PA4241
PA14_09090	-0.771891	0.771429	-0.978681	1	-0.875286	0.971623		rpsK	30S ribosomal protein S11	770346	770735	+	PA4240
PA14_09100	0.703189	1	0	1	0.351594	1		rpsD	30S ribosomal protein S4	770752	771372	+	PA4239
PA14_09115	1.58496	0.076716	-1.29889	0.494972	0.143039	0.162176		rpoA	DNA-directed RNA polymerase subunit alpha	771395	772396	+	PA4238
PA14_09130	0	1	-0.935058	0.76	-0.467529	0.968572		rplQ	50S ribosomal protein L17	772440	772829	+	PA4237
PA14_09150	-0.0473381	0.85037	-0.461189	0.461045	-0.254264	0.75916	1.07655	katA	catalase	773110	774558	+	PA4236
PA14_09160	-0.445054	0.833492	-1.1292	0.419683	-0.787126	0.71723	0.625354	bfrA	bacterioferritin	774689	775153	+	PA4235
PA14_09180	-0.4002	0.520262	-0.590957	0.571124	-0.495578	0.657728	0.322106	uvrA	excinuclease ABC subunit A	775225	778062	-	PA4234
PA14_09195	-1.464	0.058623	-0.997758	0.0695882	-1.23088	0.0265239	0.723174		major facilitator transporter	778276	779664	+	PA4233
PA14_09200	-1.77954	0.707937	3	0.444444	0.610229	0.678465		ssb	single-stranded DNA-binding protein	779681	780178	+	PA4232
PA14_09210	-0.424729	0.562122	-0.632625	0.320427	-0.528677	0.488868	0.275134	pchA	salicylate biosynthesis isochorismate synthase	780267	781697	-	PA4231
PA14_09220	-0.217513	0.988	0.0104131	0.902	-0.10355	0.993851		pchB	isochorismate-pyruvate lyase	781694	781999	-	PA4230
PA14_09230	0.116019	0.853876	-0.406581	0.903276	-0.145281	0.971586	0.962688	pchC	pyochelin biosynthetic protein PchC	781999	782754	-	PA4229
PA14_09240	0.151443	0.764756	-0.0293933	0.965018	0.061025	0.962214	0.368361	pchD	pyochelin biosynthesis protein PchD	782751	784394	-	PA4228
PA14_09260	-0.272259	0.955522	-0.676058	0.65943	-0.474159	0.921129	0.960364	pchR	transcriptional regulator PchR	784624	785514	+	PA4227
PA14_09270	-0.359687	0.38064	-0.282595	0.342791	-0.321141	0.396207	-0.43595	pchE	dihydroaeruginoic acid synthetase	785708	790024	+	PA4226
PA14_09280	-0.218768	0.525581	0.0277176	0.838499	-0.0955253	0.801805	-0.574211	pchF	pyochelin synthetase	790021	795450	+	PA4225
PA14_09290	0.188911	0.854111	0.624795	0.245558	0.406853	0.537321	-0.922799	pchG	pyochelin biosynthetic protein PchG	795447	796496	+	PA4224
PA14_09300	1.4991	0.00381494	2.9991	0.000304333	2.2491	1.70277e-05	-1.02067		ABC transporter ATP-binding protein	796493	798205	+	PA4223
PA14_09320	1.81543	0.00150011	3.37284	2.26966e-05	2.59414	6.19509e-07	-0.472588		ABC transporter ATP-binding protein	798202	799926	+	PA4222
PA14_09340	-0.568021	0.281318	-0.61781	0.207221	-0.592915	0.223984	0.0251074	fptA	Fe(III)-pyochelin outer membrane receptor	800018	802180	+	PA4221
PA14_09350	-0.595973	0.952	-0.0870061	0.97	-0.341489	0.996991			hypothetical protein	802180	802461	+	PA4220
PA14_09370	-0.238971	0.923985	-0.501594	0.373661	-0.370282	0.712426	0.347829		hypothetical protein	802793	803968	+	PA4219
PA14_09380	-0.294349	0.393023	-0.611105	0.309118	-0.452727	0.377583	0.942027		transporter	803961	805205	+	PA4218
PA14_09400	-0.104328	0.848921	-0.795635	0.502552	-0.449981	0.790047	1.14505	phzS	hypothetical protein	805310	806518	-	PA4217
PA14_09410	-0.330529	0.637446	-0.328435	0.407078	-0.329482	0.609552	1.01705	phzG1	pyrodoxamine 5'-phosphate oxidase	806856	807503	-	PA1905
PA14_09420	-0.403645	0.494247	-0.356321	0.601979	-0.379983	0.658203	1.00857	phzF1	phenazine biosynthesis protein	807526	808362	-	NA
PA14_09440	-0.209251	0.808936	-0.535269	0.540973	-0.37226	0.799265	-0.116712	phzE1	phenazine biosynthesis protein PhzE	808376	810259	-	PA1903
PA14_09450	-0.159435	0.897835	-0.369581	0.675238	-0.264508	0.909657	0.491083	phzD1	phenazine biosynthesis protein PhzD	810256	810879	-	PA1902
PA14_09460	-0.339189	0.671739	-0.533272	0.307655	-0.436231	0.532503	-0.314915	phzC1	phenazine biosynthesis protein PhzC	810876	812093	-	NA
PA14_09470	0.44832	0.550476	0.416428	0.936111	0.432374	0.856952	-0.54901	phzB1	phenazine biosynthesis protein	812129	812617	-	PA4211
PA14_09480	0.32048	0.742302	0.281335	0.970714	0.300908	0.956708	0.596134	phzA1	phenazine biosynthesis protein	812647	813135	-	PA4210
PA14_09490	-0.286275	0.845441	-0.0695738	0.789966	-0.177924	0.937463	0.612103	phzM	phenazine-specific methyltransferase	813831	814835	+	PA4209
PA14_09500	-0.216682	0.482425	-0.791407	0.216607	-0.504045	0.340513	-0.0875571	opmD	outer membrane protein	814846	816309	-	PA4208
PA14_09520	-0.714506	0.139346	-0.877795	0.0974559	-0.79615	0.0719627	-1.44731	mexI	RND efflux transporter	816306	819395	-	PA4207
PA14_09530	-0.115635	0.85322	-0.489908	0.420352	-0.302771	0.726415	0.643288	mexH	RND efflux membrane fusion protein	819408	820520	-	PA4206
PA14_09540	0.578612	1	0.215814	0.823968	0.397213	0.983508	-1.86785	mexG	hypothetical protein	820528	820974	-	PA4205
PA14_09550	-0.331666	0.556992	-0.705204	0.321857	-0.518435	0.487413	0.403695		hypothetical protein	821625	822791	-	PA4204
PA14_09570	-0.645103	0.343711	-0.870027	0.352371	-0.757565	0.376788	0.803552		LysR family transcriptional regulator	822871	823725	-	PA4203
PA14_09580	-0.485739	0.617378	-0.758628	0.30402	-0.622183	0.501697	0.33596		hypothetical protein	823833	824888	+	PA4202
PA14_09600	-0.2232	0.812825	-0.564438	0.409936	-0.393819	0.699398	1.28696	ddlA	D-alanine--D-alanine ligase	824984	826024	+	PA4201
PA14_09610	-0.491955	0.602309	-0.376789	0.615876	-0.434372	0.738814	2.05841		hypothetical protein	826064	826930	-	PA4200
PA14_09630	-0.357984	0.607806	-0.765861	0.283994	-0.561923	0.475844	0.466018		acyl-CoA dehydrogenase	827138	828919	-	PA4199
PA14_09660	-0.0150373	0.825574	-0.1866	0.95997	-0.100819	0.976812	0.738188		acyl-CoA synthetase	829037	830659	-	PA4198
PA14_09680	-0.165626	0.739697	-0.494897	0.476591	-0.330261	0.720088	0.943657		two-component sensor	830905	833181	+	PA4197
PA14_09690	-0.459556	0.965541	-0.625294	0.725346	-0.542425	0.949798	0.659574		two-component response regulator	833184	833828	+	PA4196
PA14_09700	-0.199048	0.739622	-0.294367	0.723728	-0.246708	0.869815	1.56768		monooxygenase	833833	835038	-	PA4190
PA14_09710	-0.485854	0.583561	-0.710527	0.372694	-0.598191	0.549293	0.149968		aldehyde dehydrogenase	835206	836696	-	PA4189
PA14_09730	-0.4078	0.58839	-0.612273	0.633671	-0.510037	0.740691	0.640254		dihydrodipicolinate synthase	836689	837600	-	PA4188
PA14_09740	-0.583892	0.429036	-0.617705	0.449945	-0.600798	0.510568	0.810879		MFS transporter	837665	838993	-	PA4187
PA14_09750	-0.524933	0.543631	-0.745873	0.250637	-0.635403	0.40784	1.11098		oxidoreductase	839129	840448	-	PA4186
PA14_09760	-0.562215	0.588081	-0.859357	0.578438	-0.710786	0.706977	1.50512		GntR family transcriptional regulator	840542	841270	-	PA4185
PA14_09770	-0.626369	0.245971	-0.936943	0.247237	-0.781656	0.231087	1.4817	souR	sarcosine oxidation and utilization regulator SouR	841579	842601	+	PA4184
PA14_09780	-0.692518	0.418571	-1.04673	0.411587	-0.869621	0.475255	3.09619		hypothetical protein	842627	843094	+	PA4183
PA14_09790	-0.125369	0.945087	-0.881374	0.348442	-0.503372	0.69509	1.00985		transcriptional regulator	843098	843736	-	PA4182
PA14_09810	-0.507567	0.803013	0.328827	0.85479	-0.0893699	0.944692	0.808923		hypothetical protein	843764	844483	-	PA4181
PA14_09820	-0.353202	0.456536	-0.552174	0.195786	-0.452688	0.305228	0.00191228		acetolactate synthase	844784	846427	+	PA4180
PA14_09850	-0.445173	0.254187	-0.752511	0.142657	-0.598842	0.156541	0.34319		porin	846470	847765	-	PA4179
PA14_09870	-0.545931	0.56035	-0.947713	0.312378	-0.746822	0.480091	1.28004	eftM	SAM-dependent methyltransferase , EftM	848003	848746	-	PA4178
PA14_09880	-0.424854	0.909143	-0.812729	0.564	-0.618792	0.855254	1.24375		hypothetical protein	848846	849247	-	PA4177
PA14_09890	-0.141463	0.979	-0.649965	0.264	-0.395714	0.608155	1.1983	ppiC2	peptidyl-prolyl cis-trans isomerase C2	849390	849671	+	PA4176
PA14_09900	-0.386432	0.371739	-0.786417	0.0902912	-0.586425	0.147493	1.26177	prpL	Pvds-regulated endoprotease, lysyl class	849992	851380	-	PA4175
PA14_09910	-0.542858	0.645817	-0.775415	0.368895	-0.659136	0.579987	0.589796		transcriptional regulator	851913	852836	-	PA4174
PA14_09920	-0.829573	0.825429	-0.428518	1	-0.629045	0.983789	-2.75549		translation initiation inhibitor	852977	853375	+	PA4173
PA14_09930	-0.365159	0.855974	-0.724483	0.612421	-0.544821	0.862782	1.46034		exonuclease III	853407	854207	-	PA4172
PA14_09940	-0.533262	0.468571	-1.02735	0.296147	-0.780305	0.412824	0.0692271		protease	854230	854793	-	PA4171
PA14_09950	-0.356042	0.575081	-0.744908	0.508131	-0.550475	0.651719	0.269876		oxidoreductase	854929	855861	-	PA4170
PA14_09960	1.35077	0.292143	0.536349	0.506111	0.943557	0.430487	0.695174		hypothetical protein	855942	856370	+	PA4169
PA14_09970	-0.446194	0.197478	-0.685416	0.0676176	-0.565805	0.0709846	0.26354	fpvB	type I ferripyoverdine receptor, FpvB	856435	858843	-	PA4168
PA14_09980	-0.588245	0.376848	-0.644313	0.32545	-0.616279	0.380011	0.853218	dkgB	2,5-diketo-D-gluconate reductase B	859186	860004	+	PA4167
PA14_09990	-0.452251	0.863714	-0.798312	0.539714	-0.625281	0.821945	0.963137		acetyltransferase	860054	860512	-	PA4166
PA14_10010	-0.279247	0.650494	-0.703739	0.18331	-0.491493	0.372823	0.489574		transcriptional regulator	860644	862134	+	PA4165
PA14_10020	-0.630053	0.786	-0.608435	0.487714	-0.619244	0.750902	2.33497		hypothetical protein	862150	862476	-	PA4164
PA14_10040	-0.581269	0.134348	-0.836751	0.0304092	-0.70901	0.0265565	0.471188		amidase	862538	864247	-	PA4163
PA14_10050	-0.551828	0.216667	-0.942827	0.106508	-0.747327	0.110051			hypothetical protein	864434	864931	-	NA
PA14_10070	-0.451228	0.637937	-0.91668	0.174024	-0.683954	0.355039			zinc-dependent oxidoreductase	864945	865931	-	NA
PA14_10080	-0.439209	0.875714	-1.43724	0.123714	-0.938225	0.34912			hypothetical protein	865944	866321	-	NA
PA14_10090	-0.0784468	0.933885	-0.521149	0.603667	-0.299798	0.886863			LysR family transcriptional regulator	866440	867351	+	NA
PA14_10110	-0.303981	0.612957	-0.908731	0.51437	-0.606356	0.679214			transporter	867362	868546	-	NA
PA14_10120	-0.431521	0.541287	-0.990434	0.238124	-0.710977	0.392966			LysR family transcriptional regulator	868642	869571	-	NA
PA14_10130	-0.627684	0.746515	-0.549427	0.606078	-0.588556	0.811275	0.331212		short chain dehydrogenase	869711	870427	+	PA4162
PA14_10140	-0.454705	0.410389	-0.481758	0.428039	-0.468231	0.481173	-0.137867	fepG	ferric enterobactin transport protein FepG	870437	871468	-	PA4161
PA14_10160	-0.47317	0.944427	-0.901979	0.599911	-0.687575	0.888471	0.977048	fepD	ferric enterobactin transport protein FepD	871465	872487	-	PA4160
PA14_10170	-0.546718	0.753071	-0.664526	0.59506	-0.605622	0.807825	-0.0384925	fepB	iron-enterobactin transporter periplasmic binding protein	872518	873423	-	PA4159
PA14_10180	-0.417772	0.945618	-0.587464	0.492328	-0.502618	0.821483	1.51046	fepC	ferric enterobactin transport protein FepC	873549	874346	+	PA4158
PA14_10190	-0.929997	0.205495	-0.999019	0.145554	-0.964508	0.134883	0.762004		transcriptional regulator	874353	875141	-	PA4157
PA14_10200	-0.147377	0.769062	-0.726416	0.362039	-0.436896	0.634428	0.670448		TonB-dependent receptor protein	875397	877481	+	PA4156
PA14_10210	-0.492085	0.350661	-0.745696	0.614829	-0.618891	0.546396	0.695507		oxidoreductase	877549	878856	+	PA4155
PA14_10220	-0.575163	0.637133	-0.774698	0.34458	-0.67493	0.552416	1.60478		SH3 domain-containing protein	879293	879961	+	PA4154
PA14_10230	-0.565728	0.453673	-0.787203	0.244997	-0.676466	0.35533	0.207212	adh	2,3-butanediol dehydrogenase	880045	881136	-	PA4153
PA14_10240	-0.620737	0.180266	-0.690139	0.174745	-0.655438	0.140422	0.789751		branched-chain alpha-keto acid dehydrogenase subunit E2	881150	882262	-	PA4152
PA14_10250	-0.248961	0.632134	-0.556925	0.617732	-0.402943	0.757688	0.280026	acoB	acetoin catabolism protein AcoB	882259	883278	-	PA4151
PA14_10260	-0.784783	0.23743	-0.3505	0.700972	-0.567641	0.464872	1.36999		dehydrogenase E1 component	883311	884285	-	PA4150
PA14_10270	-0.330772	0.92037	-0.974207	0.139764	-0.652489	0.392435	0.381547		hypothetical protein	884308	885348	-	PA4149
PA14_10280	-0.764813	0.585532	-0.752459	0.617596	-0.758636	0.729448	-0.0836839		short-chain dehydrogenase	885345	886145	-	PA4148
PA14_10290	-0.549408	0.609287	-0.649711	0.665259	-0.599559	0.771368	0.0245684	acoR	transcriptional regulator AcoR	886477	888354	+	PA4147
PA14_10300	-0.146365	0.834091	-0.86663	0.111688	-0.506498	0.314265			efflux protein	888559	889170	+	NA
PA14_10320	-0.827909	0.553355	-1.05471	0.38326	-0.94131	0.54097	0.387719		transcriptional regulator	889157	890047	-	PA4145
PA14_10330	-0.369346	0.654419	-0.717746	0.537594	-0.543546	0.719335	-0.054096		outer membrane protein	890143	891558	-	PA4144
PA14_10340	-0.464183	0.254406	-0.657635	0.128656	-0.560909	0.144652	0.386097		toxin transporter	891558	893717	-	PA4143
PA14_10350	-0.561764	0.340592	-0.81433	0.320446	-0.688047	0.350901	1.17901		secretion protein	893727	894983	-	PA4142
PA14_10360	-0.630517	0.613	-0.339903	0.701	-0.48521	0.792665			hypothetical protein	895080	895379	-	PA4141
PA14_10370	-0.645636	0.059499	-0.725957	0.028429	-0.685797	0.0124869	0.00123815		hypothetical protein	895688	897481	-	PA4140
PA14_10380	-0.232775	0.847	-0.820163	0.703	-0.526469	0.904149	-0.588414		hypothetical protein	897613	897912	-	PA4139
PA14_10400	NR	1	NR	1	NR	1			hypothetical protein	898045	898251	-	NA
PA14_10410	-0.0897063	0.986	-1.55973	0.858	-0.824719	0.98748			hypothetical protein	898269	898562	-	NA
PA14_10420	-0.641769	0.255826	-0.84309	0.230732	-0.74243	0.22606	0.448806	tyrS	tyrosyl-tRNA synthetase	898671	899909	+	PA4138
PA14_10440	-0.387496	0.349259	-0.594395	0.440206	-0.490946	0.441628	1.04691		porin	899938	901194	-	PA4137
PA14_10470	-0.407365	0.625903	-0.506224	0.630161	-0.456794	0.761364	0.495224		MFS transporter	901559	902767	+	PA4136
PA14_10480	-1.23893	0.315714	-1.17263	0.258571	-1.20578	0.28617			transcriptional regulator	902853	903275	+	PA4135
PA14_10490	-0.0346205	0.9	-0.336421	1	-0.185521	0.994824			hypothetical protein	903291	903533	-	PA4134
PA14_10500	-0.406941	0.583261	-0.941213	0.207275	-0.674077	0.376327	-2.4948		cbb3-type cytochrome c oxidase subunit I	903617	905044	-	PA4133
PA14_10530	1.11252	0.0689644	-0.433125	0.492379	0.339696	0.148821	-3.0819		GntR family transcriptional regulator	905308	906723	-	PA4132
PA14_10540	1.10121	0.116383	-0.410286	0.651328	0.345464	0.271347	-5.25373		iron-sulfur cluster-binding protein	906821	908542	-	PA4131
PA14_10550	-0.79487	0.269391	-0.834743	0.251058	-0.814806	0.249812	0.668686		sulfite or nitrite reductas	908648	910321	+	PA4130
PA14_10560	-0.851906	0.294286	-0.460326	0.647143	-0.656116	0.506277	0.94032		hypothetical protein	910318	910806	+	PA4129
PA14_10570	-0.330305	0.491032	-1.10507	0.298076	-0.717688	0.427627	1.15713		2,4-dihydroxyhept-2-ene-1,7-dioic acid aldolase	910888	911694	-	PA4128
PA14_10590	-0.148573	0.798228	-0.888611	0.551809	-0.518592	0.801617	0.469754	hpcG	2-oxo-hepta-3-ene-1,7-dioic acid hydratase	911707	912510	-	PA4127
PA14_10600	-0.567182	0.335615	-0.662312	0.282749	-0.614747	0.318371	0.742338		MFS transporter	912528	913832	-	PA4126
PA14_10610	-0.581046	0.31	-0.803859	0.180857	-0.692453	0.217604	3.16613	hpcD	5-carboxymethyl-2-hydroxymuconate isomerase	913925	914317	-	PA4125
PA14_10620	-0.270899	0.885644	-0.627342	0.722787	-0.449121	0.925683	0.861629	hpcB	homoprotocatechuate 2,3-dioxygenase	914328	915251	-	PA4124
PA14_10630	-0.367866	0.783587	-0.794663	0.389369	-0.581265	0.667295	0.395821	hpcC	5-carboxy-2-hydroxymuconate semialdehyde dehydrogenase	915383	916843	-	PA4123
PA14_10640	-0.377677	0.719616	-0.598367	0.438788	-0.488022	0.679758	0.100154		hypothetical protein	916840	917619	-	PA4122
PA14_10650	-0.76426	0.611568	-1.12377	0.881556	-0.944015	0.872204	-1.60455		hypothetical protein	917630	918289	-	PA4121
PA14_10660	-0.481284	0.921693	-0.467812	0.750484	-0.474548	0.946668	0.185468		transcriptional regulator	918509	919420	+	PA4120
PA14_10670	-0.597281	0.714134	-0.881831	0.890104	-0.739556	0.923669	1.26863	aph	aminoglycoside 3'-phosphotransferase type IIB	919472	920275	+	PA4119
PA14_10680	-0.131976	0.896234	-0.274825	0.812078	-0.2034	0.959047	2.29806		hypothetical protein	920399	920968	-	PA4118
PA14_10700	-0.894536	0.209543	-0.945348	0.173026	-0.919942	0.156523	0.886123		bacteriophytochrome	921046	923232	-	PA4117
PA14_10710	-0.0410898	0.745714	-1.25166	0.189444	-0.646375	0.41775	-0.383565		hypothetical protein	923260	923847	-	PA4116
PA14_10730	-2.53416	0.000878775	-3.23298	0.000449771	-2.88357	6.22268e-06	0.504761		hypothetical protein	923965	925350	-	PA4115
PA14_10740	-0.00192787	0.864286	-0.192058	0.963492	-0.0969932	0.985158	-0.91162		spermidine acetyltransferase	925770	926279	+	PA4114
PA14_10750	-0.148055	0.68969	-0.694263	0.570534	-0.421159	0.760499	0.888971		sugar efflux transporter	926433	927623	+	PA4113
PA14_10770	-0.366935	0.347291	-0.699797	0.077705	-0.533366	0.124472	0.325389		sensor/response regulator hybrid	927751	932004	+	PA4112
PA14_10780	0.141702	0.96	-0.285362	0.871429	-0.0718301	0.985852	0.67297		hypothetical protein	932168	932566	-	PA4111
PA14_10790	-0.260715	0.721455	-0.692402	0.254484	-0.476559	0.4948	0.387478	ampC	beta-lactamase	932631	933824	-	PA4110
PA14_10800	-0.62408	0.538719	-0.642954	0.775806	-0.633517	0.782559	0.559244	ampR	transcriptional regulator AmpR	933973	934863	+	PA4109
PA14_10820	-0.420426	0.366841	-0.782413	0.153486	-0.60142	0.218293	0.33476		HDIG domain-containing protein	935422	936666	-	PA4108
PA14_10830	-0.490747	0.457909	-0.716335	0.271035	-0.603541	0.383074			LysR family transcriptional regulator	936949	937824	-	NA
PA14_10840	-0.190086	0.696294	-1.03806	0.386643	-0.614071	0.622494			dehydrogenase	937983	938735	+	NA
PA14_10850	-0.48062	0.793031	-0.695838	0.832746	-0.588229	0.934404	0.430212		dehydrogenase	938752	940431	-	PA4100
PA14_10870	-0.506639	0.689819	-0.534317	0.41253	-0.520478	0.642212	0.572695		hypothetical protein	940586	941890	-	PA4099
PA14_10890	-0.280006	0.875635	0.0962121	0.904237	-0.0918972	0.976639	1.33009		short-chain dehydrogenase	941975	942700	-	PA4098
PA14_10900	-0.314381	0.763434	-0.741546	0.390212	-0.527964	0.658657	1.51118		alcohol dehydrogenase	942715	943773	-	PA4097
PA14_10910	-0.200089	0.653148	-0.926128	0.0699033	-0.563109	0.186582	0.0310341		major facilitator transporter	943770	945029	-	PA4096
PA14_10920	-0.318398	0.934206	-0.312099	0.763333	-0.315248	0.954227	-2.62789		hypothetical protein	945100	945633	-	PA4095
PA14_10940	-0.564009	0.408457	-0.678572	0.189729	-0.621291	0.275695	-2.21587		AraC family transcriptional regulator	945954	946913	+	PA4094
PA14_10950	0.313211	0.827714	-0.856328	0.319429	-0.271559	0.616123			hypothetical protein	946961	947377	+	PA4093
PA14_10960	-0.63424	0.484163	-1.20337	0.257406	-0.918804	0.384153			ferredoxin oxidoreductase subunit	947387	948499	-	NA
PA14_10970	-0.458633	0.556766	-0.853745	0.202876	-0.656189	0.359283			flavodoxin reductase	948528	949493	-	NA
PA14_10980	-0.245599	0.925162	-0.659105	0.657829	-0.452352	0.910827			hypothetical protein	949604	950458	+	NA
PA14_10990	-0.54566	0.749206	-0.898535	0.587302	-0.722098	0.80124	-3.14754	hpaC	4-hydroxyphenylacetate 3-monooxygenase small subunit	950502	951014	-	PA4092
PA14_11000	-0.80574	0.0590146	-0.868476	0.043028	-0.837108	0.0177137	0.431496	hpaA	4-hydroxyphenylacetate 3-monooxygenase large chain	951044	952606	-	PA4091
PA14_11010	-1.01047	0.94	-1.38286	0.8	-1.19666	0.966334	2.29382		hypothetical protein	952772	953062	-	PA4090
PA14_11020	-0.741231	0.412885	-0.9863	0.199948	-0.863765	0.288472	1.19264		3-ketoacyl-ACP reductase	953365	954126	-	PA4089
PA14_11030	-0.400909	0.651678	-0.855016	0.563101	-0.627962	0.734838	0.620712		aminotransferase	954123	955508	-	PA4088
PA14_11050	-0.390116	0.867349	-1.08339	0.0772494	-0.736752	0.248111	1.55639		hypothetical protein	955517	956341	-	PA4087
PA14_11060	-0.462638	0.619784	-0.662117	0.537446	-0.562377	0.699281	0.377794	cupB1	fimbrial subunit CupB1	956812	957381	+	PA4086
PA14_11070	-0.256946	0.683624	-0.811396	0.556993	-0.534171	0.74843	0.0976399	cupB2	chaperone CupB2	957412	958158	+	PA4085
PA14_11080	-0.352738	0.734695	-0.921205	0.181167	-0.636971	0.401522	0.276839	cupB3	usher CupB3	958480	961014	+	PA4084
PA14_11090	-0.223882	0.974592	-0.854086	0.528547	-0.538984	0.856826	0.397339	cupB4	chaperone CupB4	961011	961751	+	PA4083
PA14_11100	-0.401308	0.461845	-0.882046	0.101914	-0.641677	0.190916	0.0833794	cupB5	adhesive protein CupB5	961839	964895	+	PA4082
PA14_11110	-0.184538	0.726521	-0.71458	0.21525	-0.449559	0.446545	0.0896759	cupB6	fimbrial protein cupB6	964995	966140	+	PA4081
PA14_11120	-0.845704	0.69697	-0.426838	0.848485	-0.636271	0.902024	0.275616		response regulator	966785	967429	+	PA4080
PA14_11130	-0.154431	0.902931	-0.507608	0.477448	-0.33102	0.793836	1.53125		short chain dehydrogenase	967444	968133	-	PA4079
PA14_11140	-0.271216	0.779862	-0.479425	0.500326	-0.375321	0.757402	0.1459		nonribosomal peptide synthetase	968223	971198	-	PA4078
PA14_11150	-0.118124	1	-1.14513	0.673333	-0.631628	0.939647			transcriptional regulator	971409	971615	-	PA4077
PA14_11160	-0.225734	0.872857	-0.828132	0.360857	-0.526933	0.678856			hypothetical protein	971612	971986	-	PA4076
PA14_11170	-0.655147	0.429812	-0.566597	0.653629	-0.610872	0.637622	0.123751		hypothetical protein	972093	972929	+	PA4075
PA14_11180	-0.301027	0.763479	-0.622007	0.610303	-0.461517	0.821788	0.242248		transcriptional regulator	972926	973594	-	PA4074
PA14_11190	-0.572565	0.496126	-0.790955	0.377413	-0.68176	0.500943	0.349868		aldehyde dehydrogenase	973823	975310	+	PA4073
PA14_11210	-0.647032	0.472448	-0.800379	0.592164	-0.723706	0.636134	0.395492		amino acid permease	975501	976991	+	PA4072
PA14_11230	-0.313568	0.59619	-0.509293	0.471825	-0.411431	0.638079	1.18107		hypothetical protein	976966	977544	+	PA4071
PA14_11240	-0.136639	0.871621	-0.442734	0.793555	-0.289686	0.946655	0.758862		DNA-binding transcriptional activator FeaR	977705	978655	+	PA4070
PA14_11250	2.24528	0.00456849	2.26412	0.00480954	2.2547	0.000257642	-4.34377		hypothetical protein	978924	979808	+	PA4069
PA14_11260	-0.410732	0.804471	1.47615	0.618647	0.532707	0.844962			epimerase	979801	980730	+	PA4068
PA14_11270	-0.652156	0.235175	-1.1358	0.143275	-0.893976	0.147934	-1.32728	oprG	outer membrane protein OprG precursor	981171	981869	-	PA4067
PA14_11280	-0.24908	0.63746	-0.739933	0.449365	-0.494506	0.64457	0.562409		hypothetical protein	982017	982535	-	PA4066
PA14_11290	-0.610777	0.361674	-0.683978	0.385093	-0.647377	0.413835	0.286326		permease	982553	983818	-	PA4065
PA14_11310	-0.735617	0.376626	-0.549819	0.384406	-0.642718	0.424568	0.660015		ABC transporter ATP-binding protein	983821	984525	-	PA4064
PA14_11320	-0.25521	0.543182	-0.891488	0.147489	-0.573349	0.282345	0.655392		hypothetical protein	984614	985204	-	PA4063
PA14_11330	-0.395929	0.905714	-0.72988	0.705143	-0.562905	0.925023	2.00378		hypothetical protein	985337	985681	+	PA4062
PA14_11340	-0.574459	0.0959276	-0.123363	0.762278	-0.348911	0.264386	0.103902		thioredoxin	985718	986587	-	PA4061
PA14_11350	-0.149481	0.771039	-0.433818	0.545541	-0.29165	0.784899			hypothetical protein	986659	987321	-	PA4059
PA14_11370	-0.216729	0.735714	-0.308397	0.830952	-0.262563	0.912183	0.599104		lipoprotein	987318	987788	-	PA4058
PA14_11380	-0.961142	0.977714	-1.42518	0.937143	-1.19316	0.996391		nrdR	transcriptional regulator NrdR	987974	988438	+	PA4057
PA14_11400	-0.530287	0.766306	-0.341768	0.860586	-0.436028	0.934021		ribD	riboflavin-specific deaminase/reductase	988435	989556	+	PA4056
PA14_11410	1.32541	0.719091	-1.92279	0.386364	-0.29869	0.63366		ribC	riboflavin synthase subunit alpha	989984	990643	+	PA4055
PA14_11420	-0.274218	0.828774	-0.578241	0.819444	-0.42623	0.941916	-0.228888	ribB	bifunctional 3,4-dihydroxy-2-butanone 4-phosphate synthase/GTP cyclohydrolase II-like protein	990670	991767	+	PA4054
PA14_11430	0.528367	0.725	-0.00335556	0.861111	0.262506	0.918425		ribH	6,7-dimethyl-8-ribityllumazine synthase	991885	992361	+	PA4053
PA14_11450	NR	1	-1.04719	0.748571	NR	0.965349		nusB	transcription antitermination protein NusB	992358	992837	+	PA4052
PA14_11460	0.566463	0.862353	-2.57038	0.149412	-1.00196	0.392868		thiL	thiamine monophosphate kinase	992856	993824	+	PA4051
PA14_11470	-0.375216	0.465556	-0.872315	0.405952	-0.623765	0.503865	-0.543429	pgpA	phosphatidylglycerophosphatase A	993817	994332	+	PA4050
PA14_11480	-0.539442	0.73035	-0.739567	0.823066	-0.639504	0.90707	0.936304		hypothetical protein	994341	995087	+	PA4049
PA14_11490	-0.489094	0.69526	-0.516412	0.734394	-0.502753	0.853806	0.486815		hypothetical protein	995090	995734	+	PA4048
PA14_11510	0.0260534	1	-1.07548	0.698485	-0.524714	0.94913		ribA	GTP cyclohydrolase II	995865	996482	+	PA4047
PA14_11520	-0.817512	0.739714	-0.760773	0.563429	-0.789142	0.781541	2.20653		hypothetical protein	996479	996898	+	PA4046
PA14_11530	-0.577615	0.137955	-0.696799	0.127316	-0.637207	0.0885556	1.27034		hypothetical protein	996898	997695	+	PA4045
PA14_11550	-0.967288	0.585703	-0.339764	0.295831	-0.653526	0.476995		dxs	1-deoxy-D-xylulose-5-phosphate synthase	997819	999702	-	PA4044
PA14_11560	2.76539	0.00564459	1.87278	0.0371629	2.31908	0.00198641		ispA	geranyltranstransferase	999811	1000698	-	PA4043
PA14_11570	0.055633	1	-0.85405	0.7	-0.399209	0.949672		xseB	exodeoxyribonuclease VII small subunit	1000695	1000937	-	PA4042
PA14_11580	-0.697404	0.44931	-0.755488	0.48114	-0.726446	0.547292	0.753053		hypothetical protein	1001095	1002264	+	PA4041
PA14_11590	-0.487186	0.418957	-0.902169	0.128812	-0.694678	0.211516	-0.589369		hypothetical protein	1002496	1003503	-	PA4040
PA14_11600	-0.351738	0.589555	-0.708635	0.103285	-0.530187	0.231309	0.339551		ABC transporter	1003505	1005307	-	PA4039
PA14_11610	-0.326472	0.906064	-0.862165	0.86439	-0.594318	0.974587	0.867902		ABC transporter permease	1005317	1006051	-	PA4038
PA14_11620	-0.280092	0.62713	-0.916014	0.138572	-0.598053	0.299203	0.09734		ABC transporter	1006048	1006974	-	PA4037
PA14_11630	-0.3777	0.439573	-0.495292	0.29783	-0.436496	0.397099	-0.682228		two-component sensor	1007379	1009679	-	PA4036
PA14_11650	-0.5939	0.331566	-0.120841	0.961485	-0.35737	0.683245	0.174813		hypothetical protein	1009698	1010699	-	PA4035
PA14_11660	-0.74339	0.538957	-1.07426	0.5619	-0.908826	0.664597	0.307754	aqpZ	aquaporin Z	1010865	1011554	-	PA4034
PA14_11670	-0.494349	0.66	-0.692259	0.397	-0.593304	0.612952	-2.18275		hypothetical protein	1011901	1012170	-	PA4033
PA14_11680	-0.148594	0.796358	-0.570606	0.459132	-0.3596	0.733506	-0.153173		two-component regulator	1012365	1013081	+	PA4032
PA14_11690	0	1	NR	1	NR	1		ppa	inorganic pyrophosphatase	1013172	1013699	-	PA4031
PA14_11700	0.122822	0.903214	-0.37904	0.794766	-0.128109	0.955811	-0.0409054		hypothetical protein	1013779	1014609	-	PA4030
PA14_11720	-1.08559	0.296929	-0.902146	0.366177	-0.993866	0.349986	-3.30014		hypothetical protein	1014612	1015277	-	PA4029
PA14_11730	-0.38797	0.69705	-1.06346	0.224961	-0.725714	0.447333			protein kinase	1015471	1017054	+	NA
PA14_11740	-0.207858	0.946871	-0.657425	0.473159	-0.432641	0.807743	0.725055		hypothetical protein	1016947	1017840	-	PA4027
PA14_11750	-0.752568	0.602857	-0.628781	0.694206	-0.690674	0.783053	0.307643		acetyltransferase	1017890	1018351	-	PA4026
PA14_11760	-0.394708	0.499322	-0.674264	0.325263	-0.534486	0.457614	1.01744		ethanolamine ammonia-lyase small subunit	1018515	1019336	-	PA4025
PA14_11770	-0.513812	0.432199	-0.787276	0.211052	-0.650544	0.309637	-1.18373	eutB	ethanolamine ammonia-lyase large subunit	1019347	1020741	-	PA4024
PA14_11790	-0.55925	0.307578	-0.75885	0.274723	-0.65905	0.293297	0.283932		amino acid transporter	1020800	1022248	-	PA4023
PA14_11810	-0.526796	0.36604	-0.716894	0.230087	-0.621845	0.29261	-0.85801		aldehyde dehydrogenase	1022458	1023978	-	PA4022
PA14_11830	-0.470157	0.196578	-0.555137	0.268853	-0.512647	0.208246	0.0461153		transcriptional regulator	1024317	1026248	+	PA4021
PA14_11845	-0.151927	0.842607	-0.520027	0.858557	-0.335977	0.95764	-1.33486	mpl	UDP-N-acetylmuramate:L-alanyl-gamma-D-glutamyl- meso-diaminopimelate ligase	1026406	1027761	+	PA4020
PA14_11860	-0.939678	0.562208	-0.497217	0.875974	-0.718448	0.841304			aromatic acid decarboxylase	1027770	1028399	+	PA4019
PA14_11880	0.0599966	0.934	0.528668	0.991	0.294332	0.997161	1.48921		hypothetical protein	1028401	1028676	+	PA4018
PA14_11890	-0.178245	0.753874	-0.550754	0.303961	-0.3645	0.566772	1.3294		hypothetical protein	1028696	1029337	-	PA4017
PA14_11900	-0.734887	0.398099	-0.732996	0.525291	-0.733942	0.536357	-0.0042029		hypothetical protein	1029384	1031123	-	PA4016
PA14_11910	-0.524713	0.364524	-0.723761	0.49254	-0.624237	0.487879	1.25129		hypothetical protein	1031314	1031769	-	PA4015
PA14_11920	-0.665588	0.660857	-0.971821	0.426286	-0.818704	0.638607	0.717659		hypothetical protein	1031915	1032325	+	PA4014
PA14_11930	-0.549698	0.255775	-0.926676	0.315478	-0.738187	0.283802	2.75832		hypothetical protein	1032325	1033035	+	PA4013
PA14_11940	-0.421191	0.998413	-0.44791	0.974603	-0.43455	0.999634	-0.402926		hypothetical protein	1033055	1033648	+	PA4012
PA14_11960	2.76251	0.0169694	1.74094	0.0726911	2.25172	0.00949552	0.79845		hypothetical protein	1033659	1034972	-	PA4011
PA14_11970	-0.507142	0.622092	-0.457612	0.54201	-0.482377	0.703742	0.957124		3-methyladenine DNA glycosylase	1034969	1035688	-	PA4010
PA14_11980	-0.248356	0.662351	-0.665309	0.389838	-0.456832	0.607822	-0.335341		hypothetical protein	1035752	1036609	+	PA4009
PA14_11990	-0.508493	0.630762	-0.767133	0.372566	-0.637813	0.575321	-0.287705		hydrolase	1036617	1037840	-	PA4008
PA14_12010	-0.267931	0.511702	-0.25534	0.744365	-0.261636	0.748545		proA	gamma-glutamyl phosphate reductase	1038138	1039403	+	PA4007
PA14_12020	1.34063	0.679048	0.941993	0.491212	1.14131	0.699782	0.492123	nadD	nicotinic acid mononucleotide adenylyltransferase	1039403	1040047	+	PA4006
PA14_12030	-0.541908	0.706	-0.749841	0.699	-0.645875	0.842021			hypothetical protein	1040070	1040426	+	PA4005
PA14_12050	-0.253675	0.788968	-0.449394	0.960159	-0.351534	0.967891	1.74415		rRNA large subunit methyltransferase	1040434	1040901	+	PA4004
PA14_12060	1.6664	0.545139	0.804226	0.625193	1.23531	0.707676	-3.13679	pbpA	penicillin-binding protein 2	1040914	1042854	+	PA4003
PA14_12070	0.0141864	0.793166	0.546049	0.769914	0.280118	0.911851		rodA	rod shape-determining protein	1042886	1043989	+	PA4002
PA14_12080	-0.48727	0.636029	-0.866351	0.702512	-0.676811	0.806776	-2.88853	sltB1	soluble lytic transglycosylase B	1043998	1045020	+	PA4001
PA14_12090	-0.0654026	0.957723	-0.42974	0.636799	-0.247571	0.91146	0.284342		RlpA family lipoprotein	1045017	1046042	+	PA4000
PA14_12100	-0.489073	0.758192	-0.910034	0.608951	-0.699554	0.818522	-0.0228623	dacC	D-ala-D-ala-carboxypeptidase	1046108	1047268	+	PA3999
PA14_12110	-1.40976	1	-0.0856515	0.985	-0.747708	0.999887			hypothetical protein	1047339	1047620	+	PA3998
PA14_12120	-1.6588	0.56711	1.0352	0.532348	-0.3118	0.663473		lipB	lipoate-protein ligase B	1047620	1048273	+	PA3997
PA14_12130	0.0637364	0.779444	0.760741	0.490354	0.412239	0.749808		lis	lipoyl synthase	1048270	1049253	+	PA3996
PA14_12140	-0.309553	0.838796	-0.697086	0.419186	-0.50332	0.719125	1.17259		transcriptional regulator	1049398	1050291	-	PA3995
PA14_12150	-0.324997	0.536513	-0.590224	0.43182	-0.45761	0.570485	-2.6152		epoxide hydrolase	1050399	1051289	+	PA3994
PA14_12160	-0.4777	0.670581	-0.659999	0.440197	-0.568849	0.655359	0.64593		murein transglycosylase	1051492	1052838	-	PA3992
PA14_12170	-0.0652257	0.966667	-0.56204	0.993333	-0.313633	0.999198			hypothetical protein	1053067	1053285	+	PA3991
PA14_12180	-3.35694	0.58	3.96403	0.556667	0.303546	0.687873			hypothetical protein	1053401	1053553	-	PA3990
PA14_12200	-0.884571	0.775402	-0.681537	0.633023	-0.783054	0.840145		holA	DNA polymerase III subunit delta	1053645	1054682	-	PA3989
PA14_12210	-3.02389	1	0.718413	0.852727	-1.15274	0.98858			hypothetical protein	1054720	1055343	-	PA3988
PA14_12230	1.24297	0.300991	-1.88601	0.11784	-0.321521	0.153902		leuS	leucyl-tRNA synthetase	1055410	1058031	-	PA3987
PA14_12260	-0.929438	0.738857	-0.266652	0.732857	-0.598045	0.873648	0.617186		hypothetical protein	1058202	1058633	+	PA3986
PA14_12270	-0.498903	0.2855	-0.811173	0.0892183	-0.655038	0.118958	1.28933		hypothetical protein	1058706	1059467	+	PA3985
PA14_12280	-2.28887	0.71975	0.0762035	0.591103	-1.10633	0.78904		lnt	apolipoprotein N-acyltransferase	1059517	1061052	-	PA3984
PA14_12300	-0.225045	0.598484	-0.467987	0.635506	-0.346516	0.748011	-4.67993		hypothetical protein	1061238	1062077	-	PA3983
PA14_12310	-0.443866	0.659127	-0.828536	0.942857	-0.636201	0.91708			metalloprotease	1062074	1062556	-	PA3982
PA14_12330	-0.757048	0.613979	-1.48564	0.378126	-1.12134	0.571192	0.636733		hypothetical protein	1062546	1063568	-	PA3981
PA14_12350	0.1547	0.609032	-0.0443592	0.87548	0.0551702	0.868505	-0.737399		(dimethylallyl)adenosine tRNA methylthiotransferase	1063737	1065077	-	PA3980
PA14_12360	-0.2642	0.712	-0.49423	0.406	-0.379215	0.647833	1.08323		hypothetical protein	1065206	1065538	+	PA3979
PA14_12370	0.946255	0.495397	0.669016	0.419206	0.807635	0.534092	-3.49097		hypothetical protein	1065554	1066102	-	PA3978
PA14_12390	-0.216481	0.778865	0.478061	0.667155	0.13079	0.859796		hemL	glutamate-1-semialdehyde aminotransferase	1066311	1067594	-	PA3977
PA14_12400	-0.911871	0.554406	-0.553341	0.754755	-0.732606	0.782994	0.722798	thiE	thiamine-phosphate pyrophosphorylase	1067632	1068261	-	PA3976
PA14_12410	-0.474662	0.46552	-0.0218084	0.684951	-0.248235	0.683316	-0.207864	thiD	phosphomethylpyrimidine kinase	1068272	1069069	-	PA3975
PA14_12440	-0.562568	0.416544	-0.769077	0.532675	-0.665823	0.555951	1.55895		AcrR family transcriptional regulator	1071822	1072469	+	PA3973
PA14_12450	-0.48852	0.479648	-0.658943	0.258811	-0.573731	0.383135	0.776708		acyl-CoA dehydrogenase	1072466	1074115	+	PA3972
PA14_12470	-0.356267	0.843571	-0.868631	0.689524	-0.612449	0.896845	0.233956		hypothetical protein	1074127	1074558	+	PA3971
PA14_12490	-0.358224	0.596466	-0.621557	0.175324	-0.489891	0.340689	-0.284029		AMP nucleosidase	1074613	1076112	+	PA3970
PA14_12530	-0.709242	0.394065	-0.924175	0.14142	-0.816708	0.216632	0.651829		hypothetical protein	1076787	1077872	-	PA3969
PA14_12540	-0.41334	0.866753	-0.709838	0.389632	-0.561589	0.704322	-0.293957		pseudouridine synthase	1078011	1078580	+	PA3968
PA14_12550	-0.157115	0.647714	-0.746978	0.642286	-0.452046	0.780877			hypothetical protein	1078614	1079006	-	PA3967
PA14_12560	0.16592	0.863333	-0.55475	0.693333	-0.194415	0.905767			hypothetical protein	1079107	1079316	-	PA3966
PA14_12570	-0.751823	0.422222	-0.977807	0.219921	-0.864815	0.313546	0.829422		transcription regulator AsnC	1079518	1080027	-	PA3965
PA14_12590	-0.418868	0.678603	-0.508196	0.508056	-0.463532	0.711906			hypothetical protein	1080409	1081194	-	PA3964
PA14_12610	-0.324454	0.748373	-0.662771	0.382519	-0.493612	0.644338	-0.076797		transporter	1081151	1082047	-	PA3963
PA14_12620	-0.559677	0.777937	-0.689254	0.819048	-0.624466	0.924353	-1.70803		hypothetical protein	1082136	1082552	-	PA3962
PA14_12630	-0.367253	0.536097	-0.86704	0.0174762	-0.617146	0.0531253	0.311147		ATP-dependent helicase	1082719	1085211	+	PA3961
PA14_12640	-0.363747	0.598	-1.29882	0.661714	-0.831284	0.762558	1.02794		hypothetical protein	1085222	1085629	-	PA3960
PA14_12650	0.402892	0.621941	-0.232454	0.815851	0.0852187	0.851656	0.747153		hypothetical protein	1085653	1086387	-	PA3959
PA14_12670	-0.232564	0.603958	-0.451812	0.528645	-0.342188	0.683797	1.3274		hypothetical protein	1086477	1087616	-	PA3958
PA14_12680	-0.177162	0.895358	-0.722651	0.485038	-0.449906	0.7965	0.793667		short chain dehydrogenase	1087678	1088514	+	PA3957
PA14_12690	-0.253053	0.935079	-0.888624	0.65254	-0.570839	0.911608	-0.833955		hypothetical protein	1088521	1088955	-	PA3956
PA14_12700	-0.386195	0.822681	-0.110545	0.906742	-0.24837	0.964588	0.522559		hypothetical protein	1089022	1089678	-	PA3955
PA14_12710	-0.435398	0.787916	-0.661588	0.621605	-0.548493	0.839379	0.251835		hypothetical protein	1089762	1090856	-	PA3954
PA14_12730	-0.217653	0.789784	-0.0824005	0.649524	-0.150027	0.855406	-0.0559124		hypothetical protein	1091014	1091595	-	PA3953
PA14_12740	-0.0175746	0.936234	-1.04875	0.142706	-0.533161	0.402536	0.934115		hypothetical protein	1091836	1092411	+	PA3952
PA14_12750	-0.233762	0.946111	-0.982254	0.298333	-0.608008	0.639294	1.45594		hypothetical protein	1092477	1092980	+	PA3951
PA14_12760	-0.368791	0.810099	-0.554695	0.624082	-0.461743	0.850402	-0.0159891		ATP-dependent RNA helicase	1093058	1094407	+	PA3950
PA14_12770	-0.433254	0.499429	-0.496344	0.568734	-0.464799	0.641547	-1.64437		hypothetical protein	1094430	1095605	-	PA3949
PA14_12780	-0.52324	0.419156	-0.377273	0.611883	-0.450257	0.605466	0.91758		two-component response regulator	1095964	1096593	-	PA3948
PA14_12810	-0.427771	0.768948	-0.689621	0.487601	-0.558696	0.742752	0.715023		two-component response regulator	1096875	1098053	+	PA3947
PA14_12820	-0.514848	0.312505	-0.797546	0.262785	-0.656197	0.287389	0.786041		two-component sensor	1098155	1101793	+	PA3946
PA14_12840	-0.547478	0.625606	-0.538707	0.333636	-0.543093	0.535742	-0.122788		acetyltransferase	1102008	1102598	+	PA3945
PA14_12850	-0.365032	0.665152	-0.728411	0.3271	-0.546722	0.549416	-0.503621		acetyltransferase	1102625	1103203	+	PA3944
PA14_12860	-0.128614	0.924898	-0.535109	0.516022	-0.331861	0.830292	0.316908		hypothetical protein	1103206	1104801	+	PA3943
PA14_12870	-0.572139	0.325215	-0.819713	0.20981	-0.695926	0.251428	0.578951	tesB	acyl-CoA thioesterase	1104835	1105704	+	PA3942
PA14_12890	-0.440408	0.667251	-0.72361	0.367684	-0.582009	0.590066	0.962228		hypothetical protein	1105701	1106297	+	PA3941
PA14_12900	2.52638	0.47	-1.23437	0.718	0.646007	0.704046			DNA binding protein	1106421	1106702	-	PA3940
PA14_12910	-0.656592	0.67	-0.895037	1	-0.775814	0.93832			hypothetical protein	1107072	1107251	+	NA
PA14_12920	-0.709867	0.447021	-0.786665	0.391996	-0.748266	0.480421	0.768553		taurine ABC transporter periplasmic protein	1107458	1108471	+	PA3938
PA14_12940	-0.503932	0.231935	-0.877251	0.0872836	-0.690591	0.0991939	-1.62581		taurine ABC transporter ATP-binding protein	1108535	1109326	+	PA3937
PA14_12960	-0.523488	0.346006	-0.788055	0.0984709	-0.655772	0.149209	-0.877117		taurine ABC transporter permease	1109316	1110134	+	PA3936
PA14_12970	-0.316113	0.552537	-0.693196	0.281046	-0.504655	0.444509	0.909362	tauD	taurine dioxygenase	1110241	1111074	+	PA3935
PA14_12980	-0.494316	0.545755	-0.676273	0.336614	-0.585294	0.494985	-0.0526084		hypothetical protein	1111237	1113273	+	PA3934
PA14_12990	-0.321237	0.598184	-0.629884	0.314841	-0.475561	0.502763	0.288259		choline transporter	1113381	1115342	-	PA3933
PA14_13000	-0.701151	0.631972	-0.688618	0.309553	-0.694884	0.514804	0.527801		transcriptional regulator	1115532	1116506	-	PA3932
PA14_13010	0.332176	0.795933	0.792339	0.210171	0.562257	0.466395	-1.82938		hypothetical protein	1116682	1117461	-	PA3931
PA14_13030	-0.400503	0.591764	-0.835738	0.188356	-0.618121	0.356018	0.201474	cioA	CioA, cyanide insensitive terminal oxidase	1117899	1119365	+	PA3930
PA14_13040	-0.317951	0.576367	-0.924119	0.222439	-0.621035	0.391557	-0.232386	cioB	CioB, cyanide insensitive terminal oxidase	1119369	1120376	+	PA3929
PA14_13050	-0.57164	0.773333	-0.868223	0.746667	-0.719932	0.894532			hypothetical protein	1120390	1120560	+	PA3928
PA14_13060	-0.885185	0.792075	-0.561788	0.942385	-0.723487	0.964729	-0.139543		transcriptional regulator	1120835	1121623	-	PA3927
PA14_13070	-0.610273	0.72012	-0.858922	0.278507	-0.734597	0.522786	0.46882		MFS family transporter	1121725	1122906	+	PA3926
PA14_13090	-0.524575	0.828624	-0.77014	0.611713	-0.647357	0.851296	0.966478		acyl-CoA thiolase	1122963	1124138	-	PA3925
PA14_13110	-0.35734	0.449689	-0.398801	0.609737	-0.378071	0.628976	0.67606		long-chain-fatty-acid--CoA ligase	1124320	1126002	+	PA3924
PA14_13130	-0.615508	0.336545	-1.09727	0.0175086	-0.856387	0.0361448	0.499332		hypothetical protein	1126214	1128139	+	PA3923
PA14_13140	-0.816554	0.153122	-1.14507	0.0120669	-0.980813	0.0134769	0.136141		hypothetical protein	1128200	1129567	+	PA3922
PA14_13150	-0.767951	0.169358	-0.911127	0.127277	-0.839539	0.104266	-0.301719		transcriptional regulator	1129901	1132621	+	PA3921
PA14_13170	-0.397655	0.555787	-0.888039	0.118508	-0.642847	0.245028	-0.126886		metal transporting P-type ATPase	1132653	1135031	-	PA3920
PA14_13190	-1.02727	0.265726	-1.7447	0.0183154	-1.38599	0.0307846	0.518263		hypothetical protein	1135535	1136926	+	PA3919
PA14_13200	-0.270141	0.634575	-0.74474	0.551556	-0.507441	0.717441			hypothetical protein	1137043	1137819	+	NA
PA14_13210	-0.970212	0.333333	-0.698514	0.37	-0.834363	0.381453			hypothetical protein	1137829	1138011	-	NA
PA14_13220	-0.310679	0.567143	-1.34707	0.476857	-0.828875	0.624104			protein-tyrosine-phosphatase	1138174	1138602	-	NA
PA14_13230	-0.902944	0.752698	-0.238989	0.884286	-0.570966	0.936544	-0.869494	moaC	molybdenum cofactor biosynthesis protein MoaC	1138820	1139302	+	PA3918
PA14_13240	-1.23481	0.783	-0.662953	0.493	-0.94888	0.753458		moaD	molybdopterin converting factor, small subunit	1139299	1139550	+	PA3917
PA14_13250	-1.20893	0.417143	-1.24567	0.439429	-1.2273	0.4943	0.742136	moaE	molybdopterin converting factor, large subunit	1139555	1140007	+	PA3916
PA14_13260	-0.151751	0.704827	-0.873113	0.460368	-0.512432	0.689692	-1.11216	moaB1	MoaB1	1140109	1140666	+	PA3915
PA14_13280	-0.451562	0.560192	-0.682962	0.193524	-0.567262	0.34928	-0.22444	moeA1	molybdenum cofactor biosynthetic protein A1	1140663	1141886	+	PA3914
PA14_13290	-0.25495	0.717666	-0.913095	0.227595	-0.584022	0.459294	0.676319		protease	1142001	1142996	+	PA3913
PA14_13300	-0.588426	0.891158	-0.457698	0.386234	-0.523062	0.711296	0.866516		hypothetical protein	1143008	1143898	+	PA3912
PA14_13320	-0.629272	0.626032	-0.874903	0.555079	-0.752088	0.714801	-1.47048		hypothetical protein	1143892	1144407	+	PA3911
PA14_13330	-0.522316	0.951771	-0.44563	0.815993	-0.483973	0.972958	0.224723		hypothetical protein	1144659	1146221	+	PA3910
PA14_13340	-0.459237	0.391221	-0.792998	0.230713	-0.626118	0.30734	-0.0233694		extracellular nuclease	1146258	1148600	+	PA3909
PA14_13350	-0.602468	0.675921	-0.181855	0.830472	-0.392162	0.88547	0.557283		hypothetical protein	1148922	1149641	-	PA3908
PA14_13360	-0.47041	0.555792	-0.701989	0.401138	-0.586199	0.557553	0.777409		hypothetical protein	1149638	1150423	-	PA3907
PA14_13370	-0.254742	0.820571	-0.797723	0.499714	-0.526232	0.775601	1.46698		hypothetical protein	1150420	1150803	-	PA3906
PA14_13380	-0.616722	0.624286	-0.188081	0.93873	-0.402401	0.899198	-0.103671		hypothetical protein	1150796	1151323	-	PA3905
PA14_13390	-0.356313	0.837429	-0.74063	0.483714	-0.548472	0.771135			hypothetical protein	1151320	1151715	-	PA3904
PA14_13410	-0.128634	0.894803	-0.545844	0.439073	-0.337239	0.759932	0.30342	prfC	peptide chain release factor 3	1152100	1153683	-	PA3903
PA14_13420	-0.486208	0.531746	-0.771858	0.269841	-0.629033	0.422069	0.380512		hypothetical protein	1153904	1154365	+	PA3902
PA14_13430	-0.289618	0.733903	-0.598602	0.16108	-0.44411	0.370638	-0.20922	fecA	Fe(III) dicitrate transport protein FecA	1154465	1156819	-	PA3901
PA14_13450	-0.164737	0.945551	-0.825574	0.612477	-0.495156	0.895466	-0.468213		transmembrane sensor	1156914	1157867	-	PA3900
PA14_13460	-0.749897	0.474603	-0.738621	0.825238	-0.744259	0.758787	-0.974901		RNA polymerase sigma factor	1157864	1158373	-	PA3899
PA14_13470	-0.16119	0.863476	-0.699757	0.551775	-0.430474	0.829683	-1.15728		AraC family transcriptional regulator	1158474	1159355	-	PA3898
PA14_13490	-0.311415	0.488708	-0.632185	0.37884	-0.4718	0.497409	0.26211		hypothetical protein	1159481	1160383	+	PA3897
PA14_13500	-0.158364	0.921132	-0.694212	0.549192	-0.426288	0.850614	0.370215		2-hydroxyacid dehydrogenase	1160401	1161378	-	PA3896
PA14_13510	-0.459652	0.293844	-0.595851	0.264609	-0.527751	0.276353	0.641949		LysR family transcriptional regulator	1161473	1162426	-	PA3895
PA14_13520	-0.409436	0.748397	-0.621077	0.658922	-0.515257	0.841768	-0.412397		outer membrane protein	1162672	1164162	+	PA3894
PA14_13530	-0.608477	0.287728	-0.668329	0.301873	-0.638403	0.299092	0.319505		outer membrane protein	1164159	1166354	+	PA3893
PA14_13560	0.139739	0.828967	-0.447641	0.517706	-0.153951	0.792198	1.07212		hypothetical protein	1166581	1167489	+	PA3892
PA14_13580	-0.314968	0.70997	-0.410572	0.51103	-0.36277	0.73066	0.188645		ABC transporter ATP-binding protein	1167617	1168780	-	PA3891
PA14_13590	-0.435604	0.737424	-0.64603	0.486911	-0.540817	0.726833	-0.249026		ABC transporter permease	1168793	1169455	-	PA3890
PA14_13600	-0.587261	0.579179	-0.921804	0.533073	-0.754532	0.671594	0.920992		ABC transporter substrate-binding protein	1169455	1170390	-	PA3889
PA14_13610	-0.566896	0.26609	-0.831917	0.376235	-0.699406	0.330517	-1.64646		ABC transporter permease	1170390	1171112	-	PA3888
PA14_13620	-0.283497	0.574866	-0.719413	0.492963	-0.501455	0.640723	0.102431	nhaP	Na+/H+ antiporter NhaP	1171554	1172828	+	PA3887
PA14_13630	-0.763112	0.67	-0.492318	0.686667	-0.627715	0.817255			hypothetical protein	1172887	1173132	-	NA
PA14_13650	-0.260436	0.825435	-0.939532	0.318758	-0.599984	0.614416	0.0439174		hypothetical protein	1173163	1174062	-	PA3886
PA14_13660	-0.494418	0.647316	-0.713605	0.351645	-0.604012	0.564523	-0.336133	tpbA	protein tyrosine phosphatase TpbA	1174167	1174823	-	PA3885
PA14_13670	0.0224351	0.792571	-0.896551	0.816571	-0.437058	0.928793	-0.272519		hypothetical protein	1174918	1175304	-	PA3884
PA14_13680	-0.292511	0.795981	-0.588464	0.799263	-0.440488	0.923916	-1.30493		short chain dehydrogenase	1175325	1176155	-	PA3883
PA14_13690	-0.536599	0.55719	-0.239432	0.805113	-0.388015	0.808209	-0.382277		methyltransferase	1176243	1176992	-	PA3882
PA14_13710	-0.883148	0.692381	-0.0690405	0.848016	-0.476094	0.899793	0.535849		hypothetical protein	1177008	1177472	-	PA3881
PA14_13720	-0.198672	0.751143	-0.762209	0.306286	-0.480441	0.56812	1.68244		hypothetical protein	1177638	1178033	-	PA3880
PA14_13730	0.316157	0.743939	-0.622852	0.641492	-0.153348	0.830265	0.855279	narL	transcriptional regulator NarL	1178118	1178777	-	PA3879
PA14_13740	-0.30546	0.822023	-0.672347	0.681834	-0.488903	0.884978	0.574809	narX	two-component sensor NarX	1178774	1180642	-	PA3878
PA14_13750	-0.139682	0.958962	-0.742947	0.825639	-0.441314	0.976633	0.930294	narK1	nitrite extrusion protein 1	1180817	1182112	+	PA3877
PA14_13770	-0.432883	0.941934	-0.908122	0.587692	-0.670502	0.880931	0.600776	narK2	nitrite extrusion protein 2	1182125	1183531	+	PA3876
PA14_13780	-0.418739	0.289794	-0.68685	0.23812	-0.552795	0.253497	-0.743088	narG	respiratory nitrate reductase alpha subun	1183607	1187392	+	PA3875
PA14_13800	-0.581368	0.228854	-0.742881	0.222926	-0.662124	0.202824	0.672443	narH	respiratory nitrate reductase beta subuni	1187404	1188945	+	PA3874
PA14_13810	-0.436229	0.620315	-0.0118312	0.523508	-0.22403	0.689985	1.75044	narJ	respiratory nitrate reductase delta chain	1188951	1189691	+	PA3873
PA14_13830	-0.321688	0.718456	-0.813433	0.182372	-0.567561	0.397318	0.909257	narI	respiratory nitrate reductase gamma chain	1189694	1190377	+	PA3872
PA14_13840	0.057569	0.910392	-0.310994	0.765571	-0.126712	0.948585	-2.16014		peptidyl-prolyl cis-trans isomerase, PpiC-type	1190432	1191250	+	PA3871
PA14_13850	-0.0875291	0.933617	-0.54245	0.41342	-0.31499	0.753418	-0.42559	moaA	molybdenum cofactor biosynthesis protein A	1191307	1192296	+	PA3870
PA14_13860	-0.38018	1	-1.18371	1	-0.781945	1			hypothetical protein	1192303	1192482	-	NA
PA14_13870	-0.482237	0.880286	-0.792689	0.540857	-0.637463	0.829433			hypothetical protein	1192617	1193000	-	PA3869
PA14_13880	-1.11342	1	0.0238763	1	-0.54477	1			hypothetical protein	1193043	1193138	-	NA
PA14_13890	-0.375888	0.493485	-0.461119	0.547454	-0.418504	0.62373	1.53554		integrase	1193191	1194201	-	PA3868
PA14_13920	0.310684	1	1.02087	1	0.665779	1			hypothetical protein	1195465	1195623	+	NA
PA14_13940	-0.411123	0.378014	-0.705998	0.173495	-0.558561	0.244262	0.6252		S-type pyocin protein	1196245	1197924	+	PA3866
PA14_13950	NR	1	0	1	NR	1			hypothetical protein	1197924	1198262	+	NA
PA14_13960	0.279317	1	0.18565	1	0.232483	1			hypothetical protein	1198334	1198426	-	NA
PA14_13970	-0.788386	0.7	-0.972342	0.806	-0.880364	0.887118			hypothetical protein	1198431	1198694	-	NA
PA14_13990	-0.33255	0.788104	-0.820867	0.520176	-0.576709	0.775513	0.88199		amino acid ABC transporter	1199242	1200033	+	PA3865
PA14_14000	0.159387	0.697251	-0.798311	0.544394	-0.319462	0.747275	-0.8575		hypothetical protein	1200057	1200689	-	PA3864
PA14_14010	-0.281169	0.918304	-0.558326	0.623175	-0.419747	0.891676	1.81982		amino acid oxidase	1200752	1201879	-	PA3863
PA14_14020	-0.182348	0.757451	-0.449068	0.637951	-0.315708	0.834655	0.51901		hypothetical protein	1201902	1202849	-	PA3862
PA14_14040	-0.484759	0.38239	-1.33509	0.0240067	-0.909927	0.0522406	-0.662626	rhl	ATP-dependent RNA helicase RhlB	1203010	1204533	-	PA3861
PA14_14060	-0.565266	0.515353	-0.726371	0.452498	-0.645819	0.572701	0.105356		AMP-binding protein	1204817	1206715	+	PA3860
PA14_14080	-0.570168	0.438054	-0.716544	0.242605	-0.643356	0.344512	1.61054		carboxylesterase	1206731	1207378	-	PA3859
PA14_14100	-0.0885502	0.854449	-0.537271	0.536898	-0.312911	0.816232	0.489083		amino acid-binding protein	1207659	1208684	+	PA3858
PA14_14110	-0.10349	0.924767	-0.557662	0.385449	-0.330576	0.72415	1.33039	pcs	phosphatidylserine synthase	1208798	1209514	+	PA3857
PA14_14130	-0.136846	0.772143	-0.272372	0.747302	-0.204609	0.894313	1.52906		hypothetical protein	1209585	1210067	+	PA3856
PA14_14140	-0.44483	0.536707	-0.852666	0.189907	-0.648748	0.334671	0.704299		hypothetical protein	1210134	1210835	+	PA3855
PA14_14150	-0.695162	0.132	-1.03156	0.204	-0.863363	0.124262	0.315854		GIY-YIG nuclease superfamily protein	1210828	1211142	+	PA3854
PA14_14160	0.514381	0.460565	0.0912728	0.948823	0.302827	0.798754	0.773388		acetyltransferase	1211171	1211860	+	PA3853
PA14_14170	-0.221512	0.844584	-0.647625	0.336271	-0.434568	0.641506	0.799474		hypothetical protein	1211981	1212916	+	PA3852
PA14_14200	0.448118	0.867672	-0.578095	0.8952	-0.0649883	0.972983	-0.754413		hypothetical protein	1212920	1213672	+	PA3851
PA14_14210	-0.311601	0.751483	-0.347828	0.888175	-0.329715	0.937293	-1.36724		hypothetical protein	1213761	1214672	+	PA3850
PA14_14220	0.120059	0.546029	-0.456894	0.484194	-0.168417	0.616108	0.347673		nucleoid-associated protein NdpA	1214715	1215719	-	PA3849
PA14_14230	-0.381034	0.448541	-0.25811	0.680921	-0.319572	0.66767	0.708469		hypothetical protein	1215812	1217167	-	PA3848
PA14_14250	-0.324227	0.97127	-0.597823	0.650714	-0.461025	0.922012			hypothetical protein	1217241	1217711	-	PA3847
PA14_14270	-0.282166	0.880952	-0.603914	0.769004	-0.44304	0.941265	0.207639		isochorismatase family hydrolase	1217815	1218357	+	PA3846
PA14_14280	-0.297134	0.548527	-0.472544	0.224718	-0.384839	0.381308	4.79e-05		LysR family transcriptional regulator	1218347	1219243	-	PA3845
PA14_14290	-1.64216	0.100476	-1.88248	0.105325	-1.76232	0.0587181	1.09368		hypothetical protein	1219367	1219978	+	PA3844
PA14_14300	-0.178608	0.905443	-0.598762	0.561339	-0.388685	0.852231			zinc-binding oxidoreductase	1220135	1221262	-	NA
PA14_14310	-0.624543	0.693333	-0.817097	0.666667	-0.72082	0.818924			transcriptional regulator	1221193	1221495	-	NA
PA14_14320	-0.286617	0.8779	-0.671561	0.439134	-0.479089	0.752979			hypothetical protein	1221589	1222182	+	NA
PA14_14330	-0.00803358	0.925	-1.02392	0.102	-0.515975	0.317086			chaperone	1222474	1222824	-	PA3842
PA14_14340	-0.277107	0.563307	-0.634816	0.450588	-0.455962	0.601839	-0.35055		SAM-dependent methyltransferase	1223012	1224022	-	PA3840
PA14_14360	-0.551989	0.280715	-0.566354	0.513969	-0.559172	0.423604	0.371016		sodium:sulfate symporter	1224114	1225946	-	PA3839
PA14_14370	-0.586609	0.371265	-0.822439	0.362679	-0.704524	0.404634	0.216944		ABC-transporter ATP-binding component	1226065	1226859	-	PA3838
PA14_14380	-0.362941	0.769324	-1.02135	0.188188	-0.692145	0.424568	-0.208186		ABC transporter permease	1226862	1227752	-	PA3837
PA14_14390	-0.47563	0.655801	-0.714457	0.376098	-0.595044	0.5919	1.31182		ABC-type transport protein, periplasmic c	1227836	1228813	-	PA3836
PA14_14400	-0.180869	0.873333	-0.110043	0.86	-0.145456	0.966068			hypothetical protein	1228936	1229070	+	NA
PA14_14420	-0.800581	0.464286	-0.614075	0.500857	-0.707328	0.571746			hypothetical protein	1229163	1229642	+	NA
PA14_14430	-0.3579	0.490286	-0.501385	0.524857	-0.429642	0.606629	-0.225598		hypothetical protein	1231207	1231584	+	PA3835
PA14_14440	-0.155308	0.748179	-0.931627	0.29357	-0.543468	0.552567		valS	valyl-tRNA synthetase	1231581	1234433	-	PA3834
PA14_14450	-0.233395	0.997	-0.703456	1	-0.468425	0.999995	0.883948		hypothetical protein	1234554	1234922	-	PA3833
PA14_14460	0.645186	0.310238	-0.388665	0.943095	0.128261	0.652171		holC	DNA polymerase III subunit chi	1234934	1235362	-	PA3832
PA14_14470	1.40587	0.0460164	0.849141	0.107004	1.12751	0.031088	1.26087	pepA	leucyl aminopeptidase	1235359	1236846	-	PA3831
PA14_14480	-0.329694	0.746092	-0.71837	0.460233	-0.524032	0.710421	0.481029		transcriptional regulator	1237183	1237995	+	PA3830
PA14_14490	-0.530343	0.431426	-0.449416	0.695144	-0.48988	0.661075	0.446741		hydrolase	1238079	1239002	+	PA3829
PA14_14500	-1.12548	0.617981	-1.46827	0.368327	-1.29687	0.564514			hypothetical protein	1239195	1240313	+	PA3828
PA14_14510	-0.353466	0.66471	-1.46601	0.73473	-0.909739	0.838385			hypothetical protein	1240306	1241373	+	PA3827
PA14_14520	0.229688	0.575	-0.896516	0.699286	-0.333414	0.768425			hypothetical protein	1241505	1242002	-	PA3826
PA14_14530	-0.342245	0.736079	-0.542943	0.645254	-0.442594	0.828578	0.623358		hypothetical protein	1242132	1243703	+	PA3825
PA14_14540	-0.250901	0.696667	-0.495152	0.433333	-0.373027	0.66346			hypothetical protein	1243940	1244128	+	NA
PA14_14550	-0.643567	0.932571	-0.484588	0.883429	-0.564077	0.983487			hypothetical protein	1244088	1244495	+	NA
PA14_14560	-0.323223	1	-1.2859	1	-0.804559	1			hypothetical protein	1244524	1244649	-	NA
PA14_14590	-0.239629	0.511771	-0.876932	0.158676	-0.558281	0.285094	-2.35109	queA	S-adenosylmethionine--tRNA ribosyltransferase-isomerase	1244929	1245972	+	PA3824
PA14_14600	-0.594763	0.481884	-1.00048	0.283012	-0.797619	0.408089	-4.27162	tgt	queuine tRNA-ribosyltransferase	1245985	1247103	+	PA3823
PA14_14610	1.24245	0.682286	1.17644	0.619714	1.20945	0.786789		yajC	preprotein translocase subunit YajC	1247147	1247485	+	PA3822
PA14_14630	0.284475	0.69464	-1.05574	0.538632	-0.385633	0.741982		secD	preprotein translocase subunit SecD	1247545	1249407	+	PA3821
PA14_14650	-1.82561	0.740235	-2.02087	0.949176	-1.92324	0.9506	-0.550283	secF	preprotein translocase subunit SecF	1249418	1250338	+	PA3820
PA14_14660	-0.289472	0.865065	-0.561118	0.495433	-0.425295	0.791708	1.39516		hypothetical protein	1250522	1251070	+	PA3819
PA14_14680	-1.65966	0.527263	-1.15072	0.94759	-1.40519	0.846317			extragenic suppressor protein SuhB	1251175	1251990	-	PA3818
PA14_14690	-0.711837	0.56965	-0.829645	0.410317	-0.770741	0.573488	0.620691		methyltransferase	1252142	1252915	+	PA3817
PA14_14700	-0.269066	0.679947	-0.21362	0.477714	-0.241343	0.690075		cysE	serine O-acetyltransferase	1252915	1253691	+	PA3816
PA14_14710	1.58829	0.998413	1.37599	0.881111	1.48214	0.992457			Rrf2 family protein	1253836	1254327	+	PA3815
PA14_14730	-0.196251	0.628388	-1.10568	0.679824	-0.650968	0.790529		iscS	cysteine desulfurase	1254357	1255571	+	PA3814
PA14_14740	-0.595539	0.805714	-0.925171	0.788571	-0.760355	0.923538			scaffold protein	1255607	1255993	+	PA3813
PA14_14750	0	1	-0.995948	1	-0.497974	1			iron-binding protein IscA	1256021	1256344	+	PA3812
PA14_14770	0.662366	0.716667	-4.11979	0.661111	-1.72871	0.827712		hscB	co-chaperone HscB	1256352	1256873	+	PA3811
PA14_14780	-0.584305	0.53692	-1.21447	0.884137	-0.89939	0.828394		hscA	chaperone protein HscA	1256916	1258775	+	PA3810
PA14_14800	NR	1	-0.987865	1	NR	1		fdx2	ferredoxin 2Fe-2S	1258782	1259120	+	PA3809
PA14_14810	-0.16977	0.993333	-1.51514	0.333333	-0.842457	0.697089			hypothetical protein	1259146	1259346	+	PA3808
PA14_14820	-1.07199	1	0.670145	1	-0.200922	1		ndk	nucleoside diphosphate kinase	1259590	1260021	+	PA3807
PA14_14830	-0.839613	0.292864	-0.68055	0.588247	-0.760082	0.475251			hypothetical protein	1260046	1261185	+	PA3806
PA14_14850	-0.626358	0.371989	-0.88812	0.174936	-0.757239	0.242871	1.07026	pilF	type 4 fimbrial biogenesis protein PilF	1261203	1261961	+	PA3805
PA14_14860	-0.0755075	0.669062	-0.696721	0.790732	-0.386114	0.865881	-2.32244		hypothetical protein	1261958	1263001	+	PA3804
PA14_14880	-0.94282	0.769046	-1.55868	0.927958	-1.25075	0.954406		ispG	4-hydroxy-3-methylbut-2-en-1-yl diphosphate synthase	1262998	1264113	+	PA3803
PA14_14890	-1.15811	0.740137	-1.6402	0.663002	-1.39915	0.840049		hisS	histidyl-tRNA synthetase	1264132	1265421	+	PA3802
PA14_14900	-1.55417	0.234726	-1.92199	0.0915618	-1.73808	0.104023			hypothetical protein	1265448	1266092	+	PA3801
PA14_14910	-2.93252	0.696597	0.464458	0.449822	-1.23403	0.676966			hypothetical protein	1266094	1267236	+	PA3800
PA14_14930	-0.0972847	0.83341	0.118284	0.778966	0.0104995	0.929663		engA	GTP-binding protein EngA	1267314	1268795	+	PA3799
PA14_14940	-0.407707	0.634692	-0.852919	0.365828	-0.630313	0.571231	0.496515		aminotransferase	1269092	1270240	+	PA3798
PA14_14960	-0.280461	0.900247	-0.80612	0.322665	-0.543291	0.649575	1.5746		hypothetical protein	1270228	1271022	+	PA3797
PA14_14975	-0.0400289	0.819206	-0.88241	0.277381	-0.461219	0.563941	0.11654		hypothetical protein	1271156	1271743	+	PA3796
PA14_14990	-0.55057	0.397079	-0.577476	0.339666	-0.564023	0.405083	0.750172		oxidoreductase	1271832	1272782	-	PA3795
PA14_15000	-0.167345	0.726571	-0.854542	0.711143	-0.510944	0.857871	-0.740589		hypothetical protein	1272963	1273418	+	PA3794
PA14_15020	-0.0591708	0.766	-0.762252	0.4	-0.410711	0.668829			hypothetical protein	1273472	1273804	+	PA3793
PA14_15030	-1.0082	0.815348	-0.781027	0.130588	-0.894612	0.344962	-0.0960248	leuA	2-isopropylmalate synthase	1273874	1275652	-	PA3792
PA14_15050	-0.285902	0.598254	-0.35537	0.669048	-0.320636	0.766755	-4.36986		hypothetical protein	1276025	1276486	+	PA3791
PA14_15070	-0.436138	0.433355	-0.911063	0.14225	-0.6736	0.23341	-3.90537	oprC	outer membrane copper receptor OprC	1276607	1278778	+	PA3790
PA14_15080	-0.299555	0.621559	-0.670902	0.447146	-0.485229	0.633784	-0.790504		hypothetical protein	1278843	1280258	+	PA3789
PA14_15090	0.0488176	0.922857	-1.02751	0.381143	-0.489348	0.719261	0.395307		hypothetical protein	1280276	1280671	-	PA3788
PA14_15100	-0.279554	0.710065	-0.496103	0.631845	-0.387829	0.808249	-2.27682		hypothetical protein	1280758	1281606	-	PA3787
PA14_15110	-0.313163	0.582571	-0.666295	0.320857	-0.489729	0.500402			hypothetical protein	1281778	1282167	+	PA3786
PA14_15120	-0.213244	0.851905	-0.781753	0.629048	-0.497499	0.870191			hypothetical protein	1282296	1282772	+	PA3785
PA14_15130	-0.307441	0.87013	-0.886438	0.470346	-0.59694	0.774897	0.351806		hypothetical protein	1282829	1283401	+	PA3784
PA14_15140	-0.325771	0.623671	-0.422403	0.802418	-0.374087	0.846882	2.55292		hypothetical protein	1283436	1284065	-	PA3783
PA14_15150	-0.610771	0.395749	-0.75111	0.372496	-0.68094	0.429642	-0.47528		transcriptional regulator	1284186	1285139	+	PA3782
PA14_15160	-0.0573679	0.744411	-0.478798	0.448316	-0.268083	0.699975			hypothetical protein	1285136	1285843	-	NA
PA14_15180	-0.530909	0.355233	-0.704391	0.269593	-0.61765	0.320424	0.375683		transporter	1285902	1287182	-	PA3781
PA14_15190	-0.742853	0.453968	-0.644281	0.42	-0.693567	0.506645	0.995632		hypothetical protein	1287179	1287673	-	PA3780
PA14_15200	-0.702808	0.138035	-1.11861	0.0353299	-0.910711	0.0308371	-0.521159		hypothetical protein	1287746	1288786	-	PA3779
PA14_15210	-0.210701	0.895822	-0.556018	0.464306	-0.383359	0.780805	0.676132		LysR family transcriptional regulator	1288938	1289873	-	PA3778
PA14_15230	-0.426292	0.493266	-0.502377	0.373335	-0.464334	0.495739		xseA	exodeoxyribonuclease VII large subunit	1289880	1291259	-	PA3777
PA14_15240	-0.30093	0.878462	-0.581203	0.595472	-0.441067	0.862059	1.61267		LysR family transcriptional regulator	1291296	1292204	-	PA3776
PA14_15250	-0.23805	0.903635	-0.558239	0.358061	-0.398144	0.688651	0.731612		hypothetical protein	1292312	1293094	+	PA3775
PA14_15260	-0.209673	0.944503	-0.79509	0.808141	-0.502381	0.969468	-0.17169		acetylpolyamine aminohydrolase	1293079	1294221	-	PA3774
PA14_15270	-0.640452	0.27506	-0.668489	0.360342	-0.65447	0.328218	0.668291		hypothetical protein	1294251	1295408	-	PA3773
PA14_15280	-0.654394	0.468759	-0.469742	0.648289	-0.562068	0.665851	0.642409		hypothetical protein	1295421	1296317	-	PA3772
PA14_15290	-0.471384	0.25341	-0.621433	0.197972	-0.546409	0.20029	-0.164119		transcriptional regulator	1296452	1297429	-	PA3771
PA14_15310	0.991882	1	-0.404345	0.48124	0.293768	0.833213		guaB	inosine 5'-monophosphate dehydrogenase	1297693	1299162	+	PA3770
PA14_15340	0.602689	0.376578	-1.66519	0.740954	-0.531249	0.63519		guaA	GMP synthase	1299242	1300819	+	PA3769
PA14_15350	-0.427587	0.829371	-0.278543	0.838137	-0.353065	0.947917			integrase	1301126	1302328	+	NA
PA14_15360	-0.431048	0.733432	-0.711849	0.461435	-0.571449	0.705099			hypothetical protein	1302743	1303723	-	NA
PA14_15370	-0.663176	0.333333	-0.747816	0.34	-0.705496	0.360108			hypothetical protein	1303857	1304084	-	NA
PA14_15380	-0.742267	0.641327	-1.14075	0.810486	-0.941509	0.859902		repA	replicative helicase, RepA	1304052	1304930	+	NA
PA14_15400	-0.838606	0.674313	-0.589469	0.718566	-0.714038	0.835615			replication protein, RepC	1304902	1305789	+	NA
PA14_15430	-0.306592	0.951104	-0.443258	0.779048	-0.374925	0.963105			resolvase, essential for transposition	1306410	1306970	-	PA3867
PA14_15435	-0.81025	0.23038	-0.74613	0.364075	-0.77819	0.291755			hypothetical protein	1307101	1308090	-	NA
PA14_15445	0.0548127	0.96	-0.583116	0.803333	-0.264152	0.971564		merE	mercury resistance protein	1308087	1308323	-	NA
PA14_15450	-0.66125	0.959429	-0.751409	0.617143	-0.706329	0.90241		merD	transcriptional regulator MerD	1308320	1308685	-	NA
PA14_15460	-0.724689	0.347727	-0.794477	0.298916	-0.759583	0.339256		merA	mercuric reductase	1308703	1310388	-	NA
PA14_15470	-0.760776	0.993333	-1.06032	0.666667	-0.91055	0.93516		merP	periplasmic mercuric ion binding protein, MerP	1310460	1310735	-	NA
PA14_15475	0.123562	0.814	-0.0638592	0.994857	0.0298515	0.980645		merT	mercuric transport protein	1310748	1311098	-	NA
PA14_15480	-0.470529	0.655143	-0.451962	0.597429	-0.461245	0.758544		merR	transcriptional regulator MerR	1311170	1311604	+	NA
PA14_15490	-1.83073	1	-0.341287	1	-1.08601	1			hypothetical protein	1311858	1312034	+	NA
PA14_15500	0.463151	0.844	-0.90506	0.793	-0.220955	0.938036			oriT-binding protein, TraK	1312074	1312361	+	NA
PA14_15510	-0.138006	0.892	-0.587625	0.721	-0.362815	0.927014		traJ	conjugal transfer relaxosome component TraJ	1312655	1313026	+	NA
PA14_15520	-0.130158	0.917671	-0.173635	0.590054	-0.151896	0.873648		trbJ	conjugal transfer protein TrbJ	1313291	1314076	+	NA
PA14_15530	-0.514301	0.982	-0.719428	1	-0.616865	0.999837			entry/exclusion protein TrbK	1314094	1314369	+	NA
PA14_15540	-0.543472	0.715463	-0.548082	0.914199	-0.545777	0.931752			mating pair formation protein TrbL	1314366	1315988	+	NA
PA14_15560	-0.475184	0.43	-0.250056	0.814	-0.36262	0.717459			hypothetical protein	1316504	1316812	-	NA
PA14_15570	-0.750296	0.77	-0.899439	0.74	-0.824867	0.890295			hypothetical protein	1317148	1317348	+	NA
PA14_15580	-0.107214	0.854106	-0.564582	0.350608	-0.335898	0.660537			Type II restriction enzyme, methylase subunit	1317407	1320187	+	NA
PA14_15590	-0.869587	0.695364	-0.763226	0.597427	-0.816406	0.78036			hypothetical protein	1321218	1323335	+	NA
PA14_15600	-0.311069	0.957378	-0.552837	0.781542	-0.431953	0.965251			hypothetical protein	1323328	1324512	+	NA
PA14_15610	-0.399239	0.623684	-0.766787	0.0963887	-0.583013	0.229131			hypothetical protein	1324805	1327411	+	NA
PA14_15620	-0.350422	0.392937	-0.59369	0.196487	-0.472056	0.274954			oxidoreductase	1328012	1328974	+	NA
PA14_15630	-0.332193	0.841084	-0.345164	0.743991	-0.338679	0.919109			hypothetical protein	1328895	1330193	+	NA
PA14_15650	-0.349163	0.399039	0.0100925	0.908635	-0.169535	0.730422			hypothetical protein	1330245	1331201	-	NA
PA14_15660	-0.234653	0.621965	-0.422531	0.674594	-0.328592	0.78398			oxidoreductase	1331350	1332345	+	NA
PA14_15670	-0.712501	0.188769	-1.06487	0.214835	-0.888684	0.170536	0.534957		metallo-oxidoreductase	1332509	1333900	+	PA3768
PA14_15680	0.794043	1	-0.371261	0.718254	0.211391	0.955947			hypothetical protein	1333891	1334439	+	PA3767
PA14_15700	-0.322601	0.598358	-0.701572	0.213111	-0.512086	0.390139	-0.279849		amino acid permease	1334828	1336084	+	PA3766
PA14_15710	-0.671368	0.585195	-1.16925	0.623658	-0.920309	0.732829			hypothetical protein	1336210	1336794	+	PA3765
PA14_15720	-0.847824	0.156662	-1.11132	0.221391	-0.979573	0.151272	1.68581		transglycosylase	1336808	1338163	-	PA3764
PA14_15740	0.0369719	0.240141	-0.039527	0.561882	-0.00127754	0.405197		purL	phosphoribosylformylglycinamidine synthase	1338564	1342460	+	PA3763
PA14_15750	-0.157271	0.74	-1.3263	0.506667	-0.741785	0.742746			hypothetical protein	1342467	1342745	+	NA
PA14_15770	-0.356357	0.6	-0.225234	0.763	-0.290796	0.81549	0.358207		hypothetical protein	1342925	1343242	+	PA3762
PA14_15780	-0.470844	0.539744	-0.649533	0.209425	-0.560188	0.35946	0.553006		PTS system N-acetylglucosamine-specific IIBC component	1343444	1345156	-	PA3761
PA14_15790	-0.400146	0.367206	-0.754729	0.0806689	-0.577437	0.133869	-0.129204		phosphoenolpyruvate-protein phosphotransferase	1345181	1347709	-	PA3760
PA14_15810	-0.576376	0.414774	-0.748757	0.297286	-0.662567	0.381397	1.03177		aminotransferase	1347726	1348748	-	PA3759
PA14_15820	-0.40659	0.501088	-0.669612	0.374197	-0.538101	0.501379	0.0189082		N-acetylglucosamine-6-phosphate deacetylase	1348745	1349836	-	PA3758
PA14_15830	-0.673998	0.699009	-0.740428	0.635997	-0.707213	0.804958			GntR family transcriptional regulator	1349853	1350596	-	PA3757
PA14_15840	0.102421	0.943254	-0.17955	0.962063	-0.0385646	0.995581	-1.63456		hypothetical protein	1350839	1351339	-	PA3756
PA14_15850	-0.81424	0.161039	-0.751291	0.102403	-0.782766	0.0841848	-2.59693		hypothetical protein	1351402	1351956	-	PA3755
PA14_15860	0.0913399	0.963139	-0.490468	0.93132	-0.199564	0.994502	1.34812		hypothetical protein	1352097	1352708	+	PA3754
PA14_15870	-0.678286	0.794416	-0.901248	0.438377	-0.789767	0.7156	1.64774		hypothetical protein	1352746	1353270	+	PA3753
PA14_15880	-0.698646	1	-2.82011	0.666667	-1.75938	0.936977	0.243535		hypothetical protein	1353267	1353461	+	PA3752
PA14_15890	-0.334927	0.514896	-0.714887	0.344819	-0.524907	0.484439	0.679423	purT	phosphoribosylglycinamide formyltransferase 2	1353499	1354680	+	PA3751
PA14_15910	-0.498147	0.219872	-0.83502	0.0858392	-0.666583	0.0938017	1.39267		hypothetical protein	1354682	1355431	+	PA3750
PA14_15920	-0.515654	0.575466	-0.703391	0.593075	-0.609522	0.70819	-0.17718		major facilitator transporter	1355439	1356752	-	PA3749
PA14_15930	-0.423673	0.274307	-1.21739	0.0138188	-0.820531	0.0249241	-0.446206		hemolysin	1357056	1358348	-	PA3748
PA14_15940	-0.769369	0.356536	-0.350589	0.414329	-0.559979	0.430232	-0.256105		hypothetical protein	1358361	1359161	-	PA3747
PA14_15960	-1.13015	0.364901	0	0.355967	-0.565077	0.39501		ffh	signal recognition particle protein Ffh	1359462	1360835	+	PA3746
PA14_15970	NR	1	-0.890498	1	NR	1		rpsP	30S ribosomal protein S16	1361045	1361296	+	PA3745
PA14_15980	NR	1	-0.262525	1	NR	1		rimM	16S rRNA-processing protein RimM	1361312	1361839	+	PA3744
PA14_15990	-0.243437	1	1.58496	0.2	0.670763	0.521888		trmD	tRNA (guanine-N(1)-)-methyltransferase	1361846	1362604	+	PA3743
PA14_16000	-0.249386	1	-0.929073	0.691429	-0.58923	0.946563		rplS	50S ribosomal protein L19	1362646	1362996	+	PA3742
PA14_16010	1.04978	0.517857	-1.56087	0.592222	-0.255545	0.669168	-1.6913		hypothetical protein	1363148	1363573	+	PA3741
PA14_16020	-0.489988	0.708753	-0.594965	0.644499	-0.542476	0.8147	0.371753		hypothetical protein	1363643	1364329	-	PA3740
PA14_16030	-0.730305	0.29558	-0.75406	0.137081	-0.742183	0.17042	0.092505		sodium/hydrogen antiporter	1364442	1366277	-	PA3739
PA14_16040	-1.33624	0.467873	-1.78443	0.173382	-1.56034	0.284882		xerD	site-specific tyrosine recombinase XerD	1366492	1367388	+	PA3738
PA14_16050	0.478679	0.331428	-0.28501	0.595297	0.0968344	0.517521	-4.96546	dsbC	thiol:disulfide interchange protein DsbC	1367515	1368243	+	PA3737
PA14_16070	1.58496	0.0784951	-3.16327	1	-0.789153	0.278243		hom	homoserine dehydrogenase	1368457	1369761	+	PA3736
PA14_16090	0.116451	0.999398	-0.98352	0.523914	-0.433535	0.862382		thrC	threonine synthase	1369814	1371223	+	PA3735
PA14_16100	-0.259637	0.615802	-0.552669	0.476086	-0.406153	0.652897	0.592223		hypothetical protein	1371277	1372497	-	PA3734
PA14_16110	0.0174781	1	-1.15023	0.409	-0.566374	0.774662			hypothetical protein	1372594	1372878	+	NA
PA14_16130	-0.623421	0.443368	-0.758853	0.5907	-0.691137	0.612788	1.29652		hypothetical protein	1373065	1374294	-	PA3733
PA14_16140	-0.472259	0.619714	-0.650836	0.805714	-0.561547	0.846097	-0.893074		hypothetical protein	1374776	1375219	+	PA3732
PA14_16150	-0.520722	0.323939	-0.776145	0.365693	-0.648434	0.371162	0.226385		hypothetical protein	1375234	1375929	+	PA3731
PA14_16160	-0.430704	0.34039	-1.02005	0.0441126	-0.725375	0.0780605	-0.90301		hypothetical protein	1375985	1376626	+	PA3730
PA14_16180	-0.370498	0.76939	-0.646297	0.482821	-0.508398	0.73934	0.331706		hypothetical protein	1376662	1378728	+	PA3729
PA14_16190	-0.465991	0.137167	-0.664711	0.0619494	-0.565351	0.049013	-0.232843		hypothetical protein	1378878	1384118	+	PA3728
PA14_16200	-0.557447	0.186329	-1.03452	0.28049	-0.795982	0.206516	0.349632		hypothetical protein	1384137	1384829	+	PA3727
PA14_16210	-0.236119	0.562511	-0.585379	0.178117	-0.410749	0.330702	1.0532		hypothetical protein	1384936	1385475	+	PA3726
PA14_16220	-0.0452466	0.857351	-0.583146	0.272377	-0.314196	0.573176	-0.680232	recJ	single-stranded-DNA-specific exonuclease RecJ	1385519	1387234	+	PA3725
PA14_16250	-0.325478	0.591573	-0.501501	0.405528	-0.413489	0.582365	-0.477096	lasB	elastase LasB	1387521	1389017	+	PA3724
PA14_16260	-0.511657	0.525774	-0.617119	0.373748	-0.564388	0.516235	0.898183		FMN oxidoreductase	1389187	1390293	+	PA3723
PA14_16270	-0.20805	0.495	-0.233788	0.649	-0.220919	0.686047	-0.493958		hypothetical protein	1390481	1390831	+	PA3722
PA14_16280	5.78924	0.258176	6.03651	0.303741	5.91287	0.278049	6.68717	nalC	transcriptional regulator	1390844	1391485	-	PA3721
PA14_16290	0.470752	0.988857	-0.0185738	0.835429	0.226089	0.983921	-0.163726		hypothetical protein	1391688	1392113	+	PA3720
PA14_16300	-0.295957	0.7	-0.623629	0.413333	-0.459793	0.648158			hypothetical protein	1392121	1392282	+	PA3719
PA14_16310	-0.344793	0.287317	-0.66914	0.177885	-0.506967	0.203098	1.40996		MFS permease	1392430	1393671	+	PA3718
PA14_16320	-0.406148	0.778	-0.641929	0.7	-0.524038	0.875555	-0.886427		peptidyl-prolyl cis-trans isomerase, FkbP-type	1393758	1394099	-	PA3717
PA14_16330	-0.401665	0.569921	-0.636121	0.271936	-0.518893	0.443938	0.826164		hypothetical protein	1394310	1396016	+	PA3716
PA14_16340	-0.680688	0.3855	-0.323367	0.728586	-0.502027	0.637536	0.760947		hypothetical protein	1396095	1396898	-	PA3715
PA14_16350	-0.306086	0.882354	-0.60079	0.141917	-0.453438	0.38539	-0.748088		two-component response regulator	1397019	1397660	-	PA3714
PA14_16360	-0.444327	0.363712	-0.809108	0.212221	-0.626718	0.274904	0.744149		hypothetical protein	1397984	1399846	-	PA3713
PA14_16370	-0.391954	0.672914	-1.0147	0.139301	-0.703326	0.315638	0.469242		hypothetical protein	1400168	1400863	+	PA3712
PA14_16380	-0.27779	0.580609	-0.795438	0.0492114	-0.536614	0.130157	-0.916341		LysR family transcriptional regulator	1400900	1401805	-	PA3711
PA14_16390	-0.222521	0.946091	-0.512072	0.646475	-0.367296	0.912322	0.10435		GMC-type oxidoreductase	1401977	1403650	+	PA3710
PA14_16410	-0.355217	0.574209	-0.277823	0.572697	-0.31652	0.694579	0.140781		MFS transporter	1403759	1405378	+	PA3709
PA14_16430	-0.501312	0.478786	-0.791654	0.116881	-0.646483	0.217302	0.379148	wspA	chemotaxis transducer	1405645	1407273	+	PA3708
PA14_16440	-0.531432	0.681032	-0.657244	0.66619	-0.594338	0.812265	1.47105		hypothetical protein	1407278	1407793	+	PA3707
PA14_16450	-0.233875	0.648775	-0.612849	0.190905	-0.423362	0.382543	0.420062	wspC	methyltransferase	1407790	1409058	+	PA3706
PA14_16460	-1.19958	0.448939	-0.702404	0.892338	-0.950992	0.767071	1.01955	wspD	CheW domain-containing protein	1409051	1409740	+	PA3705
PA14_16470	-0.427462	0.57483	-0.707786	0.337158	-0.567624	0.511826	-0.0194643		chemotaxis sensor/effector fusion protein	1409737	1412046	+	PA3704
PA14_16480	0.4861	0.604489	-0.742639	0.912714	-0.12827	0.879839		wspF	chemotaxis-specific methylesterase	1412043	1413050	+	PA3703
PA14_16500	-0.647424	0.435694	-0.813354	0.398243	-0.730389	0.47742	0.46154	wspR	two-component response regulator	1413158	1414201	+	PA3702
PA14_16510	4.9542	0.168078	4.5394	0.25434	4.7468	0.177511			peptide chain release factor 2	1414421	1415419	+	NA
PA14_16530	-1.18904	0.632725	-1.36141	0.397591	-1.27522	0.598739		lysS	lysyl-tRNA synthetase	1415600	1417105	+	PA3700
PA14_16550	-0.0164647	0.953974	-0.72038	0.355618	-0.368422	0.705986	1.01563		TetR family transcriptional regulator	1417317	1418030	+	PA3699
PA14_16560	-0.226237	0.693268	-0.50831	0.392468	-0.367273	0.626242	1.0498		lipoprotein	1418127	1418678	+	PA3698
PA14_16580	-0.587429	0.436161	-0.944548	0.491198	-0.765988	0.544313	0.207557		hypothetical protein	1418687	1419982	+	PA3697
PA14_16590	-0.72424	0.336096	-0.721806	0.396428	-0.723023	0.401794	0.241327		hypothetical protein	1420051	1420797	+	PA3696
PA14_16600	-0.579753	0.710979	-0.610527	0.694445	-0.59514	0.842192	-0.339868		alpha/beta hydrolase	1420794	1421699	+	PA3695
PA14_16610	-0.21291	0.775	-0.183168	0.997	-0.198039	0.971945	-2.06773		hypothetical protein	1421696	1422019	+	PA3694
PA14_16620	-0.360036	0.65119	-0.509798	0.773571	-0.434917	0.849154	1.31286		hypothetical protein	1422016	1422537	+	PA3693
PA14_16630	-0.491153	0.802715	-0.360391	0.695904	-0.425772	0.883892	1.10778		outer membrane protein, OmpA	1422613	1423398	-	PA3692
PA14_16640	-0.24323	0.840317	-0.31289	0.743571	-0.27806	0.918675			lipoprotein	1423447	1423851	-	PA3691
PA14_16660	-0.715369	0.321628	-1.20933	0.0387876	-0.962351	0.0671665	-0.893243		metal-transporting P-type ATPase	1424253	1426481	-	PA3690
PA14_16670	-0.114016	0.836032	-0.388036	0.555476	-0.251026	0.820596	1.21554		transcriptional regulator CadR	1426595	1427065	+	PA3689
PA14_16680	-0.385696	0.694	-0.634378	0.562	-0.510037	0.757254			hypothetical protein	1427074	1427418	-	PA3688
PA14_16690	-2.20524	0.000179063	-1.90885	0.000614491	-2.05704	1.87303e-06	-0.29429	ppc	phosphoenolpyruvate carboxylase	1427626	1430262	+	PA3687
PA14_16700	NR	1	0	1	NR	1		adk	adenylate kinase	1430423	1431070	+	PA3686
PA14_16710	-0.199567	1	-1.38036	0.780128	-0.789966	0.973832			hypothetical protein	1431174	1431854	+	PA3685
PA14_16720	-0.305681	0.914286	-0.284395	0.845143	-0.295038	0.971952	-1.05873	pemA	PemA	1431928	1432275	+	PA3684
PA14_16730	-0.233519	0.922839	-0.732677	0.676873	-0.483098	0.918585	0.083942		hypothetical protein	1432294	1433160	+	PA3683
PA14_16740	-0.865777	0.478677	-1.02788	0.849747	-0.946827	0.772648	-0.156334		hypothetical protein	1433233	1434057	+	PA3682
PA14_16750	-0.975194	0.404528	-0.507348	0.637873	-0.741271	0.607588	-0.106125		hypothetical protein	1434062	1434757	+	PA3681
PA14_16770	-0.223537	0.382104	-0.662996	0.491991	-0.443267	0.502193	0.376506		hypothetical protein	1434813	1435598	+	PA3680
PA14_16780	-0.387845	0.798813	-0.843799	0.401106	-0.615822	0.685084	0.408786		hypothetical protein	1435627	1436904	+	PA3679
PA14_16790	-0.966536	0.540541	-1.04686	0.363831	-1.0067	0.516493	-2.15295		TetR family transcriptional regulator	1436911	1437549	-	PA3678
PA14_16800	-0.605276	0.388983	-0.248151	0.591507	-0.426713	0.568152	-0.0628613		efflux transmembrane protein	1437645	1438748	+	PA3677
PA14_16820	-0.350603	0.605216	-0.366282	0.51809	-0.358443	0.677212	0.12006		efflux transmembrane protein	1438753	1441830	+	PA3676
PA14_16830	-0.10099	0.889196	-0.604488	0.439248	-0.352739	0.757771	0.934606		hypothetical protein	1441873	1442553	-	PA3675
PA14_16840	-0.689442	0.738571	0.257739	0.512	-0.215851	0.745886	0.902789		lipoprotein	1442690	1443088	-	PA3674
PA14_16860	-0.793104	0.159624	-0.428213	0.304457	-0.610658	0.195569	-0.0834139	plsB	glycerol-3-phosphate acyltransferase	1443231	1445735	-	PA3673
PA14_16870	-0.192233	0.880648	-0.848358	0.903622	-0.520295	0.97756	0.613858		ABC transporter ATP-binding protein	1446019	1446942	+	PA3672
PA14_16880	-0.38348	0.768963	-0.603129	0.55805	-0.493305	0.792163	-0.0278691		ABC transporter permease	1446939	1447673	+	PA3671
PA14_16890	-0.640762	0.292695	-0.490881	0.665654	-0.565822	0.513506	0.472089		auxiliary component of ABC transporter	1447684	1449531	+	PA3670
PA14_16910	-0.228807	0.817661	-0.645213	0.137391	-0.43701	0.357939	0.0421095		hypothetical protein	1449535	1450515	+	PA3669
PA14_16920	-0.528606	0.688571	-1.04945	0.387714	-0.789028	0.619534	0.255121		hypothetical protein	1450522	1450944	-	PA3668
PA14_16930	-0.780435	0.146468	-0.894057	0.315867	-0.837246	0.188453	0.830474		pyridoxal-phosphate dependent protein	1450941	1452146	-	PA3667
PA14_16950	-0.131215	0.980939	-0.221669	0.845966	-0.176442	0.984624		dapD	tetrahydrodipicolinate succinylase	1452241	1453275	-	PA3666
PA14_16960	-0.741316	0.38987	-0.523763	0.67	-0.632539	0.61187	0.0684989		amino acid transporter LysE	1453305	1453928	-	PA3665
PA14_16970	-0.527881	0.81	0.127059	0.898286	-0.200411	0.958983	1.66017		arsenate reductase	1453941	1454288	-	PA3664
PA14_16980	-0.543124	1	-0.662821	0.781	-0.602972	0.974048	-2.97663		hypothetical protein	1454591	1454944	+	PA3663
PA14_16990	-1.08238	0.4	0.0558682	0.934	-0.513255	0.741435			hypothetical protein	1454959	1455252	-	PA3662
PA14_17000	-0.994587	0.24	-1.05006	0.338	-1.02232	0.284879	0.693347		hypothetical protein	1455574	1455933	-	PA3661
PA14_17010	-0.335548	0.631884	-0.657568	0.281246	-0.496558	0.484731	-0.555013		Na(+)/H(+) exchanger protein	1456171	1457916	+	PA3660
PA14_17030	-0.282441	0.538108	-0.492323	0.673081	-0.387382	0.730026	0.714902		succinyldiaminopimelate transaminase	1457967	1459175	-	PA3659
PA14_17040	-1.4258	0.439465	-1.75862	0.101271	-1.59221	0.183011	0.0582159	glnD	PII uridylyl-transferase	1459193	1461895	-	PA3658
PA14_17050	-0.750781	0.496812	-1.50271	0.436538	-1.12675	0.548358	2.72327	map	methionine aminopeptidase	1462062	1462847	-	PA3657
PA14_17060	-0.99934	0.792	-0.60307	0.845333	-0.801205	0.938121		rpsB	30S ribosomal protein S2	1463112	1463852	+	PA3656
PA14_17070	-0.312425	1	-0.588155	0.866805	-0.45029	0.990707		tsf	elongation factor Ts	1463983	1464852	+	PA3655
PA14_17080	-0.921137	0.779231	1.34898	0.695769	0.213924	0.87407		pyrH	uridylate kinase	1465051	1465788	+	PA3654
PA14_17100	0	1	-1.814	0.55	-0.907001	0.87881		frr	ribosome recycling factor	1465791	1466348	+	PA3653
PA14_17110	1	0.461538	-0.315009	1	0.342495	0.818395		uppS	UDP pyrophosphate synthetase	1466364	1467119	+	PA3652
PA14_17120	1.58496	0.2	1.21876	0.684923	1.40186	0.409295		cdsA	phosphatidate cytidylyltransferase	1467113	1467928	+	PA3651
PA14_17130	0.680769	0.586997	1.74902	0.179603	1.2149	0.342609		dxr	1-deoxy-D-xylulose 5-phosphate reductoisomerase	1467925	1469115	+	PA3650
PA14_17140	-0.809206	0.237567	-0.850591	0.357544	-0.829899	0.294388	-7.12143		membrane-associated zinc metalloprotease	1469141	1470493	+	PA3649
PA14_17150	0.555993	0.674379	-1.153	0.640693	-0.298503	0.794649			outer membrane antigen	1470564	1472948	+	PA3648
PA14_17170	-3.3391	0.611111	-3.78492	1	-3.56201	0.912069			hypothetical protein	1472999	1473505	+	PA3647
PA14_17180	-0.238879	0.771871	-3.23528	0.301495	-1.73708	0.572		lpxD	UDP-3-O-[3-hydroxymyristoyl] glucosamine N-acyltransferase	1473505	1474566	+	PA3646
PA14_17190	0	1	-0.867633	1	-0.433816	1		fabZ	(3R)-hydroxymyristoyl-ACP dehydratase	1474612	1475052	+	PA3645
PA14_17210	-0.321528	1	-0.974917	1	-0.648223	1		lpxA	UDP-N-acetylglucosamine acyltransferase	1475049	1475825	+	PA3644
PA14_17220	-0.556424	0.797807	-0.772233	0.800593	-0.664329	0.925051		lpxB	lipid-A-disaccharide synthase	1475829	1476965	+	PA3643
PA14_17230	-0.314553	0.708095	-0.488684	0.506558	-0.401618	0.726455	-0.913132	rnhB	ribonuclease HII	1476965	1477570	+	PA3642
PA14_17250	-0.338813	0.794377	-0.861398	0.286718	-0.600105	0.564726	-0.63135		amino acid permease	1477787	1479202	+	PA3641
PA14_17260	0.96118	0.457284	1.08353	0.320254	1.02236	0.427785		dnaE	DNA polymerase III subunit alpha	1479332	1482853	+	PA3640
PA14_17270	1	0.167489	1	0.167489	1	0.128303		accA	acetyl-CoA carboxylase carboxyltransferase subunit alpha	1483003	1483953	+	PA3639
PA14_17280	-0.366317	0.572312	-0.589576	0.862611	-0.477947	0.842155			hypothetical protein	1484023	1485351	+	PA3638
PA14_17290	-1.25109	0.532661	1.33369	0.253452	0.0412989	0.405342		pyrG	CTP synthetase	1485522	1487150	+	PA3637
PA14_17310	-3.87001	0.632	-0.711823	0.945436	-2.29092	0.905221		kdsA	2-dehydro-3-deoxyphosphooctonate aldolase	1487153	1487998	+	PA3636
PA14_17320	-0.513816	0.981776	-1.26891	0.751399	-0.891362	0.962123		eno	phosphopyruvate hydratase	1488044	1489333	+	PA3635
PA14_17330	1.76735	1	0.418767	1	1.09306	1			hypothetical protein	1489398	1489682	+	PA3634
PA14_17340	NR	1	-1.28905	0.693077	NR	0.947169		ispD	2-C-methyl-D-erythritol 4-phosphate cytidylyltransferase	1489702	1490406	+	PA3633
PA14_17350	-0.274651	0.99	-0.855163	0.85	-0.564907	0.986717	-1.40417		hypothetical protein	1490467	1490715	-	PA3632
PA14_17370	-0.532487	0.430944	-0.643746	0.269837	-0.588117	0.366496	-0.162285		inner membrane protein	1490681	1491907	-	PA3631
PA14_17380	-0.760931	0.598469	-0.559551	0.45045	-0.660241	0.62297	0.517628	gfnR	glutathione-dependent formaldehyde neutralization regulator GfnR	1491983	1492891	-	PA3630
PA14_17400	-0.627812	0.348448	-0.577729	0.595312	-0.60277	0.533718	-0.640344	adhC	alcohol dehydrogenase	1493023	1494135	+	PA3629
PA14_17410	-0.639762	0.498096	-0.866989	0.370117	-0.753375	0.496077	0.331823		esterase	1494189	1495040	+	PA3628
PA14_17420	0	1	0	1	0	1		ispF	2-C-methyl-D-erythritol 2,4-cyclodiphosphate synthase	1495111	1495584	+	PA3627
PA14_17440	-0.361042	0.669679	-0.358952	0.620504	-0.359997	0.780456	-1.09542	truD	tRNA pseudouridine synthase D	1495581	1496648	+	PA3626
PA14_17450	-0.749031	0.0928081	-1.11048	0.0966418	-0.929756	0.0512494	-0.524373	surE	stationary phase survival protein SurE	1496636	1497385	+	PA3625
PA14_17460	-1.27568	0.108298	-0.962736	0.597069	-1.11921	0.241743	-0.32707	pcm	protein-L-isoaspartate O-methyltransferase	1497418	1498053	+	PA3624
PA14_17470	0.0168584	0.951074	-0.314818	0.524998	-0.14898	0.846096	0.917581		hypothetical protein	1498099	1498992	+	PA3623
PA14_17480	0.182258	0.78035	-0.493277	0.945844	-0.155509	0.96224	0.98068	rpoS	RNA polymerase sigma factor RpoS	1499097	1500101	+	PA3622
PA14_17490	0.249565	0.552571	-0.917478	0.828571	-0.333956	0.815525		fdxA	ferredoxin I	1500527	1500850	-	PA3621
PA14_17500	0.215456	0.944508	0.230914	0.835365	0.223185	0.975986	0.134433	mutS	DNA mismatch repair protein MutS	1500917	1503484	-	PA3620
PA14_17510	-0.277078	0.575118	-0.80191	0.0539649	-0.539494	0.138813	0.0116754		hypothetical protein	1503610	1504617	-	PA3619
PA14_17520	0.323613	0.776984	0.17362	0.822222	0.248617	0.925111	1.1014		hypothetical protein	1504765	1505271	+	PA3618
PA14_17530	-0.0148136	0.874591	-0.571775	0.713567	-0.293295	0.918319		recA	recombinase A	1505405	1506445	+	PA3617
PA14_17540	-0.603187	0.857429	-1.21075	0.341714	-0.906967	0.652676		recX	recombination regulator RecX	1506451	1506912	+	PA3616
PA14_17550	-0.364221	0.642965	-0.842735	0.254543	-0.603478	0.459882	-0.996995		hypothetical protein	1506934	1508004	-	PA3615
PA14_17570	-0.231649	0.758602	-0.883821	0.457552	-0.557735	0.714381	0.888793		hypothetical protein	1508087	1509490	-	PA3614
PA14_17580	-0.255031	0.425261	-0.681784	0.0618241	-0.468408	0.121953	0.172719		hypothetical protein	1509670	1512075	+	PA3613
PA14_17590	-0.596405	0.84	-0.749204	0.66	-0.672805	0.881423			hypothetical protein	1512199	1512420	-	PA3612
PA14_17600	-0.977765	0.326571	-0.874493	0.662571	-0.926129	0.547592	-2.64259		hypothetical protein	1512439	1512849	-	PA3611
PA14_17610	-0.470063	0.406445	-0.746249	0.172934	-0.608156	0.256914	-1.10726	potD	polyamine ABC transporter	1513025	1514089	-	PA3610
PA14_17620	-0.365861	0.540979	-0.831714	0.176142	-0.598787	0.319299	-1.71299	potC	polyamine transport protein PotC	1514178	1514948	-	PA3609
PA14_17630	-0.267547	0.706028	-0.712386	0.582101	-0.489966	0.776427	0.368888	potB	polyamine transport protein PotB	1514941	1515834	-	PA3608
PA14_17640	-0.589785	0.252425	-0.638135	0.416609	-0.61396	0.342015	-0.38042	potA	polyamine transport protein PotA	1515839	1516930	-	PA3607
PA14_17650	-0.532672	0.444796	-0.282201	0.534423	-0.407436	0.579228	0.838801		hypothetical protein	1517189	1517905	+	PA3606
PA14_17660	-0.148096	0.95591	-0.550713	0.319732	-0.349405	0.667924	0.352444		hypothetical protein	1517909	1518835	-	PA3605
PA14_17670	-0.0363621	0.902468	-0.477976	0.597143	-0.257169	0.872063	0.298173		LuxR family transcriptional regulator	1518968	1519621	+	PA3604
PA14_17675	-0.0192237	0.9	-0.78652	0.295143	-0.402872	0.617761	0.64738	dgkA	diacylglycerol kinase	1519693	1520064	+	PA3603
PA14_17690	-0.778126	0.314111	-1.13656	0.133247	-0.957342	0.174682	-2.9756		hypothetical protein	1520134	1521744	-	PA3602
PA14_17700	0.251237	1	0.25445	0.742	0.252843	0.963417	1.68442	rpmE2	50S ribosomal protein L31	1521988	1522251	+	PA3601
PA14_17710	-1.1547	1	0.353951	1	-0.400374	1		rpmJ	50S ribosomal protein L36	1522251	1522403	+	PA3600
PA14_17720	-0.440163	0.873217	-0.547086	0.386455	-0.493625	0.704045	-0.139431		LuxR family transcriptional regulator	1522431	1523216	-	PA3599
PA14_17730	-0.422486	0.300733	-0.383818	0.581559	-0.403152	0.479835	0.112579		hypothetical protein	1523344	1524159	+	PA3598
PA14_17740	-0.587426	0.600249	-0.916706	0.228659	-0.752066	0.409826	-0.619857		amino acid ABC transporter permease	1524359	1525681	+	PA3597
PA14_17760	-0.324879	0.731951	-0.861611	0.740112	-0.593245	0.873801	0.984528		methylated-DNA--protein-cysteine methyltransferase	1525771	1526844	+	PA3596
PA14_17780	-0.425064	0.883638	-0.43981	0.496447	-0.432437	0.800145	-0.0996737		major facilitator transporter	1526841	1528250	-	PA3595
PA14_17790	-0.577058	0.455418	-0.442029	0.383879	-0.509543	0.479715	0.894994		LysR family transcriptional regulator	1528469	1529356	-	PA3594
PA14_17810	-0.209451	0.581164	-0.373405	0.63186	-0.291428	0.735093	-0.934153		acyl-CoA dehydrogenase	1529470	1531197	+	PA3593
PA14_17820	-0.421856	0.424266	-0.609264	0.6257	-0.51556	0.617541	0.0870688		hypothetical protein	1531236	1532423	+	PA3592
PA14_17850	-0.299449	0.839759	-0.831958	0.622544	-0.565704	0.861857	0.126958		enoyl-CoA hydratase	1532483	1533280	+	PA3591
PA14_17860	-0.517164	0.432636	-0.578565	0.278462	-0.547864	0.375433	0.669288		3-hydroxyacyl-CoA dehydrogenase	1533277	1534809	+	PA3590
PA14_17880	-0.582453	0.657376	-0.793543	0.429809	-0.687998	0.63966	0.312823		acetyl-CoA acetyltransferase	1534832	1536037	+	PA3589
PA14_17890	-0.378632	0.781985	-0.346795	0.812049	-0.362713	0.923377	0.00147626		porin	1536090	1537340	+	PA3588
PA14_17900	-1.29221	0.12528	-0.826077	0.120336	-1.05915	0.0783137	-1.19383	metR	transcriptional regulator MetR	1537346	1538266	-	PA3587
PA14_17910	-0.12875	0.822114	0.395815	0.902542	0.133533	0.963415	-0.0963808		alpha/beta hydrolase	1538565	1539551	+	PA3586
PA14_17920	-0.0460532	0.937	1.31224	0.688	0.633095	0.927685	-0.213169	glpM	membrane protein GlpM	1539568	1539897	-	PA3585
PA14_17930	6.81838	1.89938e-05	8.21123	5.73483e-05	7.5148	2.35692e-08		glpD	glycerol-3-phosphate dehydrogenase	1540030	1541568	-	PA3584
PA14_17940	-0.244944	0.674356	-0.48112	0.729389	-0.363032	0.84087	-4.10426	glpR	glycerol-3-phosphate regulon repressor	1541847	1542602	-	PA3583
PA14_17960	-1.28882	0.0980385	-1.35917	0.109708	-1.324	0.0595038	0.881803	glpK	glycerol kinase	1542808	1544325	-	PA3582
PA14_17980	-0.837955	0.421015	-0.733149	0.576012	-0.785552	0.586077	0.890174	glpF	glycerol uptake facilitator protein	1544365	1545204	-	PA3581
PA14_17990	-0.282234	0.767429	-0.840685	0.671429	-0.561459	0.856929	-2.18		hypothetical protein	1545469	1545939	+	PA3580
PA14_18010	-0.355177	0.511664	-0.573292	0.267455	-0.464235	0.409021	-0.466952		glycerol kinase	1546003	1547487	+	PA3579
PA14_18020	-0.494829	0.840378	-0.523477	0.538575	-0.509153	0.811402	0.0294585		PhzF family phenazine biosynthesis protein	1547683	1548468	+	PA3578
PA14_18040	-0.0796179	0.983333	-0.187516	0.676667	-0.133567	0.936457			hypothetical protein	1549283	1549459	+	PA3577
PA14_18050	0.106944	0.977143	-0.423868	0.891429	-0.158462	0.991304	1.87885		hypothetical protein	1549571	1549993	-	PA3576
PA14_18060	-0.245418	0.911587	-0.215611	0.689921	-0.230514	0.920584	1.2106		hypothetical protein	1550092	1550622	-	PA3575
PA14_18070	0.14869	0.726667	-0.178462	0.71	-0.0148857	0.857367			periplasmic metal-binding protein	1550805	1551002	+	NA
PA14_18080	5.49247	0.004329	5.82372	0.004329	5.6581	0.000222725	4.17306	nalD	TetR family transcriptional regulator	1550981	1551619	-	PA3574
PA14_18090	-0.396666	0.703512	-0.731282	0.483672	-0.563974	0.707085	0.428261		major facilitator subfamily transporter protein	1551985	1553163	+	PA3573
PA14_18100	-0.066084	1	0.478612	1	0.206264	1			hypothetical protein	1553171	1553347	-	PA3572
PA14_18110	-0.550586	0.313037	-0.671305	0.395628	-0.610946	0.382526	0.836673	mmsR	transcriptional regulator MmsR	1553474	1554397	-	PA3571
PA14_18120	-0.561407	0.146031	-0.528333	0.153748	-0.54487	0.107688	1.27505	mmsA	methylmalonate-semialdehyde dehydrogenase	1554529	1556022	+	PA3570
PA14_18140	-0.0624017	0.355116	0.286121	0.406266	0.11186	0.423589	0.359131	mmsB	3-hydroxyisobutyrate dehydrogenase	1556038	1556934	+	PA3569
PA14_18150	-0.207083	0.91134	-0.676375	0.575614	-0.441729	0.863016	-0.110618		acetyl-coa synthetase	1557036	1558922	+	PA3568
PA14_18160	-0.397864	0.690764	-0.544728	0.645846	-0.471296	0.80622	-0.215499		oxidoreductase	1558980	1559993	-	PA3567
PA14_18180	0.124903	0.94	-0.333706	0.8	-0.104401	0.966334			hypothetical protein	1560015	1560308	-	PA3566
PA14_18200	-0.464273	0.379872	-0.498714	0.261067	-0.481493	0.328349	0.674923		LysR family transcriptional regulator	1560404	1561324	+	PA3565
PA14_18210	-0.247005	0.70708	-0.453075	0.896696	-0.35004	0.922934	-1.10023		TatD family deoxyribonuclease	1561612	1562289	-	PA3564
PA14_18230	-1.01711	0.222995	-1.20632	0.162673	-1.11171	0.156587	0.0742759	fruR	DNA-binding transcriptional regulator FruR	1562402	1563391	-	PA3563
PA14_18250	-0.569335	0.549449	-0.862679	0.243872	-0.716007	0.403319	-2.5607		phosphotransferase system enzyme I	1563719	1566589	+	PA3562
PA14_18260	-0.520425	0.657779	-0.762493	0.960105	-0.641459	0.92179	-0.151757	fruK	1-phosphofructokinase	1566589	1567533	+	PA3561
PA14_18275	-0.559019	0.531932	-0.729765	0.136755	-0.644392	0.263394	0.438768	fruA	phosphotransferase system, fructose-specific IIBC component	1567535	1569292	+	PA3560
PA14_18300	-0.699261	0.492318	-0.969189	0.406932	-0.834225	0.522434	0.973336		nucleotide sugar dehydrogenase	1569445	1570839	-	PA3559
PA14_18310	-0.109347	0.947429	-0.590981	0.698	-0.350164	0.934781			hypothetical protein	1570836	1571249	-	PA3558
PA14_18320	-0.488249	0.714857	-0.175257	0.788857	-0.331753	0.886958			hypothetical protein	1571246	1571593	-	PA3557
PA14_18330	-0.647112	0.462107	-0.905346	0.276166	-0.776229	0.390348	0.529601	arnT	4-amino-4-deoxy-L-arabinose transferase	1571590	1573239	-	PA3556
PA14_18340	-0.484899	0.754821	-0.515358	0.902766	-0.500128	0.942799	-0.435964		hypothetical protein	1573236	1574123	-	PA3555
PA14_18350	-0.645294	0.269714	-0.958984	0.170578	-0.802139	0.187662	1.20918		bifunctional UDP-glucuronic acid decarboxylase/UDP-4-amino-4-deoxy-L-arabinose formyltransferase	1574120	1576108	-	PA3554
PA14_18360	-0.395823	0.923058	-1.27033	0.305274	-0.833076	0.638698	0.685898		glycosyl transferase family protein	1576105	1577124	-	PA3553
PA14_18370	-0.623816	0.291169	-0.452418	0.590023	-0.538117	0.474406	0.785428		UDP-4-amino-4-deoxy-L-arabinose--oxoglutarate aminotransferase	1577121	1578269	-	PA3552
PA14_18380	-0.641111	0.547376	-0.707329	0.376464	-0.67422	0.531561	-0.452165	algA	mannose-1-phosphate guanylyltransferase	1578657	1580102	-	PA3551
PA14_18410	-0.341134	0.612771	-0.610491	0.378745	-0.475812	0.571078	-0.4455	algF	alginate o-acetyltransferase AlgF	1580299	1580949	-	PA3550
PA14_18430	-0.488913	0.357983	-0.697518	0.308018	-0.593216	0.353385	0.328022	algJ	alginate o-acetyltransferase AlgJ	1581022	1582197	-	PA3549
PA14_18450	-0.488989	0.742157	-0.715989	0.472781	-0.602489	0.718358	0.480788	algI	alginate o-acetyltransferase AlgI	1582212	1583774	-	PA3548
PA14_18470	-0.411866	0.359946	-1.03647	0.0907763	-0.724169	0.144459	0.0518574	algL	poly(beta-D-mannuronate) lyase	1584016	1585119	-	PA3547
PA14_18480	-0.369318	0.86535	-0.633181	0.470541	-0.501249	0.773034	0.348327	algX	alginate biosynthesis protein AlgX	1585123	1586547	-	PA3546
PA14_18500	-0.453352	0.701475	-0.54122	0.304817	-0.497286	0.543665	-0.0986255	algG	alginate-c5-mannuronan-epimerase AlgG	1586560	1588191	-	PA3545
PA14_18510	-0.246241	0.829522	-0.861016	0.484612	-0.553629	0.768341	0.584652	algE	alginate production outer membrane protein AlgE	1588212	1589684	-	PA3544
PA14_18520	-0.730443	0.329057	-0.649673	0.493574	-0.690058	0.457619	0.208545	algK	alginate biosynthetic protein AlgK	1589681	1591108	-	PA3543
PA14_18550	-0.690141	0.491218	-0.882859	0.472259	-0.7865	0.57093	0.330623	alg44	alginate biosynthesis protein Alg44	1591122	1592291	-	PA3542
PA14_18565	-0.505743	0.636804	-0.558559	0.472122	-0.532151	0.661972	0.451453	alg8	alginate biosynthesis protein Alg8	1592374	1593867	-	PA3541
PA14_18580	-0.328267	0.666143	-0.391581	0.601871	-0.359924	0.767369	0.28783	algD	GDP-mannose 6-dehydrogenase AlgD	1593998	1595308	-	PA3540
PA14_18590	-0.45378	0.643897	-0.699681	0.195341	-0.57673	0.386549	-1.43486		hypothetical protein	1596211	1596990	-	PA3539
PA14_18600	0.0924843	0.339152	-0.555852	0.86691	-0.231684	0.653925	-0.339157		ABC transporter ATP-binding protein	1597097	1598179	-	PA3538
PA14_18610	1.02137	0.827588	1.29702	0.424271	1.15919	0.718614	-2.92551	argF	ornithine carbamoyltransferase	1598184	1599101	-	PA3537
PA14_18620	0.0560244	0.939143	-0.226471	0.683714	-0.0852233	0.92656	0.77252		hypothetical protein	1599380	1599847	+	PA3536
PA14_18630	-0.217885	0.727175	-0.668115	0.158971	-0.443	0.36502	-0.257641		serine protease	1600241	1603228	-	PA3535
PA14_18640	-0.339	0.327743	-0.486509	0.279721	-0.412754	0.310736	0.125026		oxidoreductase	1603527	1605635	+	PA3534
PA14_18650	-0.246659	0.849143	-0.592035	0.655429	-0.419347	0.882689			hypothetical protein	1605748	1606074	+	PA3533
PA14_18660	-0.637758	0.355688	-0.548278	0.328055	-0.593018	0.367357	0.519379		hypothetical protein	1606157	1607308	+	PA3532
PA14_18670	-0.0219907	0.960238	-0.697002	0.640952	-0.359496	0.914199	0.724582	bfrB	bacterioferritin	1607376	1607852	-	PA3531
PA14_18680	-1.64643	0.45	-1.64923	0.466667	-1.64783	0.537736			hypothetical protein	1608062	1608283	-	PA3530
PA14_18690	-0.208726	0.642835	-0.531276	0.816991	-0.370001	0.86341	0.960413		peroxidase	1608543	1609145	+	PA3529
PA14_18700	-1.00208	0.292861	-0.595437	0.249493	-0.798758	0.264238		rnt	ribonuclease T	1609324	1609998	-	PA3528
PA14_18710	-3.42933	0.389169	2.28172	0.432098	-0.573809	0.467961		pyrC	dihydroorotase	1609995	1611041	-	PA3527
PA14_18720	0.845469	0.287942	0.612592	0.428278	0.72903	0.381424	2.64283		OmpA family membrane protein	1611174	1612139	+	PA3526
PA14_18740	-1.19792	0.858734	0.168864	0.468617	-0.514528	0.768724	-1.67894	argG	argininosuccinate synthase	1612257	1613474	+	PA3525
PA14_18750	-1.27174	0.271429	-1.48428	0.342857	-1.37801	0.314035		gloA1	lactoylglutathione lyase	1613566	1613952	-	PA3524
PA14_18760	-0.580877	0.784859	-0.623686	0.368873	-0.602282	0.648381	0.200924		RND efflux membrane fusion protein	1614329	1615486	+	PA3523
PA14_18780	-0.306854	0.648326	-0.436799	0.229947	-0.371827	0.432821	0.483744		RND efflux transporter	1615483	1618644	+	PA3522
PA14_18790	-0.316815	0.624005	-0.536514	0.600888	-0.426664	0.742769	0.679637		outer membrane efflux protein	1618641	1620116	+	PA3521
PA14_18800	0.0718016	0.84	-0.753234	0.666667	-0.340716	0.884698	0.00174346		hypothetical protein	1620687	1620881	+	PA3520
PA14_18810	-0.528436	0.411192	-0.770643	0.150524	-0.649539	0.234104	0.534314		hypothetical protein	1621282	1622319	+	PA3519
PA14_18820	-0.436233	0.620334	-0.565251	0.677512	-0.500742	0.784597	1.59044		hypothetical protein	1622352	1623338	+	PA3518
PA14_18830	-0.657538	0.398371	-0.784207	0.296968	-0.720872	0.370822	-0.0145512		adenylosuccinate lyase	1623369	1624802	+	PA3517
PA14_18850	-0.312827	0.497459	-0.706578	0.454387	-0.509702	0.562169	-1.81213		adenylosuccinate lyase	1624802	1626253	+	PA3516
PA14_18860	-0.134665	0.75432	-0.635655	0.209335	-0.38516	0.449361	0.597215		hypothetical protein	1626303	1627376	+	PA3515
PA14_18870	0.488032	0.856667	-0.0742722	0.97	0.20688	0.984833			hypothetical protein	1627576	1627755	-	PA3496
PA14_18880	-0.486949	0.364004	-0.567122	0.249632	-0.527036	0.308799	0.985537	nth	endonuclease III	1627864	1628502	-	PA3495
PA14_18890	-0.163109	0.802821	0.12353	0.850169	-0.0197894	0.943223	-1.00306		electron transport complex protein RsxE	1628499	1629215	-	PA3494
PA14_18900	0.0517998	0.95095	-0.291248	0.740967	-0.119724	0.951306	-0.19501		hypothetical protein	1629208	1629852	-	PA3493
PA14_18910	0.151148	0.63901	0.115469	0.891445	0.133309	0.890207	-1.07622		hypothetical protein	1629852	1630886	-	PA3492
PA14_18920	-0.247221	0.377179	-0.193788	0.809399	-0.220505	0.667512	-0.407001		electron transport complex protein RnfC	1630889	1633213	-	PA3491
PA14_18930	-0.33181	0.943074	0.385657	0.815476	0.0269237	0.971003	-0.98629		electron transport complex protein RnfB	1633210	1633776	-	PA3490
PA14_18950	0.371893	0.599048	0.0622269	0.910996	0.21706	0.876241	-0.916724		Na(+)-translocating NADH-quinone reductase subunit E	1633773	1634357	-	PA3489
PA14_18960	0.052675	0.685594	-0.802512	0.381958	-0.374919	0.612749	-2.0091	tli5a	type VI secretion lipase immunity Tli5A	1634535	1635233	-	PA3488
PA14_18970	-0.327273	0.334064	-0.666244	0.113936	-0.496758	0.162469	0.160067	pldA	phospholipase D	1635662	1638973	-	PA3487
PA14_18985	-0.513566	0.5882	-0.787054	0.253452	-0.65031	0.432821	0.118328	vgrG4b	VgrG4b	1638977	1641403	-	PA3486
PA14_19010	-0.345457	0.853714	-0.526565	0.862857	-0.436011	0.961796	-2.86766	tsi3	Tsi3	1641698	1642135	-	PA3485
PA14_19020	-0.208632	0.519911	-0.831264	0.225375	-0.519948	0.368408	-0.255398	tse3	Tse3	1642132	1643358	-	PA3484
PA14_19030	-0.745627	0.407052	-0.413781	0.661846	-0.579704	0.622741	1.21203		hypothetical protein	1643445	1644245	-	PA3483
PA14_19050	-0.622926	0.46324	-0.339554	0.792698	-0.48124	0.735088		metG	methionyl-tRNA synthetase	1644279	1646315	-	PA3482
PA14_19065	1.66187	0.21597	0.2155	0.443268	0.938684	0.32034			hypothetical protein	1646446	1647540	+	PA3481
PA14_19090	0.592901	1	-0.492085	0.877273	0.0504084	0.99214		dcd	deoxycytidine triphosphate deaminase	1647642	1648208	+	PA3480
PA14_19100	-0.545817	0.18301	-0.471894	0.183848	-0.508855	0.147769	1.43426	rhlA	rhamnosyltransferase chain A	1648632	1649519	+	PA3479
PA14_19110	-0.344517	0.408189	-0.539884	0.351019	-0.442201	0.421671	0.910851	rhlB	rhamnosyltransferase chain B	1649585	1650865	+	PA3478
PA14_19120	-0.499831	0.494604	-1.07601	0.169435	-0.787923	0.291575	-0.0576369	rhlR	transcriptional regulator RhlR	1650990	1651715	+	PA3477
PA14_19130	-0.909203	0.250649	-0.900761	0.223983	-0.904982	0.217821	1.26628	rhlI	autoinducer synthesis protein RhlI	1651896	1652501	+	PA3476
PA14_19140	-0.762697	0.246987	-0.466393	0.308858	-0.614545	0.272584	1.12536	pheC	cyclohexadienyl dehydratase	1652656	1653462	+	PA3475
PA14_19150	-0.440752	0.27425	-0.565643	0.509153	-0.503197	0.414538	0.623286		hypothetical protein	1653556	1654416	+	PA3474
PA14_19160	-0.415802	0.676276	-0.793869	0.457863	-0.604836	0.672647	0.93673		hypothetical protein	1654413	1655312	+	PA3473
PA14_19170	-0.0710191	0.892013	-0.363843	0.474502	-0.217431	0.787167			hypothetical protein	1655333	1655929	-	PA3472
PA14_19190	-0.791189	0.116635	-1.13265	0.0562028	-0.961921	0.0395116	-0.547355		malate dehydrogenase	1656387	1658081	+	PA3471
PA14_19205	-0.23957	0.853968	-1.36654	0.826984	-0.803057	0.951863	0.850045		hypothetical protein	1658203	1658661	-	PA3470
PA14_19210	-1.18623	0.0195238	-0.270265	0.818571	-0.728248	0.0820867	3.27802		hypothetical protein	1658658	1659200	-	PA3469
PA14_19230	0.0111876	0.835096	-0.502341	0.593022	-0.245577	0.843244	-0.0750822		hypothetical protein	1659218	1660546	-	PA3468
PA14_19270	-0.550289	0.571506	-0.544239	0.306071	-0.547264	0.479882	0.814388		MFS transporter	1660714	1662081	-	PA3467
PA14_19290	-0.147805	0.927031	-0.52512	0.527409	-0.336463	0.838773			ATP-dependent RNA helicase	1662267	1663607	+	PA3466
PA14_19310	-0.649321	0.287793	-0.844116	0.155343	-0.746719	0.183639	0.296101		hypothetical protein	1663729	1665444	-	PA3465
PA14_19320	-0.336518	0.907993	-0.402133	0.937259	-0.369325	0.988307	0.337788		hypothetical protein	1665661	1666986	+	PA3464
PA14_19330	-1.38957	1	-0.745968	1	-1.06777	1			hypothetical protein	1667115	1667345	-	PA3463
PA14_19340	-0.323015	0.664276	-0.574868	0.225865	-0.448942	0.434637	0.0217099		sensor/response regulator hybrid	1667396	1670152	-	PA3462
PA14_19350	-0.514203	0.522036	-0.616099	0.399216	-0.565151	0.535241	-1.83134		hypothetical protein	1670289	1671485	-	PA3461
PA14_19360	-0.306389	0.26809	-0.660364	0.162315	-0.483376	0.179919	0.542489		GNAT family acetyltransferase	1671482	1673239	-	PA3460
PA14_19370	0.138083	0.94655	-0.150957	0.496603	-0.0064368	0.824905	0.587891		asparagine synthetase	1673280	1675049	-	PA3459
PA14_19380	-0.543463	0.554127	-0.428758	0.72373	-0.48611	0.767466	-1.17068		transcriptional regulator	1675192	1675665	+	PA3458
PA14_19390	-0.67432	0.477705	-0.76261	0.582872	-0.718465	0.634441	-1.02611		hypothetical protein	1675921	1676673	-	PA3457
PA14_19400	-0.983775	0.0535845	-0.920249	0.0348982	-0.952012	0.013617	-0.318336	mnmC	5-methylaminomethyl-2-thiouridine methyltransferase	1676774	1678738	-	PA3456
PA14_19410	-0.559328	0.780618	-0.755893	0.47404	-0.657611	0.737917	-0.210616		hypothetical protein	1678882	1680372	+	PA3455
PA14_19430	-0.167673	0.711816	-0.7432	0.44229	-0.455436	0.678685	0.140301		acyl-CoA thiolase	1680525	1681709	+	PA3454
PA14_19450	-0.00967339	0.776667	-0.956056	0.46014	-0.482865	0.725103	1.1646		hypothetical protein	1681838	1682503	+	PA3453
PA14_19470	-0.244361	0.827568	-0.497209	0.506927	-0.370785	0.78393	0.986253	mqoA	malate:quinone oxidoreductase	1682727	1684298	-	PA3452
PA14_19480	0.470614	1	-0.600837	1	-0.0651113	1			hypothetical protein	1684501	1684710	-	PA3451
PA14_19490	-0.273366	0.476294	-0.623543	0.549924	-0.448455	0.612826	1.05636	lsfA	1-Cys peroxiredoxin LsfA	1684916	1685554	+	PA3450
PA14_19500	-0.664247	0.368517	-0.609357	0.593537	-0.636802	0.551179	1.19406		hypothetical protein	1685805	1686809	+	PA3449
PA14_19510	-0.430869	0.686545	-0.662815	0.473344	-0.546842	0.690246	1.06193		ABC transporter permease	1686813	1687637	+	PA3448
PA14_19520	-0.433789	0.48793	-0.648287	0.3783	-0.541038	0.496466	1.2563		ABC transporter ATP-binding protein	1687634	1688383	+	PA3447
PA14_19530	-0.365656	0.72658	-0.605387	0.436472	-0.485521	0.681338	1.68134		NAD(P)H-dependent FMN reductase	1688537	1689130	+	PA3446
PA14_19540	-0.303164	0.838907	-0.801253	0.367216	-0.552208	0.670788	0.367581		hypothetical protein	1689249	1690220	+	PA3445
PA14_19560	-0.23392	0.525285	-0.729745	0.143531	-0.481832	0.270292	-0.0462603	ssuD	alkanesulfonate monooxygenase	1690298	1691446	+	PA3444
PA14_19570	-0.975342	0.148491	-0.628489	0.53443	-0.801916	0.280435	0.806616		ABC transporter permease	1691467	1692255	+	PA3443
PA14_19580	-0.514938	0.812908	-0.943247	0.467786	-0.729092	0.74794	-0.171011	ssuB	aliphatic sulfonates transport ATP-binding subunit	1692252	1693076	+	PA3442
PA14_19590	-0.913651	0.906667	-0.625328	0.996667	-0.769489	0.995201			molybdopterin-binding protein	1693117	1693332	+	PA3441
PA14_19600	-0.714671	0.156	-0.840818	0.342857	-0.777745	0.21011			hypothetical protein	1693512	1693850	-	NA
PA14_19610	0.110474	0.512	-0.128996	0.997	-0.00926093	0.853718	2.46519		hypothetical protein	1693902	1694213	-	PA3440
PA14_19620	-0.901539	0.506857	-0.657065	0.467143	-0.779302	0.577883	1.54664	folX	D-erythro-7,8-dihydroneopterin triphosphate 2'-epimerase	1694342	1694713	-	PA3439
PA14_19630	-0.53052	0.969654	-0.336262	0.915455	-0.433391	0.993441	0.538171	folE1	GTP cyclohydrolase I	1694715	1695275	-	PA3438
PA14_19640	-1.00926	0.35035	-0.324202	0.738619	-0.66673	0.608586	1.49822		short chain dehydrogenase	1695293	1695997	-	PA3437
PA14_19650	-0.761403	0.559372	-0.763005	0.309177	-0.762204	0.476426	-0.27576		hypothetical protein	1696108	1696665	-	PA3436
PA14_19660	-0.389107	0.838333	0.311618	0.888175	-0.0387448	0.964185	-1.5499		flavodoxin	1696945	1697397	+	PA3435
PA14_19670	-0.172435	0.580441	-0.97259	0.295722	-0.572512	0.474147	1.05099		LysR family transcriptional regulator	1697536	1698429	-	PA3433
PA14_19680	-0.180364	0.907429	-0.829058	0.92	-0.504711	0.98554	0.801479		hypothetical protein	1698525	1698914	+	PA3432
PA14_19690	-0.42452	0.883083	-0.841143	0.266754	-0.632831	0.576139	-1.59696		hypothetical protein	1698901	1699587	+	PA3431
PA14_19700	-0.482606	0.365831	-0.830196	0.609374	-0.656401	0.557521	1.33014		aldolase	1699716	1700495	+	PA3430
PA14_19710	-0.586283	0.388923	-0.635881	0.452553	-0.611082	0.481774	0.848814		alpha/beta hydrolase	1700492	1701388	+	PA3429
PA14_19720	-0.311734	0.513	-0.748449	0.407	-0.530092	0.535846			hypothetical protein	1701487	1701780	+	PA3428
PA14_19730	-0.672262	0.669807	-0.861589	0.367346	-0.766925	0.591068	1.28074		oxidoreductase	1701896	1702807	+	PA3427
PA14_19740	-0.238192	0.80889	-0.628397	0.79265	-0.433294	0.926143	-2.18784		enoyl-CoA hydratase	1702924	1703694	+	PA3426
PA14_19750	-0.424727	0.912286	-0.990897	0.809429	-0.707812	0.962343			hypothetical protein	1703714	1704058	-	PA3425
PA14_19770	-0.578337	0.405946	-0.315412	0.952862	-0.446875	0.754211	-0.796372		hypothetical protein	1704093	1705499	-	PA3424
PA14_19800	-0.590233	0.452296	-0.785503	0.136521	-0.687868	0.233697	0.850533		AraC family transcriptional regulator	1705590	1706333	-	PA3423
PA14_19810	-0.669401	0.360441	-0.741983	0.136789	-0.705692	0.197698	0.579846		hypothetical protein	1706618	1708375	+	PA3422
PA14_19830	-0.196426	0.512453	-0.643597	0.171538	-0.420011	0.301646	0.272581		hypothetical protein	1708432	1709802	+	PA3421
PA14_19850	-0.417969	0.383461	-0.455736	0.417888	-0.436852	0.45366	0.439396		transcriptional regulator	1709952	1712435	+	PA3420
PA14_19860	-0.217738	0.771095	-0.78686	0.268319	-0.502299	0.532875	-0.34427		hypothetical protein	1712442	1713254	-	PA3419
PA14_19870	-0.420639	0.539342	-0.510128	0.584783	-0.465384	0.679342	-0.583801	ldh	leucine dehydrogenase	1713500	1714525	+	PA3418
PA14_19900	-0.548287	0.387334	-0.70769	0.485877	-0.627988	0.502535	-0.989587		pyruvate dehydrogenase E1 component subunit alpha	1714667	1715764	+	PA3417
PA14_19910	-0.734434	0.834676	-0.535285	0.835952	-0.634859	0.948866	0.216819		pyruvate dehydrogenase E1 component, beta chain	1715757	1716758	+	PA3416
PA14_19920	-0.447824	0.374247	-0.412379	0.559388	-0.430101	0.53672	0.402389		branched-chain alpha-keto acid dehydrogenase subunit E2	1716776	1717888	+	PA3415
PA14_19930	-0.378527	0.792	-0.297324	0.923143	-0.337926	0.960093			hypothetical protein	1717889	1718347	-	NA
PA14_19940	-0.487929	0.457576	-0.727607	0.323312	-0.607768	0.430645	0.524943		hypothetical protein	1718381	1718965	-	PA3414
PA14_19950	0.715661	0.803	-0.112989	0.868	0.301336	0.948597	-1.17155		hypothetical protein	1719001	1719267	-	PA3413
PA14_19960	-0.624234	0.593333	-0.19733	0.716667	-0.410782	0.788848	1.22434		hypothetical protein	1719477	1719746	+	PA3412
PA14_19970	-0.840617	0.666667	-1.09547	0.666667	-0.968046	0.804858	1.35385		hypothetical protein	1719866	1720084	+	PA3411
PA14_19990	-0.631333	0.68754	-0.927372	0.383175	-0.779352	0.614861	1.991		RNA polymerase ECF-subfamily sigma-70 factor	1720161	1720676	+	PA3410
PA14_20000	-0.912597	0.557576	-0.36327	0.66861	-0.637933	0.740647	0.719927		transmembrane sensor	1720741	1721727	+	PA3409
PA14_20010	-0.203081	0.90438	-0.626036	0.248996	-0.414559	0.560901	-0.447683	hasR	heme uptake outer membrane receptor HasR	1721937	1724612	+	PA3408
PA14_20020	-0.461177	0.904286	-0.43063	0.610043	-0.445903	0.879796	0.388973	hasAp	heme acquisition protein HasAp	1724698	1725315	+	PA3407
PA14_20030	-0.579992	0.147378	-0.871179	0.308506	-0.725586	0.185995	-0.523381	hasD	transport protein HasD	1725533	1727323	+	PA3406
PA14_20040	-0.285314	0.94634	-0.673558	0.836588	-0.479436	0.976619	1.47853	hasE	metalloprotease secretion protein	1727320	1728651	+	PA3405
PA14_20050	-0.214276	0.890749	-0.630126	0.423189	-0.422201	0.744724	1.33256		outer membrane protein	1728648	1730003	+	PA3404
PA14_20060	-0.15798	0.994	-0.656804	0.871	-0.407392	0.990559			hypothetical protein	1729996	1730283	-	NA
PA14_20070	-0.776819	0.561429	-0.78263	0.565714	-0.779724	0.681885	-2.16365		hypothetical protein	1730458	1730943	+	PA3403
PA14_20080	0.214501	0.921146	-0.844851	0.147187	-0.315175	0.406496	0.562766		hypothetical protein	1731056	1732027	+	PA3402
PA14_20100	-0.350906	0.404333	-0.565807	0.358948	-0.458357	0.425258	0.990619		hypothetical protein	1732031	1733203	+	PA3401
PA14_20110	-0.504251	0.899521	-0.540933	0.516208	-0.522592	0.820553	0.578262		hypothetical protein	1733200	1734333	+	PA3400
PA14_20120	-0.0897692	1	-0.494133	0.7	-0.291951	0.949672	2.1788		hypothetical protein	1734387	1734728	+	PA3399
PA14_20130	1.79305	0.0822513	1.06665	0.270009	1.42985	0.106763	0.998029		LysR family transcriptional regulator	1734730	1735656	-	PA3398
PA14_20140	1.32849	0.696	0	1	0.664245	0.948234		fpr	ferredoxin--NADP+ reductase	1735930	1736706	+	PA3397
PA14_20150	-0.0712024	0.929206	-0.871899	0.489524	-0.471551	0.81319	0.610133	nosL	NosL protein	1736789	1737325	-	PA3396
PA14_20170	-0.354223	0.600126	-0.709994	0.331605	-0.532109	0.520283	-2.53245	nosY	NosY protein	1737342	1738169	-	PA3395
PA14_20180	0.0171921	0.939884	-0.316512	0.8202	-0.14966	0.971484	0.978005	nosF	NosF protein	1738160	1739074	-	PA3394
PA14_20190	0.106821	0.945366	-0.366735	0.379753	-0.129957	0.726777	0.379634	nosD	copper ABC transporter periplasmic substrate-binding protein	1739071	1740357	-	PA3393
PA14_20200	-0.31867	0.442972	-0.413426	0.502023	-0.366048	0.556702	0.573737	nosZ	nitrous-oxide reductase	1740354	1742264	-	PA3392
PA14_20230	-0.474819	0.174683	-0.612578	0.282061	-0.543699	0.197598	-0.317974	nosR	regulatory protein NosR	1742308	1744455	-	PA3391
PA14_20240	-0.0930055	0.850571	-0.765593	0.182857	-0.429299	0.444964	1.46777		ring-cleaving dioxygenase	1744684	1745097	-	PA3389
PA14_20250	-0.766014	0.4	-0.539338	0.7	-0.652676	0.63643	-0.56677		hypothetical protein	1745158	1745460	+	PA3390
PA14_20260	-0.644874	0.367914	-0.586958	0.296463	-0.615916	0.35075	-3.92161		hypothetical protein	1745467	1746162	-	PA3388
PA14_20270	-0.559343	0.411621	-0.714168	0.192249	-0.636756	0.279865	0.274537	rhlG	beta-ketoacyl reductase	1746215	1746985	-	PA3387
PA14_20280	-0.571046	0.955	-0.592931	0.7	-0.581988	0.937718	-0.249119		hypothetical protein	1747083	1747448	-	PA3386
PA14_20290	-0.418924	1	-0.508353	0.991	-0.463639	0.999959	1.29582	amrZ	DNA binding-protein	1747602	1747928	-	PA3385
PA14_20300	-0.786155	0.368009	-0.52206	0.557936	-0.654108	0.530389	0.557513	phnC	ABC phosphonate transporter ATP-binding protein	1748289	1749125	+	PA3384
PA14_20320	-0.529811	0.294436	-0.732588	0.225349	-0.6312	0.246347	0.836906	phnD	phosphonate ABC transporter substrate-binding protein	1749178	1750182	+	PA3383
PA14_20330	-0.581789	0.764319	-0.727706	0.434862	-0.654748	0.698482	-1.27559	phnE	phosphonate ABC transporter permease	1750250	1751044	+	PA3382
PA14_20350	-0.639891	0.425653	-0.490226	0.394563	-0.565059	0.467582	0.883272	phnF	transcriptional regulator	1751065	1751787	+	PA3381
PA14_20360	-0.100869	0.885556	-0.522168	0.636111	-0.311519	0.886609	-3.89354	phnG	phosphonate metabolism protein PhnG	1751797	1752255	+	PA3380
PA14_20370	-1.15564	0.315368	-0.902088	0.691126	-1.02887	0.550008	-1.09253	phnH	carbon-phosphorus lyase complex subunit	1752255	1752884	+	PA3379
PA14_20380	-0.458051	0.336989	-0.567881	0.390946	-0.512966	0.398776	1.81848	phnI	hypothetical protein	1752884	1753984	+	PA3378
PA14_20390	-0.504555	0.225792	-0.756148	0.179504	-0.630352	0.17046	0.800106	phnJ	hypothetical protein	1753981	1754865	+	PA3377
PA14_20400	-0.56349	0.926479	-0.801586	0.679265	-0.682538	0.92077	0.708607	phnK	phosphonate C-P lyase system protein PhnK	1754862	1755677	+	PA3376
PA14_20420	-0.373178	0.866294	-0.628064	0.599376	-0.500621	0.859542	0.298806	phnL	phosphonate ABC transporter ATPase	1755728	1756444	+	PA3375
PA14_20430	-0.0856147	0.92053	-0.569998	0.429701	-0.327806	0.762417	0.413481	phnM	phosphonate metabolism protein	1756434	1757597	+	PA3374
PA14_20440	-0.770729	0.454935	-0.644563	0.460433	-0.707646	0.536904	1.17102	phnN	phosphonate transport ATP-binding protein	1757597	1758154	+	PA3373
PA14_20450	-0.663687	0.223788	-0.942955	0.260507	-0.803321	0.223993	0.948003	phnP	carbon-phosphorus lyase complex accessory protein	1758145	1758915	+	PA3372
PA14_20460	-0.897095	1	-0.239643	1	-0.568369	1			hypothetical protein	1758954	1759139	-	PA3371
PA14_20470	-0.702913	1	-1.33538	1	-1.01915	1	0.568595		hypothetical protein	1759191	1759337	-	PA3370
PA14_20480	-0.472526	0.847	-0.988496	0.552	-0.730511	0.823			hypothetical protein	1759426	1759704	-	PA3369
PA14_20491	-0.090371	0.858889	-0.521953	0.465952	-0.306162	0.766701			acetyltransferase	1759897	1760415	-	PA3368
PA14_20510	-0.296811	0.695571	-0.902484	0.416087	-0.599648	0.648263	-0.607627		hypothetical protein	1762508	1763482	+	PA2457
PA14_20520	-0.50527	0.249493	-0.70745	0.245971	-0.60636	0.232638			hypothetical protein	1763497	1766208	+	NA
PA14_20530	-1.29514	0.416349	-0.820134	0.448571	-1.05764	0.500134			hypothetical protein	1766195	1766671	+	NA
PA14_20550	-0.378065	0.715	-0.814634	0.775	-0.59635	0.881261			hypothetical protein	1768003	1768341	-	PA3367
PA14_20560	-0.0101475	0.742046	-0.853227	0.136025	-0.431687	0.332412	-0.221415	amiE	acylamide amidohydrolase	1768608	1769648	+	PA3366
PA14_20570	-0.456223	0.786775	-0.77887	0.407418	-0.617547	0.685241	0.464273		chaperone	1769732	1770847	+	PA3365
PA14_20580	-0.513365	0.609506	-0.8533	0.377306	-0.683332	0.567981	0.114021	amiC	aliphatic amidase expression-regulating protein	1770873	1772030	+	PA3364
PA14_20590	-0.444712	0.890411	-0.476907	0.54381	-0.46081	0.83538	-1.02963	amiR	aliphatic amidase regulator	1772027	1772617	+	PA3363
PA14_20600	-0.328524	0.57796	-0.680397	0.31278	-0.504461	0.48999			hypothetical protein	1773139	1773813	+	NA
PA14_20610	-0.639053	0.706	-0.830979	0.556	-0.735016	0.759607	0.794136	lecB	fucose-binding lectin PA-IIL	1773860	1774207	-	PA3361
PA14_20620	-0.451198	0.513632	-0.4825	0.417957	-0.466849	0.544982	-1.8326		HlyD family secretion protein	1774674	1775732	+	PA3360
PA14_20630	-0.735013	0.269461	-0.62592	0.559796	-0.680466	0.436165	0.639684		hypothetical protein	1775755	1776765	+	PA3359
PA14_20640	-0.278507	0.399312	-0.83867	0.0796923	-0.558588	0.141532	0.198814		hypothetical protein	1776770	1777648	-	PA3358
PA14_20650	-0.797064	0.116039	-0.719488	0.142301	-0.758276	0.0842735	-0.442261	dsdA	D-serine dehydratase	1777705	1779051	-	PA3357
PA14_20670	-0.273787	0.659023	-0.401981	0.589382	-0.337884	0.755733	0.448294		glutamine synthetase	1779377	1780618	+	PA3356
PA14_20680	-0.401831	0.738535	-0.602593	0.567492	-0.502212	0.78358	0.197252		MFS transporter	1780802	1782106	+	PA3355
PA14_20690	-0.158055	0.938788	-0.405376	0.769854	-0.281716	0.957415	-0.844909		hypothetical protein	1782148	1782759	+	PA3354
PA14_20700	-0.569192	0.795152	-0.861756	0.585871	-0.715474	0.821714	0.696435	flgZ	FlgZ	1782763	1783512	-	PA3353
PA14_20720	0.669036	0.571032	0.402908	0.893651	0.535972	0.85361	0.917601	flgN	hypothetical protein	1783583	1784053	-	PA3352
PA14_20730	1.08618	0.7	1.06252	1	1.07435	0.949672		flgM	hypothetical protein	1784108	1784431	-	PA3351
PA14_20740	0.623075	0.386562	0.39586	0.494295	0.509468	0.507322	0.479437	flgA	flagellar basal body P-ring biosynthesis protein FlgA	1784576	1785274	-	PA3350
PA14_20750	-0.275377	0.572442	-0.70621	0.131444	-0.490793	0.269902	0.218189		chemotaxis protein	1785406	1786338	+	PA3349
PA14_20760	-0.118299	0.934061	-0.24509	0.905717	-0.181694	0.987481	0.286611		chemotaxis protein methyltransferase	1786415	1787239	+	PA3348
PA14_20770	-0.612651	0.4	-0.403717	0.439	-0.508184	0.481064	-0.938221		hypothetical protein	1787554	1787859	+	PA3347
PA14_20780	-0.330159	0.406646	-0.418223	0.494928	-0.374191	0.523912	0.0759314		two-component response regulator	1787861	1789576	+	PA3346
PA14_20800	-0.0493124	0.921714	-0.429475	0.656	-0.239393	0.90885			histidine phosphotransfer domain-containing protein	1789642	1789992	+	PA3345
PA14_20810	-0.413219	0.52063	-0.56794	0.241125	-0.490579	0.386046	0.839108	recQ	ATP-dependent DNA helicase RecQ	1790076	1792214	+	PA3344
PA14_20820	-0.409194	0.412405	-0.826044	0.186216	-0.617619	0.273902	0.656144		two-component response regulator	1792303	1793472	+	PA3343
PA14_20840	-0.400662	0.34548	-0.393	0.432654	-0.396831	0.433568	-0.756927		hypothetical protein	1793623	1794639	+	PA3342
PA14_20850	-0.933202	0.365714	-0.580317	0.487143	-0.75676	0.485491	1.26369		MarR family transcriptional regulator	1794757	1795191	+	PA3341
PA14_20860	-0.573115	0.73547	-0.766316	0.515105	-0.669715	0.746562	0.742655		Tfp pilus assembly protein FimV	1795468	1797513	+	PA3340
PA14_20870	-0.567313	0.197725	-0.852497	0.0955851	-0.709905	0.0939047	-0.138421		hypothetical protein	1797521	1799707	-	PA3339
PA14_20880	-0.403014	0.558	-0.814103	0.7	-0.608558	0.757792			hypothetical protein	1799776	1800066	+	PA3338
PA14_20890	-0.632303	0.304576	-0.537003	0.244071	-0.584653	0.267553	-1.51298	rfaD	ADP-L-glycero-D-manno-heptose-6-epimerase	1800156	1801154	+	PA3337
PA14_20900	-0.598052	0.791274	-0.66684	0.635085	-0.632446	0.848319	-0.57165		MFS transporter	1801165	1802331	-	PA3336
PA14_20920	-0.631885	0.52596	-0.859547	0.685094	-0.745716	0.728133	-0.477089		hypothetical protein	1802423	1803175	-	PA3335
PA14_20940	-0.784436	0.656667	-0.441187	0.96	-0.612811	0.921267			acyl carrier protein	1803293	1803532	-	PA3334
PA14_20950	-0.788616	0.508128	-0.392728	0.945447	-0.590672	0.832605	0.795139	fabH2	3-oxoacyl-ACP synthase	1803546	1804538	-	PA3333
PA14_20960	-0.212582	0.810159	-1.16198	0.662937	-0.687281	0.870936			isomerase	1804542	1804967	-	PA3332
PA14_20970	-0.386286	0.555742	-0.82866	0.101803	-0.607473	0.219073	-0.345871	cyp23	cytochrome P450	1804964	1806220	-	PA3331
PA14_20980	-0.114285	0.862067	-0.271717	0.545288	-0.193001	0.824917			short chain dehydrogenas	1806213	1807127	-	PA3330
PA14_21000	-0.278124	0.950092	-0.50745	0.914653	-0.392787	0.991019	0.209618		hypothetical protein	1807129	1808457	-	PA3329
PA14_21010	-0.450993	0.907866	-0.631564	0.822434	-0.541278	0.964793	-0.34701		FAD-dependent monooxygenase	1808454	1809620	-	PA3328
PA14_21020	-0.561661	0.106381	-0.706699	0.0157753	-0.63418	0.0124019	-0.634702		non-ribosomal peptide synthetase	1809617	1816675	-	PA3327
PA14_21030	-1.28412	0.283918	-0.934958	0.683788	-1.10954	0.512369	-2.05314		ATP-dependent Clp protease proteolytic subunit	1817157	1817762	+	PA3326
PA14_21040	-0.717675	0.241983	-0.973283	0.149401	-0.845479	0.156179	0.109442		hypothetical protein	1818107	1818994	-	PA3325
PA14_21050	-0.365359	0.244031	-0.582134	0.150088	-0.473746	0.157749	0.199506		short chain dehydrogenase	1819004	1820782	-	PA3324
PA14_21060	-0.317054	0.592319	-0.828517	0.24164	-0.572786	0.421371	0.656803		hypothetical protein	1820779	1821654	-	PA3323
PA14_21070	-0.595247	0.781818	-0.700174	0.899948	-0.64771	0.950946	-0.234743		MerR family transcriptional regulator	1822080	1822778	+	PA3322
PA14_21080	-0.94921	0.173613	-0.878279	0.238589	-0.913745	0.173308	0.107617		LysR family transcriptional activator	1822786	1823700	-	PA3321
PA14_21090	-0.111237	0.906857	-0.600068	0.340286	-0.355653	0.671413			hypothetical protein	1823789	1824244	+	PA3320
PA14_21110	-0.306557	0.673457	-0.570979	0.443714	-0.438768	0.659771	0.42444	plcN	non-hemolytic phospholipase C	1824476	1826554	+	PA3319
PA14_21120	-0.572551	0.698095	-0.622929	0.328571	-0.59774	0.567105			hypothetical protein	1826612	1827112	-	PA3318
PA14_21130	-0.421807	0.715198	-0.913148	0.193782	-0.667477	0.412482	0.805423		outer membrane lipoprotein	1827178	1827906	-	PA3317
PA14_21140	-0.37463	0.519796	-0.657204	0.269742	-0.515917	0.41567	0.510994		ABC transporter permease	1828013	1828783	-	PA3316
PA14_21150	-0.546192	0.572771	-0.461446	0.547352	-0.503819	0.677155	-2.08554		ABC transporter permease	1828780	1829613	-	PA3315
PA14_21160	-0.0982109	0.915086	-0.494798	0.237807	-0.296504	0.549483	0.990573		ABC transporter ATP-binding protein	1829607	1830410	-	PA3314
PA14_21175	-0.544174	0.578372	-0.593065	0.450154	-0.568619	0.610719	-0.138259		hypothetical protein	1830407	1831414	-	PA3313
PA14_21180	-0.530061	0.323738	-1.03372	0.199543	-0.781891	0.241573	-1.00016		3-hydroxyisobutyrate dehydrogenase	1831413	1832303	+	PA3312
PA14_21190	-0.402291	0.282832	-0.78807	0.061127	-0.59518	0.087441	0.167165		hypothetical protein	1832307	1834664	-	PA3311
PA14_21210	-0.737946	0.0809614	-0.711938	0.0662028	-0.724942	0.0333857	0.203384		hypothetical protein	1834819	1836474	+	PA3310
PA14_21220	-0.983974	0.0595238	-1.59441	0.0153175	-1.28919	0.00729416			hypothetical protein	1836543	1836998	-	PA3309
PA14_21230	0.294922	0.525327	-0.0202452	0.967151	0.137338	0.852103	-0.853302	hepA	ATP-dependent helicase HepA	1837281	1840133	-	PA3308
PA14_21240	-0.000871649	1	-1.03866	0.919	-0.519765	0.996627			hypothetical protein	1840369	1840677	+	PA3307
PA14_21250	-0.306852	0.639935	-0.705662	0.23645	-0.506257	0.437053	0.371166	alkB	hypothetical protein	1840731	1841333	+	PA3306
PA14_21260	-0.429224	1	-1.36677	0.643333	-0.897999	0.927103			hypothetical protein	1841740	1841853	+	NA
PA14_21280	-0.584425	0.313982	-0.586446	0.257447	-0.585435	0.28416	-0.199125		hypothetical protein	1842061	1844055	+	PA3305
PA14_21290	-0.339638	0.563481	-0.590506	0.427529	-0.465072	0.583797	1.30684		hypothetical protein	1844273	1845130	+	PA3304
PA14_21300	-0.53765	0.450833	-0.33738	0.860676	-0.437515	0.755359	-0.0908316		MFS transporte	1845111	1846286	-	PA3303
PA14_21310	-0.235582	0.817857	-0.620163	0.617619	-0.427873	0.850099	-1.68106	phaJ1	hypothetical protein	1846437	1846907	-	PA3302
PA14_21320	-0.323555	0.678201	-0.699824	0.282318	-0.511689	0.507972	0.489784		hypothetical protein	1846904	1847854	-	PA3301
PA14_21340	-0.345448	0.314073	-0.42482	0.405131	-0.385134	0.389569	-0.276311	fadD2	long-chain-fatty-acid--CoA ligase	1848101	1849789	+	PA3300
PA14_21370	-1.56023	0.0242189	-1.75273	0.0059222	-1.65648	0.00141273	-4.11398	fadD1	long-chain-fatty-acid--CoA ligase	1850024	1851712	+	PA3299
PA14_21380	-1.01774	0.445	-0.579379	0.994	-0.79856	0.803138	0.463724		hypothetical protein	1851742	1852044	+	PA3298
PA14_21400	-0.953153	0.11197	-1.39828	0.00378437	-1.17572	0.00371464	-2.45604	hrpA	ATP-dependent helicase	1852220	1856200	+	PA3297
PA14_21410	-0.382485	0.411199	-0.551341	0.476601	-0.466913	0.515374	0.200929	phoA	alkaline phosphatase	1856273	1857703	-	PA3296
PA14_21440	-0.340594	0.425714	-1.05799	0.852857	-0.69929	0.730921	0.429919		HIT family protein	1857908	1858345	+	PA3295
PA14_21450	-0.328701	0.490647	-0.518923	0.0447914	-0.423812	0.105879	0.188131		hypothetical protein	1858574	1860640	+	PA3294
PA14_21460	-0.575931	0.539954	-0.872372	0.397329	-0.724151	0.544772	0.358151		hypothetical protein	1860650	1861465	+	PA3293
PA14_21470	-0.301951	0.980635	-0.707131	0.603651	-0.504541	0.902335	1.25137		hypothetical protein	1861405	1861983	+	PA3292
PA14_21480	-0.358517	0.555216	-0.570263	0.255	-0.46439	0.418354		tli1	type VI secretion lipase immunity protein, Tli1	1862506	1863060	+	PA3291
PA14_21490	-0.56458	0.805335	-0.437759	0.765988	-0.501169	0.914881	-0.414105	tle1	type VI secretion lipase effector Tle1	1863075	1865723	+	PA3290
PA14_21510	-0.713686	0.781429	-0.583407	0.97	-0.648547	0.968017			hypothetical protein	1865762	1866175	-	PA3289
PA14_21520	-0.693462	0.283413	-0.775303	0.274444	-0.734382	0.276423	0.140409		hypothetical protein	1866255	1866758	+	PA3288
PA14_21530	-0.03619	0.873571	-0.393132	0.63	-0.214661	0.879019	-1.17016		ankyrin domain-containing protein	1866762	1867277	-	PA3287
PA14_21540	-0.432603	0.583834	-0.800037	0.394885	-0.61632	0.568829	-0.813649		3-oxoacyl-ACP synthase	1867837	1868889	+	PA3286
PA14_21550	-0.606168	0.633874	-0.490848	0.832468	-0.548508	0.865007	-1.64668		RNA polymerase ECF-subfamily sigma-70 factor	1868892	1869503	+	PA3285
PA14_21560	-0.703801	0.563333	-0.439364	0.896667	-0.571583	0.850098			hypothetical protein	1869497	1869736	+	NA
PA14_21570	-1.1209	0.477143	-0.17103	0.925714	-0.645966	0.802622	1.01645		hypothetical protein	1870142	1870456	+	PA3284
PA14_21580	-0.314787	0.714135	-0.966523	0.132528	-0.640655	0.317778	0.723289		hypothetical protein	1870475	1871329	+	PA3283
PA14_21590	-0.621221	0.424758	-0.599618	0.785037	-0.61042	0.699666	1.24375		hypothetical protein	1871326	1872060	+	PA3282
PA14_21600	-0.211186	0.574848	-1.02294	0.0405411	-0.617063	0.110911	-1.79051		hypothetical protein	1872063	1872653	+	PA3281
PA14_21610	-0.594809	0.496944	-0.808768	0.364934	-0.701788	0.490977	-2.43622	oprO	pyrophosphate-specific outer membrane porin OprO precursor	1872900	1874216	+	PA3280
PA14_21620	-0.671401	0.39643	-0.672987	0.263278	-0.672194	0.340229	-0.0101943	oprP	phosphate-specific outer membrane porin OprP precursor	1874675	1875997	+	PA3279
PA14_21630	-0.0753343	0.985	-0.693472	0.406	-0.384403	0.766434			hypothetical protein	1876166	1876465	+	PA3278
PA14_21640	-0.474285	0.346931	-0.503587	0.397183	-0.488936	0.410903	-4.83155		short chain dehydrogenase	1876590	1877402	+	PA3277
PA14_21650	-0.0951813	0.969524	-0.359045	0.960794	-0.227113	0.997599	-1.3711		hypothetical protein	1877635	1878057	+	PA3276
PA14_21660	-0.379861	0.964	-0.679708	0.799	-0.529785	0.971313	1.15111		hypothetical protein	1878054	1878383	+	PA3275
PA14_21670	-0.179465	0.803333	-0.859179	0.56	-0.519322	0.809222	-4.24571		hypothetical protein	1878462	1878749	-	PA3274
PA14_21680	-0.392769	0.920866	-1.1084	0.551515	-0.750582	0.851968			hypothetical protein	1878700	1879299	+	PA3273
PA14_21690	-0.502402	0.24566	-0.582981	0.104247	-0.542692	0.119462	-0.723072		ATP-dependent DNA helicase	1879368	1883714	+	PA3272
PA14_21700	0.321602	0.84313	0.013132	0.692037	0.167367	0.897826	0.359861		two-component sensor	1883722	1887201	-	PA3271
PA14_21710	0.320448	0.964524	-0.848409	0.865043	-0.26398	0.985454	-0.672177		hypothetical protein	1887467	1888054	+	PA3270
PA14_21720	-0.463773	0.62296	-0.598718	0.609107	-0.531245	0.747149	-0.292931		AraC family transcriptional regulator	1888121	1888975	+	PA3269
PA14_21730	-0.544235	0.267151	-0.446997	0.228388	-0.495616	0.23165	-0.100721		TonB-dependent receptor	1889072	1891237	+	PA3268
PA14_21750	-0.0386179	0.694829	-0.528156	0.215448	-0.283387	0.433998	-0.370256		hypothetical protein	1891412	1893286	+	PA3267
PA14_21760	-0.493046	0.859	-1.54899	0.154	-1.02102	0.399873		capB	cold acclimation protein B	1893347	1893556	-	PA3266
PA14_21770	-0.470745	0.685	-0.893248	0.202	-0.681996	0.412042	0.253781		DMT family permease	1893771	1894085	-	PA3265
PA14_21780	-0.428415	0.349074	-0.597931	0.262781	-0.513173	0.310865	1.4397		transporter	1894225	1895160	-	PA3264
PA14_21790	0.577703	0.299372	0.0145039	0.841109	0.296103	0.599069	-0.777237	rdgC	recombination associated protein	1895247	1896167	-	PA3263
PA14_21820	-0.537676	0.672791	-0.829211	0.319225	-0.683444	0.545129	0.417727		peptidyl-prolyl cis-trans isomerase, FkbP-type	1896757	1897518	+	PA3262
PA14_21830	-0.273615	0.604857	-0.560552	0.489714	-0.417083	0.656601			hypothetical protein	1897888	1898319	+	NA
PA14_21840	-0.807469	0.336716	-0.931087	0.28986	-0.869278	0.324705	0.806611		hypothetical protein	1898307	1899053	-	PA3261
PA14_21850	-0.476419	0.703	-0.498219	0.7	-0.487319	0.841035	-2.64441		transcriptional regulator	1899157	1899468	+	PA3260
PA14_21860	-1.12538	0.13381	-0.541597	0.394683	-0.83349	0.208134	0.264513		hypothetical protein	1899826	1900305	+	PA3259
PA14_21870	-0.234287	0.396109	-0.550139	0.132352	-0.392213	0.206995	-0.373379		EAL domain/GGDEF domain-containing protein	1900319	1902124	-	PA3258
PA14_21880	-1.44164	0.0364582	-1.29707	0.00993033	-1.36936	0.00323077	-0.291468	tsp	periplasmic tail-specific protease	1902163	1904259	-	PA3257
PA14_21890	-0.310704	0.689517	-0.655819	0.271363	-0.483261	0.500717	0.0411115		oxidoreductase	1904389	1905351	+	PA3256
PA14_21900	-0.574167	0.78658	-0.466706	0.489697	-0.520437	0.752664	1.24475		HAD-superfamily hydrolase	1905418	1905996	-	PA3255
PA14_21910	-0.303114	0.590655	-0.623295	0.378088	-0.463204	0.55811	0.402963		ABC transporter ATP-binding protein	1906068	1907063	-	PA3254
PA14_21920	-0.314266	0.377795	-0.791194	0.200264	-0.55273	0.270974	-0.160297		ABC transporter permease	1907066	1907863	-	PA3253
PA14_21930	-0.370922	0.567672	-0.669956	0.28568	-0.520439	0.45718	1.16635		ABC transporter permease	1907850	1908689	-	PA3252
PA14_21940	-0.557376	0.594233	-0.605579	0.29395	-0.581477	0.479453	0.930657		hypothetical protein	1908686	1909495	-	PA3251
PA14_21960	-0.328464	0.391904	-0.477989	0.225565	-0.403227	0.302848	0.561072		hypothetical protein	1909550	1910608	-	PA3250
PA14_21970	-0.57919	0.455157	-0.553122	0.454394	-0.566156	0.53275	-0.240531		transcriptional regulator	1910972	1911688	+	PA3249
PA14_21980	-0.694256	0.536349	-0.21162	0.906984	-0.452938	0.837004	-1.78998		hypothetical protein	1911754	1912305	+	PA3248
PA14_21990	-0.458666	0.558881	-0.927879	0.12133	-0.693273	0.250288	-0.0390673		aminopeptidase 2	1912348	1913637	-	PA3247
PA14_22000	-0.19746	0.491494	-0.49539	0.0977922	-0.346425	0.19395	-3.01967	rluA	pseudouridine synthase	1913806	1914441	-	PA3246
PA14_22010	-0.266336	0.979	2.52408	0.7	1.12887	0.944274		minE	cell division topological specificity factor MinE	1914545	1914799	-	PA3245
PA14_22020	0.250346	0.891582	0.264032	0.891298	0.257189	0.977307		minD	cell division inhibitor MinD	1914796	1915611	-	PA3244
PA14_22040	-0.116309	0.777852	0.110522	0.770674	-0.00289351	0.906225		minC	septum formation inhibitor	1915673	1916464	-	PA3243
PA14_22050	-0.474701	0.838332	-0.713001	0.852019	-0.593851	0.954619		htrB	lipid A biosynthesis lauroyl acyltransferase	1916624	1917562	+	PA3242
PA14_22060	1.63288	0.0139506	1.72224	0.00424265	1.67756	0.000635364	-1.01517		hypothetical protein	1917630	1918799	+	PA3241
PA14_22075	-0.515934	0.410974	-0.589189	0.286234	-0.552562	0.369393			pirin-related protein	1918863	1919495	-	PA3240
PA14_22080	-0.772937	0.391404	-0.991861	0.320198	-0.882399	0.38561			resolvase	1922000	1922695	-	NA
PA14_22090	-0.307946	0.427837	-0.501356	0.390587	-0.404651	0.466083			hypothetical protein	1923032	1924132	-	NA
PA14_22100	-0.474161	0.382249	-0.174747	0.519073	-0.324454	0.519331			hypothetical protein	1926578	1927303	-	NA
PA14_22110	-0.570246	0.424977	-0.649082	0.31911	-0.609664	0.406563			hypothetical protein	1927460	1928419	-	NA
PA14_22120	-0.386706	0.491497	-0.75314	0.324059	-0.569923	0.45188			hypothetical protein	1929042	1931366	-	NA
PA14_22130	-0.0807364	0.963316	-0.634155	0.670047	-0.357446	0.92804			hypothetical protein	1931382	1932050	-	NA
PA14_22140	-0.347462	0.941302	-1.0769	0.459333	-0.71218	0.794902			hypothetical protein	1933020	1933820	-	NA
PA14_22160	-0.0284674	0.95873	-0.404999	0.934127	-0.216733	0.994347			hypothetical protein	1934355	1934861	-	NA
PA14_22180	-0.526547	1	-0.540385	1	-0.533466	1			hypothetical protein	1934977	1935117	-	NA
PA14_22190	-0.181646	0.799429	-0.152388	0.684	-0.167017	0.876893			hypothetical protein	1935114	1935500	-	NA
PA14_22210	-0.287683	0.67	-0.528894	0.429	-0.408289	0.645791			hypothetical protein	1935570	1935905	-	NA
PA14_22220	3.80735	1	-2.01255	1	0.897402	1			hypothetical protein	1935907	1936104	-	NA
PA14_22230	0	1	NR	1	NR	1			hypothetical protein	1936671	1936868	-	NA
PA14_22240	-0.473121	0.700571	-0.851337	0.382571	-0.662229	0.620918			hypothetical protein	1937290	1937691	-	NA
PA14_22250	-0.599578	0.51684	-0.327638	0.673961	-0.463608	0.71568			hypothetical protein	1937791	1938417	-	NA
PA14_22260	-0.675198	0.781429	-0.815859	0.901714	-0.745529	0.951307			hypothetical protein	1938450	1938800	-	NA
PA14_22270	-0.119485	0.794791	-0.212587	0.890014	-0.166036	0.952264			recombinase	1939714	1941291	-	NA
PA14_22280	-0.435997	0.922	-0.70603	0.7	-0.571014	0.928011	1.32065		pirin-related protein	1941322	1941585	-	NA
PA14_22290	-0.451465	0.457762	-0.704254	0.553615	-0.57786	0.601297	-1.06673	vacJ	hypothetical protein	1941725	1942528	-	PA3239
PA14_22310	-0.613462	0.252606	-0.971857	0.0354737	-0.79266	0.0512103	0.674716		hypothetical protein	1942532	1943893	-	PA3238
PA14_22320	-0.155444	0.937	-0.84083	0.372	-0.498137	0.715927	-0.0483304		hypothetical protein	1944036	1944257	-	PA3237
PA14_22330	-0.216899	0.827322	-0.696786	0.404615	-0.456842	0.701088	0.960968		glycine betaine-binding protein	1944551	1945408	+	PA3236
PA14_22340	-0.746093	0.718	-0.914387	0.724	-0.83024	0.859932			hypothetical protein	1945626	1945937	+	PA3235
PA14_22350	-0.654228	0.518418	-0.84706	0.297376	-0.750644	0.442413	-0.643579	actP	acetate permease	1945934	1947589	+	PA3234
PA14_22370	-0.610003	0.145345	-1.14449	0.0132241	-0.877247	0.0139433	-0.36971		hypothetical protein	1947679	1949478	+	PA3233
PA14_22380	-0.641862	0.690173	-0.429519	0.582013	-0.53569	0.768061	1.21596		DNA polymerase III subunit epsilon	1949475	1950101	+	PA3232
PA14_22400	-0.505931	0.996667	-0.987839	0.746667	-0.746885	0.964064			hypothetical protein	1950210	1950368	+	PA3231
PA14_22410	-0.742528	0.223532	-0.64162	0.164784	-0.692074	0.158437	1.65453		hypothetical protein	1950645	1951769	+	PA3230
PA14_22420	-0.700601	0.4	-1.00796	0.403	-0.854279	0.455408	-0.545797		hypothetical protein	1951802	1952068	-	PA3229
PA14_22440	-0.682186	0.227714	-0.608086	0.361807	-0.645136	0.288055	0.273869		ABC transporter ATP-binding protein/permease	1952350	1954182	-	PA3228
PA14_22450	-0.39676	0.4971	-0.665606	0.302186	-0.531183	0.434979	0.507063	ppiA	peptidyl-prolyl cis-trans isomerase A	1954245	1954808	-	PA3227
PA14_22460	-0.638437	0.708895	-0.630627	0.353546	-0.634532	0.597442	-2.45097		alpha/beta hydrolase	1954790	1955617	-	PA3226
PA14_22470	-0.781751	0.651455	-1.17283	0.102119	-0.977292	0.246822	0.679825		LysR family transcriptional regulator	1955624	1956553	-	PA3225
PA14_22480	-0.0686721	1	-0.922348	0.549	-0.49551	0.878212	-0.752308		hypothetical protein	1956753	1957070	+	PA3224
PA14_22490	-0.638107	0.617652	-0.382711	0.514977	-0.510409	0.682421	-1.41397	acpD	ACP phosphodieterase	1957217	1957858	+	PA3223
PA14_22500	-0.0239446	0.771911	-0.615529	0.912197	-0.319737	0.951135			protein-disulfide isomerase	1958113	1958847	-	NA
PA14_22510	-0.205176	0.928857	-0.656893	0.493429	-0.431034	0.815899			hypothetical protein	1958941	1959333	-	NA
PA14_22520	-0.675363	0.881	-0.711451	0.47296	-0.693407	0.781455			hypothetical protein	1959439	1960494	-	NA
PA14_22530	-0.736328	0.267302	-0.71688	0.306825	-0.726604	0.287122			glutathione S-transferase	1960424	1961041	-	NA
PA14_22540	-0.507002	0.463961	-1.42534	0.185455	-0.966172	0.2971			flavodoxin	1961117	1961671	-	NA
PA14_22550	-0.245051	0.721616	-0.83432	0.257705	-0.539685	0.498793			LysR family transcriptional regulator	1961914	1962726	+	NA
PA14_22560	-0.504084	0.591674	-0.809107	0.143897	-0.656595	0.294879	0.665265		permease	1962803	1963696	-	PA3222
PA14_22570	-0.393122	0.697	-0.602259	0.547	-0.49769	0.748898	1.60535	csaA	CsaA protein	1963706	1964041	-	PA3221
PA14_22580	-0.197766	0.398859	-0.740676	0.350799	-0.469221	0.415097	-1.60868		AraC family transcriptional regulator	1964106	1964870	-	PA3220
PA14_22590	-0.818147	0.3012	-0.421735	0.256643	-0.619941	0.275195	-0.632663		hypothetical protein	1965017	1965829	+	PA3219
PA14_22600	0.0139584	0.935355	-0.562086	0.418415	-0.274064	0.758512			glycosyl transferase family protein	1965826	1966881	+	NA
PA14_22620	-0.281315	0.703278	-0.355106	0.869245	-0.31821	0.912172	-1.1964	cyaB	hypothetical protein	1966871	1968262	-	PA3217
PA14_22630	-1.07668	0.646	-0.501632	0.415	-0.789154	0.621012	0.860601		hypothetical protein	1968479	1968796	-	PA3216
PA14_22640	-0.892866	0.513873	-0.774968	0.775497	-0.833917	0.765145	0.0190063		AraC family transcriptional regulator	1968939	1969952	+	PA3215
PA14_22650	-0.575123	0.255736	-0.818365	0.103463	-0.696744	0.122563	-0.216275		ABC transporter	1969975	1970619	-	PA3214
PA14_22660	-0.523756	0.304497	-0.263123	0.61134	-0.39344	0.499108	0.0188542		hypothetical protein	1970616	1971554	-	PA3213
PA14_22670	-0.733799	0.276611	-0.727634	0.499181	-0.730717	0.411465	-1.0313		ABC transporter ATP-binding protein	1971556	1972350	-	PA3212
PA14_22680	-0.273736	0.873948	-0.53703	0.190926	-0.405383	0.465639	-1.31062		ABC transporter permease	1972347	1973492	-	PA3211
PA14_22690	-0.94872	0.659739	-0.668783	0.0672414	-0.808752	0.182565	-4.31089	trkH	potassium uptake protein TrkH	1973559	1975013	-	PA3210
PA14_22700	-0.508779	0.507	-0.710187	0.402	-0.609483	0.52799			ferredoxin	1975171	1975542	+	PA3209
PA14_22710	-0.087616	0.924351	-0.59958	0.747381	-0.343598	0.946346			hypothetical protein	1975607	1976167	+	PA3208
PA14_22720	-0.31298	0.948	-0.540229	0.459143	-0.426605	0.797321			hypothetical protein	1976148	1976624	-	PA3207
PA14_22730	-0.178712	0.642091	-0.524907	0.333321	-0.35181	0.543975	-0.575189	cpxS	CpxS	1976668	1978005	-	PA3206
PA14_22740	-0.236138	0.836429	-0.775321	0.574444	-0.505729	0.832659	-0.601118		hypothetical protein	1978120	1978560	-	PA3205
PA14_22760	-0.404353	0.651841	-0.586298	0.553712	-0.495325	0.728746	-1.78037	cpxR	two-component response regulator	1978689	1979366	-	PA3204
PA14_22770	-0.125038	0.979	-0.101894	0.964	-0.113466	0.998388	1.77845		hypothetical protein	1979377	1979745	-	PA3203
PA14_22780	-1.03274	0.7	-1.10636	0.682	-1.06955	0.83039	1.21438	yciI	YciI-like protein	1979921	1980220	-	PA3202
PA14_22800	-3.29455	0.014026	-3.40845	0.0351948	-3.3515	0.00425208		yciB	intracellular septation protein A	1980222	1980809	-	PA3201
PA14_22820	-0.2987	0.908842	-0.565808	0.682455	-0.432254	0.916499	0.859808		PHP domain-containing protein	1981024	1981911	+	PA3200
PA14_22830	-0.702352	0.375411	-0.533109	0.421407	-0.617731	0.449906	0.441811		SUA5/yciO/yrdC family:Sua5/YciO/YrdC/YwlC family protein	1981908	1982537	+	PA3199
PA14_22840	-0.374079	0.783652	-0.441603	0.521994	-0.407841	0.774717	-3.05054		hypothetical protein	1982710	1983462	+	PA3198
PA14_22860	-0.236676	0.901267	-0.51969	0.410472	-0.378183	0.737819	0.226164		transcriptional regulator	1983607	1984599	+	PA3197
PA14_22870	-0.327624	0.557778	-0.484851	0.33873	-0.406237	0.503769	0.632645		hypothetical protein	1984681	1985211	+	PA3196
PA14_22880	-0.67028	0.996667	-0.240235	0.8	-0.455258	0.977915			Fe-S protein	1985296	1985508	+	NA
PA14_22890	3.79846	0.00207128	5.24032	0.000254082	4.51939	8.13487e-06	1.23475	gapA	glyceraldehyde-3-phosphate dehydrogenase	1985515	1986519	-	PA3195
PA14_22910	1.7016	0.00111696	3.05141	9.79234e-05	2.37651	1.86251e-06		edd	phosphogluconate dehydratase	1986649	1988475	+	PA3194
PA14_22930	-0.494274	0.291265	-0.623875	0.476864	-0.559074	0.413077	-0.0250688	glk	glucokinase	1988578	1989573	+	PA3193
PA14_22940	-0.213452	0.65162	-0.623124	0.614796	-0.418288	0.767078	-0.325537	gltR	two-component response regulator GltR	1989608	1990336	+	PA3192
PA14_22960	-0.306325	0.547696	-0.875968	0.15382	-0.591146	0.292674	0.667445		two-component sensor	1990360	1991781	+	PA3191
PA14_22980	-0.379735	0.740803	-0.336268	0.484825	-0.358002	0.726935	-0.307559		sugar ABC transporter substrate-binding protein	1992306	1993568	+	PA3190
PA14_22990	-0.197195	0.96589	-0.859708	0.339095	-0.528452	0.69311	-0.580709		ABC sugar transporter permease	1993669	1994601	+	PA3189
PA14_23000	-0.272393	0.604098	-0.69043	0.299803	-0.481412	0.490564	1.3534		ABC sugar transporter permease	1994594	1995439	+	PA3188
PA14_23010	-0.396029	0.466777	-0.446908	0.390377	-0.421468	0.492455	-0.115475	gltK	ABC transporter ATP-binding protein	1995472	1996632	+	PA3187
PA14_23030	-0.512474	0.349608	-0.690312	0.263013	-0.601393	0.311393	-0.00751177	oprB	glucose/carbohydrate outer membrane porin OprB precursor	1996676	1998040	+	PA3186
PA14_23050	-0.149019	0.917751	-0.40569	0.752242	-0.277355	0.946172	0.268732		hypothetical protein	1998255	1999106	+	PA3185
PA14_23060	-0.103503	0.836759	-0.481031	0.263364	-0.292267	0.553671	0.834353	hexR	DNA-binding transcriptional regulator HexR	1999115	1999972	-	PA3184
PA14_23070	4.65704	3.51542e-05	5.42957	2.23972e-05	5.0433	1.72922e-08	-0.915141	zwf	glucose-6-phosphate 1-dehydrogenase	2000159	2001628	+	PA3183
PA14_23080	-2.10403	0.00337995	-3.00896	0.00106643	-2.5565	4.87808e-05	-4.16978	pgl	6-phosphogluconolactonase	2001615	2002331	+	PA3182
PA14_23090	4.98483	0.00230769	6.02678	0.000582751	5.5058	1.95256e-05	-4.71065	edaA	keto-hydroxyglutarate-aldolase/keto-deoxy- phosphogluconate aldolase	2002349	2003011	+	PA3181
PA14_23100	-0.279615	0.976	-0.738718	0.685714	-0.509166	0.938022	-1.87097		hypothetical protein	2003101	2003538	-	PA3180
PA14_23110	-0.230779	0.810493	0.31397	0.327664	0.0415958	0.617682	4.56227		hypothetical protein	2003686	2004846	+	PA3179
PA14_23120	0.17091	0.971429	-0.113554	0.934857	0.0286782	0.995646	-3.22151		hypothetical protein	2004939	2005316	+	PA3178
PA14_23130	-0.409308	0.776921	-0.551367	0.396121	-0.480337	0.670428	0.343468		sensory box GGDEF domain-containing protein	2005423	2006346	-	PA3177
PA14_23160	-0.291971	0.399345	-0.518456	0.295488	-0.405214	0.370178	-0.401765	gltS	sodium/glutamate symporter	2006575	2007789	-	PA3176
PA14_23170	-0.274349	0.78421	-0.84616	0.167653	-0.560255	0.398229	-0.374156		formimidoylglutamase	2007828	2008763	-	PA3175
PA14_23190	-0.101852	0.707675	-0.430669	0.650431	-0.266261	0.817431	-0.420509		transcriptional regulator	2008779	2009507	-	PA3174
PA14_23200	1.45462	0.0313928	-0.96339	0.134983	0.245615	0.0273901			short chain dehydrogenase	2009666	2010406	-	PA3173
PA14_23210	0.0402015	0.976527	-0.315223	0.53208	-0.137511	0.859774	-3.59931		phosphoglycolate phosphatase	2010471	2011151	-	PA3172
PA14_23220	NR	1	-0.991459	1	NR	1		ubiG	3-demethylubiquinone-9 3-methyltransferase	2011148	2011846	-	PA3171
PA14_23240	0.225287	0.838048	-0.360263	0.426249	-0.067488	0.72494	-0.0868488		N-ethylammeline chlorohydrolase	2011997	2013331	-	PA3170
PA14_23250	0.530607	0.241193	0.0975053	0.859831	0.314056	0.533638	0.594954	mtnA	methylthioribose-1-phosphate isomerase	2013441	2014517	+	PA3169
PA14_23260	0.0526384	0.193757	-0.603873	0.059057	-0.275618	0.0625964		gyrA	DNA gyrase subunit A	2014754	2017519	+	PA3168
PA14_23270	1.69395	0.152705	2.63815	0.802624	2.16605	0.379842		serC	phosphoserine aminotransferase	2017607	2018692	+	PA3167
PA14_23280	0.582553	0.765338	0.542586	0.389784	0.56257	0.65916		pheA	chorismate mutase	2018692	2019789	+	PA3166
PA14_23290	1.01853	0.145459	1.68223	0.0372559	1.35038	0.0336955	0.260508	hisC2	histidinol-phosphate aminotransferase	2019858	2020967	+	PA3165
PA14_23310	-0.0163352	0.877712	1.62022	0.800418	0.801942	0.950572	-4.10773		bifunctional cyclohexadienyl dehydrogenase/ 3-phosphoshikimate 1-carboxyvinyltransferase	2020960	2023200	+	NA
PA14_23320	-0.404188	0.701807	-0.315057	0.951538	-0.359623	0.937434		cmk	cytidylate kinase	2023200	2023889	+	PA3163
PA14_23330	0.741487	0.484104	0	0.348501	0.370744	0.468944		rpsA	30S ribosomal protein S1	2024157	2025836	+	PA3162
PA14_23340	1.19745	1	0.743575	1	0.97051	1		ihfB	integration host factor subunit beta	2025973	2026257	+	PA3161
PA14_23350	0.731506	0.998	0.163972	0.761	0.447739	0.968429		orfA	hypothetical protein	2026291	2026590	+	NA
PA14_23360	1.74641	0.300602	1.56781	0.369722	1.65711	0.355309		wzz	O-antigen chain length regulator	2026846	2027928	+	PA3160
PA14_23370	1.23809	0.321068	1.44202	0.140434	1.34005	0.184824		orfK	UDP-N-acetylglucosamine 2-epimerase	2028084	2029220	+	PA3148
PA14_23380	1.2727	0.35714	1.08276	0.182063	1.17773	0.242729		orfH	UDP-N-acetyl-D-mannosaminuronate dehydrogenase	2029301	2030569	+	PA3159
PA14_23390	-0.620167	0.707121	3.32193	0.165518	1.35088	0.368121		orfE	polysaccharide biosynthesis protein	2030647	2031909	+	NA
PA14_23400	-0.283311	0.889823	0.0119799	0.918312	-0.135665	0.982156			hypothetical protein	2031887	2033236	+	NA
PA14_23410	2.36986	0.395195	1.41756	0.6113	1.89371	0.584761		orfJ	glycosyl transferase family protein	2033233	2034075	+	NA
PA14_23420	0.693579	0.52716	0.819839	0.111368	0.756709	0.225157		zbdP	ZbdP	2034189	2036357	+	NA
PA14_23430	0.0801861	0.648952	0.404907	0.453478	0.242547	0.654257		hepP	HepP	2036366	2038018	+	NA
PA14_23440	0.370164	0.691486	2.43854	0.297839	1.40435	0.531378		orfL	group 1 glycosyl transferase	2038087	2039199	+	NA
PA14_23450	0.617448	0.270704	0.445094	0.518116	0.531271	0.415759		orfM	NAD dependent epimerase/dehydratase	2039196	2040149	+	PA3146
PA14_23460	1.43458	0.321066	1.42125	0.294465	1.42792	0.317541		orfN	group 4 glycosyl transferase	2040149	2041165	+	PA3145
PA14_23470	1.26527	0.0415853	1.1182	0.0256086	1.19173	0.0083543		wbpM	nucleotide sugar epimerase/dehydratase WbpM	2041610	2043607	+	PA3141
PA14_23480	-0.105733	0.982	-0.996544	0.773	-0.551139	0.968321	1.64334		hypothetical protein	2043798	2044127	+	PA3140
PA14_23500	0.00746331	0.421583	-2.44763	0.677699	-1.22008	0.643637	-2.62429	tyrB	aromatic amino acid aminotransferase	2044344	2045540	-	PA3139
PA14_23510	-0.361418	0.77951	-0.72655	0.393173	-0.543984	0.668927	0.981398	uvrB	excinuclease ABC subunit B	2045728	2047740	+	PA3138
PA14_23520	-0.556295	0.0290127	-0.655454	0.0866018	-0.605874	0.0175538	0.978424		MFS transporter	2047744	2049243	-	PA3137
PA14_23530	-0.470984	0.79376	-0.685634	0.253514	-0.578309	0.523862	-2.2369		secretion protein	2049293	2050360	-	PA3136
PA14_23540	-0.290852	0.804963	-0.7619	0.379013	-0.526376	0.667278	0.564932	act	transcriptional regulator	2050430	2051350	+	PA3135
PA14_23560	1.04211	0.581185	-0.633167	0.786205	0.204474	0.814809		gltX	glutamyl-tRNA synthetase	2051388	2052872	+	PA3134
PA14_23590	-0.509398	0.691212	-0.703015	0.804524	-0.606206	0.882421	-1.66529	sawR	SawR	2053723	2054265	+	PA3133
PA14_23610	-0.514258	0.523643	-0.592307	0.456959	-0.553283	0.581484	0.262513		hydrolase	2054277	2055134	+	PA3132
PA14_23620	-0.416477	0.640769	-0.615925	0.359108	-0.516201	0.568181	-0.4594	kdgA	aldolase	2055247	2055894	+	PA3131
PA14_23630	-0.173043	0.75	-0.534584	0.271429	-0.353813	0.527604	-0.469598		hypothetical protein	2055894	2056331	+	PA3130
PA14_23640	-0.539344	0.279866	-0.697606	0.110758	-0.618475	0.138678	1.11038		hypothetical protein	2056424	2057383	+	PA3129
PA14_23650	-0.499001	0.810449	-0.991333	0.436865	-0.745167	0.721673	1.13852		short chain dehydrogenase	2057398	2058144	-	PA3128
PA14_23670	-0.541765	0.484931	-0.656184	0.383068	-0.598975	0.498452	0.488844		hypothetical protein	2058161	2058964	-	PA3127
PA14_23680	-0.661508	0.424921	0.0929324	0.966032	-0.284288	0.775989	0.232108	ibpA	heat-shock protein IbpA	2059122	2059571	+	PA3126
PA14_23690	-0.399092	0.603629	-0.747725	0.257952	-0.573408	0.445288	0.265046		secreted protein	2059615	2060943	-	PA3125
PA14_23700	-0.319578	0.971775	-0.330913	0.832552	-0.325246	0.980484	-0.735954		LysR family transcriptional regulator	2061055	2061966	+	PA3124
PA14_23720	-0.269277	0.630571	-0.753196	0.464	-0.511236	0.652172	0.829238		translation initiation inhibitor	2062046	2062423	+	PA3123
PA14_23730	-0.735696	0.262484	-1.07439	0.33988	-0.905042	0.304816	-1.74941		LysR family transcriptional regulator	2062516	2063409	-	PA3122
PA14_23750	2.84573	0.148356	2.01779	0.0951191	2.43176	0.0742371	-0.216172	leuC	isopropylmalate isomerase large subunit	2063572	2064996	+	PA3121
PA14_23760	3.04168	0.612727	-0.766026	1	1.13783	0.912863	-1.5714	leuD	isopropylmalate isomerase small subunit	2065008	2065646	+	PA3120
PA14_23770	-0.849665	0.359913	-0.531103	0.307857	-0.690384	0.354567	-0.339912		biotin synthesis protein	2065916	2066479	+	PA3119
PA14_23790	5.39471	0.301288	2.65638	0.715305	4.02555	0.546268	0.794986	leuB	3-isopropylmalate dehydrogenase	2066538	2067620	+	PA3118
PA14_23800	-0.916362	0.440011	0.504352	0.328686	-0.206005	0.424275		asd	aspartate-semialdehyde dehydrogenase	2067690	2068802	+	PA3117
PA14_23810	-0.33124	0.542232	-0.396647	0.742556	-0.363943	0.768924	0.819086		aspartate-semialdehyde dehydrogenase	2068904	2069914	+	PA3116
PA14_23830	-0.137179	0.792327	-0.165536	0.656347	-0.151357	0.860069	0.125842	fimV	pilus assembly protein	2070083	2072857	+	PA3115
PA14_23840	-1.00987	0.358407	-0.722253	0.451335	-0.866064	0.456432	-2.14644	truA	tRNA pseudouridine synthase A	2072879	2073736	+	PA3114
PA14_23850	1.16854	0.783881	-1.67779	0.872238	-0.254626	0.943679		trpF	N-(5'-phosphoribosyl)anthranilate isomerase	2073825	2074460	+	PA3113
PA14_23860	1.38192	0.452941	-0.862553	0.690824	0.259682	0.676452		accD	acetyl-CoA carboxylase subunit beta	2074729	2075601	+	PA3112
PA14_23880	-0.201667	0.238975	-0.98752	0.424019	-0.594594	0.333312		folC	folylpolyglutamate synthetase	2075598	2076887	+	PA3111
PA14_23890	-0.356767	0.89368	-0.60863	0.711667	-0.482699	0.923827			hypothetical protein	2076891	2077538	+	PA3110
PA14_23900	-0.150135	0.956039	-0.321969	0.878766	-0.236052	0.98648	-1.89448	cvpA	hypothetical protein	2077612	2078154	+	PA3109
PA14_23920	0.509775	0.750784	1	0.350648	0.754887	0.614611		purF	amidophosphoribosyltransferase	2078376	2079881	+	PA3108
PA14_23930	-0.106484	0.693932	-1.86165	0.642208	-0.984068	0.805833	-0.0868827	metZ	O-succinylhomoserine sulfhydrylase	2079898	2081109	+	PA3107
PA14_23950	-0.4928	0.895582	-0.300024	0.556331	-0.396412	0.845351	-0.111112		oxidoreductase	2081106	2081873	+	PA3106
PA14_23970	-0.510141	0.518361	-0.776995	0.171148	-0.643568	0.303615	0.516431	xcpQ	general secretion pathway protein D	2081960	2083936	-	PA3105
PA14_23980	-0.291009	0.691859	-0.721205	0.380023	-0.506107	0.61416		xcpP	secretion protein XcpP	2083941	2084648	-	PA3104
PA14_23990	-0.651718	0.368675	-0.751276	0.288754	-0.701497	0.34492	0.988146	xcpR	general secretion pathway protein E	2084868	2086376	+	PA3103
PA14_24010	-0.814248	0.391845	-0.992544	0.301951	-0.903396	0.370854	0.260618	xcpS	general secretion pathway protein F	2086376	2087593	+	PA3102
PA14_24020	-0.652108	0.563429	-0.798993	0.502857	-0.725551	0.640642	0.329971	xcpT	general secretion pathway protein G	2087598	2088044	+	PA3101
PA14_24040	-0.451668	0.552302	-0.620475	0.345317	-0.536072	0.506732	-1.3334	xcpU	general secretion pathway outer membrane protein H precursor	2088051	2088569	+	PA3100
PA14_24050	-0.0227615	0.969429	-1.17179	0.471429	-0.597276	0.814877	2.05613	xcpV	general secretion pathway protein I	2088566	2088955	+	PA3099
PA14_24060	-0.870928	0.167803	-1.1785	0.100239	-1.02471	0.0855345	1.08986	xcpW	general secretion pathway protein J	2088952	2089665	+	PA3098
PA14_24070	-0.331624	0.583021	-0.57848	0.525635	-0.455052	0.668896	0.88243	xcpX	general secretion pathway protein K	2089662	2090663	+	PA3097
PA14_24080	-0.656602	0.586871	-0.66643	0.330787	-0.661516	0.512352	-1.70656	xcpY	general secretion pathway protein L	2090660	2091808	+	PA3096
PA14_24100	-0.256336	0.760952	-0.261563	0.695873	-0.25895	0.866184	-0.0545369	xcpZ	general secretion pathway protein M	2091810	2092334	+	PA3095
PA14_24140	-0.558099	0.708877	-0.740462	0.418763	-0.649281	0.657384	0.542474		AraC family transcriptional regulator	2093120	2094157	-	PA3094
PA14_24150	-0.563309	0.126764	-0.482884	0.565701	-0.523097	0.260676	-1.79071		hypothetical protein	2094154	2095272	-	PA3093
PA14_24170	-0.598531	0.389778	-0.391243	0.556789	-0.494887	0.548582	0.760211	fadH1	2,4-dienoyl-CoA reductase	2095487	2097526	+	PA3092
PA14_24180	-0.440835	0.640605	-0.88352	0.139228	-0.662178	0.304762	-0.179979		hypothetical protein	2097863	2099302	+	PA3091
PA14_24190	-0.454655	0.651483	-0.838062	0.39134	-0.646358	0.603389			1-aminocyclopropane-1-carboxylate deaminase	2099307	2100239	+	NA
PA14_24210	-0.287157	0.742339	-0.46823	0.720843	-0.377693	0.869705	-1.80833		hypothetical protein	2100240	2101205	-	PA3089
PA14_24220	-0.376869	1	0.79068	0.857059	0.206906	0.989259		ppnK	inorganic polyphosphate/ATP-NAD kinase	2101330	2102217	+	PA3088
PA14_24230	-1.15441	0.244336	-1.42267	0.0926	-1.28854	0.108346	1.20107		hypothetical protein	2102217	2103197	+	PA3087
PA14_24240	-0.891267	0.19894	-0.604281	0.288338	-0.747774	0.221324	0.76984		hypothetical protein	2103194	2104054	+	PA3086
PA14_24245	1.4716	0.27	7.33985	0.1	4.40573	0.124522	-1.07358		hypothetical protein	2104138	2104401	+	PA3085
PA14_24260	-0.683041	0.417678	-0.77248	0.334531	-0.727761	0.414718	-1.11205		hypothetical protein	2104434	2105234	+	PA3084
PA14_24270	-0.420361	0.287333	-0.231505	0.603331	-0.325933	0.477148	0.0776519	pepN	aminopeptidase	2105253	2107910	+	PA3083
PA14_24290	-0.474547	0.337092	-0.84326	0.188957	-0.658903	0.239091	0.107602	gbt	glycine betaine transmethylase	2108357	2110321	+	PA3082
PA14_24300	-0.77542	0.475757	-0.858175	0.291266	-0.816797	0.41244	0.580107		hypothetical protein	2110380	2111747	+	PA3081
PA14_24310	-1.19428	0.109223	-1.21848	0.0491932	-1.20638	0.0334545	0.3863		BNR/Asp-box repeat-containing protein	2111927	2113024	+	PA3080
PA14_24330	-0.559058	0.697859	-0.985933	0.221682	-0.772496	0.443417	-0.306495		hypothetical protein	2113036	2115417	+	PA3079
PA14_24340	-0.131224	0.887539	-0.474592	0.697438	-0.302908	0.915905	0.361113		two-component sensor	2115489	2116784	-	PA3078
PA14_24350	-0.737291	0.988986	-1.03657	0.769522	-0.886928	0.968859	0.0308081		two-component response regulator	2116781	2117452	-	PA3077
PA14_24360	-0.515532	0.33312	-0.546587	0.266951	-0.531059	0.304124			hypothetical protein	2117776	2120700	+	NA
PA14_24370	-0.657332	0.492503	-0.685855	0.383387	-0.671593	0.503574	0.543836		hypothetical protein	2120707	2121786	-	PA3076
PA14_24380	-0.873035	0.0646231	-0.767401	0.138725	-0.820218	0.051229	-0.0315979		hypothetical protein	2121840	2123471	-	PA3075
PA14_24390	-0.981746	0.177094	-1.12335	0.125664	-1.05255	0.106937	0.379557		hypothetical protein	2123468	2125228	-	PA3074
PA14_24400	-1.13263	0.443497	-0.659239	0.239847	-0.895933	0.34473	-4.74549		von Willebrand factor A	2125225	2126247	-	PA3073
PA14_24410	-1.13713	0.276984	-1.41033	0.119444	-1.27373	0.145858			hypothetical protein	2126240	2126734	-	PA3072
PA14_24420	-0.500602	0.344618	-1.18877	0.0774577	-0.844687	0.123412	-0.0788459		hypothetical protein	2126731	2127669	-	PA3071
PA14_24430	-1.06573	0.372974	-0.99708	0.598302	-1.03141	0.557856	1.01292		hypothetical protein	2127680	2128660	-	PA3070
PA14_24440	-0.663276	0.691753	-0.794531	0.440541	-0.728904	0.666868	-0.800181		lipoprotein	2129153	2129770	+	PA3069
PA14_24445	-1.14458	0.0102798	-1.21831	0.00188767	-1.18145	0.000229948	-0.0994113	gdhB	NAD-dependent glutamate dehydrogenase	2130044	2134906	+	PA3068
PA14_24480	-0.262599	0.538528	-0.332967	0.729011	-0.297783	0.75966	-0.406267	pelA	hypothetical protein	2135468	2138314	+	PA3064
PA14_24490	-0.493615	0.39886	-0.663938	0.121922	-0.578777	0.195662	0.154337	pelB	hypothetical protein	2138292	2141873	+	PA3063
PA14_24500	-0.203447	0.859762	-0.741302	0.447302	-0.472374	0.752079	1.12822	pelC	lipoprotein	2141913	2142431	+	PA3062
PA14_24510	-0.31561	0.53377	-0.43461	0.461237	-0.37511	0.591269	0.386338	pelD	hypothetical protein	2142437	2143804	+	PA3061
PA14_24530	-0.519469	0.64772	-0.876448	0.85697	-0.697959	0.881822	0.455199	pelE	hypothetical protein	2143782	2144771	+	PA3060
PA14_24550	-0.528684	0.330479	-0.558251	0.32809	-0.543467	0.349317	0.865379	pelF	hypothetical protein	2144768	2146291	+	PA3059
PA14_24560	-0.349799	0.754189	-0.401331	0.659127	-0.375565	0.84456	0.467896	pelG	hypothetical protein	2146293	2147663	+	PA3058
PA14_24570	0.110436	1	-0.393082	0.71	-0.141323	0.953168			hypothetical protein	2147704	2147934	-	PA3057
PA14_24580	-1.30388	0.239714	-2.09517	0.242286	-1.69953	0.22337	0.827419		hypothetical protein	2148060	2148536	+	PA3056
PA14_24590	-0.865923	0.355873	-0.862345	0.129683	-0.864134	0.188102	0.633906		hypothetical protein	2148574	2149050	+	PA3055
PA14_24600	-0.361028	0.867162	-0.474887	0.443291	-0.417958	0.751919	0.149596		carboxypeptidase	2149167	2151071	-	PA3054
PA14_24610	-0.244555	0.678437	-0.653693	0.698361	-0.449124	0.82771	1.14787		hydrolytic enzyme	2151239	2152240	-	PA3053
PA14_24620	-0.335047	0.44854	-0.398038	0.750947	-0.366542	0.70336	0.314058		hypothetical protein	2152312	2153292	-	PA3052
PA14_24630	-0.959669	1	-1.63677	0.658	-1.29822	0.933406			hypothetical protein	2153286	2153567	+	PA3051
PA14_24640	2.82205	0.287792	1.65615	1	2.2391	0.646242		pyrD	dihydroorotate dehydrogenase 2	2153624	2154652	+	PA3050
PA14_24650	-0.662943	0.213	-0.79828	0.457	-0.730612	0.3241		rmf	ribosome modulation factor	2154740	2154952	-	PA3049
PA14_24665	-0.0634235	0.799036	-0.309169	0.601182	-0.186296	0.832573			hypothetical protein	2155414	2156517	+	NA
PA14_24675	-0.546775	0.73428	-0.526872	0.362231	-0.536823	0.618225	0.225912		hypothetical protein	2156561	2157592	+	PA3048
PA14_24690	-0.307471	0.488933	-0.664653	0.417412	-0.486062	0.528423	-0.153472		D-alanyl-D-alanine carboxypeptidase	2157662	2159092	-	PA3047
PA14_24700	-0.275828	1	-0.671237	0.8	-0.473533	0.978515	-1.36811		hypothetical protein	2159403	2159747	+	PA3046
PA14_24710	-0.108339	0.958874	-0.82265	0.923355	-0.465494	0.993165	-1.11143		two-component response regulator	2160174	2160797	+	PA3045
PA14_24720	-0.503911	0.381263	-0.650868	0.272832	-0.57739	0.339437	0.426174		two-component sensor	2160811	2163036	+	PA3044
PA14_24730	-0.0668307	0.787322	-0.478588	0.548818	-0.272709	0.794672	0.673185		deoxyguanosinetriphosphate triphosphohydrolase-like protein	2163047	2164378	-	PA3043
PA14_24740	0.394688	0.823	-0.845728	0.721	-0.22552	0.903079	-0.378461		hypothetical protein	2164495	2164818	-	PA3042
PA14_24760	-0.239338	0.642571	-0.582543	0.404571	-0.410941	0.610193			hypothetical protein	2164832	2165212	-	PA3041
PA14_24770	-0.643933	0.715	-0.886006	0.314	-0.76497	0.559891	1.0694		hypothetical protein	2165216	2165545	-	PA3040
PA14_24780	-0.252764	0.950778	-0.829853	0.245863	-0.541309	0.573522	-0.603917		transporter	2165841	2167223	+	PA3039
PA14_24790	-0.558943	0.337765	-0.611404	0.36209	-0.585174	0.379289	0.00368546		outer membrane porin	2167408	2168673	-	PA3038
PA14_24810	-0.589551	0.410967	-0.734477	0.186114	-0.662014	0.273106	-0.0695616		hypothetical protein	2168842	2169708	-	PA3037
PA14_24820	-0.120293	0.77407	-0.760264	0.30594	-0.440279	0.577947	-1.54153		hypothetical protein	2169708	2170640	-	PA3036
PA14_24830	-0.536074	0.510303	0.180985	0.903918	-0.177544	0.818189	0.316739		glutathione S-transferase	2170657	2171253	-	PA3035
PA14_24840	-1.25777	0.259177	-1.06003	0.247078	-1.1589	0.24003	1.54838		transcriptional regulator	2171419	2171976	+	PA3034
PA14_24850	-0.134472	1	-0.80783	0.52	-0.471151	0.860042			hypothetical protein	2171983	2172261	+	PA3033
PA14_24860	-0.156707	0.714676	-0.584916	0.592225	-0.370811	0.787156	0.261622	snr1	cytochrome c Snr1	2172628	2174031	+	PA3032
PA14_24880	-0.186505	0.8	-0.923135	0.666667	-0.55482	0.868591			lipoprotein	2174319	2174540	-	PA3031
PA14_24890	-0.678083	0.474913	-0.938713	0.255866	-0.808398	0.377632	0.668155	mobA	molybdopterin-guanine dinucleotide biosynthesis protein MobA	2174672	2175268	-	PA3030
PA14_24900	-1.03089	0.584069	-1.20224	0.312251	-1.11656	0.492723	0.231577	moaB2	molybdopterin biosynthetic protein B2	2175335	2175874	+	PA3029
PA14_24910	-0.871738	0.280759	-1.031	0.181618	-0.951369	0.202745	-0.538987	moeA2	molybdenum cofactor biosynthesis protein A2	2175871	2177088	+	PA3028
PA14_24920	-0.157935	0.759368	-0.632935	0.322827	-0.395435	0.589795	-0.568846		transcriptional regulator	2177117	2178148	-	PA3027
PA14_24940	-0.731326	0.373715	-0.47281	0.494168	-0.602068	0.496625	-0.144024		hypothetical protein	2178325	2179920	+	PA3026
PA14_24950	-0.528146	0.55793	-0.680417	0.550707	-0.604282	0.669841	0.053982		FAD-dependent glycerol-3-phosphate dehydrogenase	2180121	2181506	+	PA3025
PA14_24960	-0.354275	0.587241	-0.639114	0.12369	-0.496695	0.263109	0.255817		carbohydrate kinase	2181527	2183086	+	PA3024
[truncated: 3,897 more rows]
