# Supplementary material for: Bacterial defenses against a natural antibiotic promote collateral resilience to clinical antibiotics
Source: PLoS Biol. 2021 Mar 10;19(3):e3001093. doi: 10.1371/journal.pbio.3001093 (PMC7946323; doi:10.1371/journal.pbio.3001093)
Supplement: S2 Table — Mutation rates reported in this table were calculated using the rSalvador function newton.LD.plating and were compared using the LRT.LD.plating function to determine statistical significance. Mutant frequencies were compared using the Mann–Whitney U test. Reported p-values were adjusted with the Benjamini–Hochberg correction to control the false discovery rate. LD, Luria–Delbrück; LRT, likelihood ratio test. (XLSX) [file pbio.3001093.s011.xlsx]

## Sheet: Sheet1
S2 Table. Statistical significance of comparisons of mutation rates and mutant frequencies.
Mutation rates reported in this table were calculated using the rSalvador function newton.LD.plating and were compared using the LRT.LD.plating function to determine statistical significance.
Mutant frequencies were compared using the Mann-Whitney U test.
All reported p-values in this table were adjusted with the Benjamini-Hochberg correction to control the false discovery rate.
Antibiotic	Condition 1	Condition 2	Replicate	µapp 1	µapp 2	Median mutant frequency 1	Median mutant frequency 2	Fold-change in µapp	Fold-change in median mutant frequency	LRT.LD.plating p-value	Mann-Whitney U test p-value	Significance matches
CIP	-PYO/-PYO	+PYO/-PYO	1	2.96452e-08	5.10669e-08	8.41e-08	1.52e-07	1.72261	1.80737	0.004	0.0114	Yes
CIP	-PYO/-PYO	-PYO/+PYO	1	2.96452e-08	4.85406e-08	8.41e-08	1.4e-07	1.63739	1.66468	0.005	0.0107	Yes
CIP	-PYO/+PYO	+PYO/+PYO	1	4.85406e-08	1.34268e-07	1.4e-07	5.33e-07	2.7661	3.80714	2.34e-11	6.97e-09	Yes
CIP	+PYO/-PYO	+PYO/+PYO	1	5.10669e-08	1.34268e-07	1.52e-07	5.33e-07	2.62926	3.50658	3.66e-10	1.12e-08	Yes
CIP	-PYO/-PYO	+PYO/-PYO	2	3.24321e-08	5.68953e-08	7.18e-08	1.6e-07	1.75429	2.22841	0.016	0.0027	Yes
CIP	-PYO/-PYO	-PYO/+PYO	2	3.24321e-08	6.93363e-08	7.18e-08	1.44e-07	2.13789	2.00557	0.002	0.0027	Yes
CIP	-PYO/+PYO	+PYO/+PYO	2	6.93363e-08	6.52458e-08	1.44e-07	2e-07	0.941004	1.38889	0.718	0.467	Yes
CIP	+PYO/-PYO	+PYO/+PYO	2	5.68953e-08	6.52458e-08	1.6e-07	2e-07	1.14677	1.25	0.519	0.508	Yes
CIP	-PYO/-PYO	+PYO/-PYO	3	1.99745e-08	5.21219e-08	6.62e-08	1.63e-07	2.60942	2.46224	3.38e-07	0.000226	Yes
CIP	-PYO/-PYO	-PYO/+PYO	3	1.99745e-08	3.18364e-08	6.62e-08	9.93e-08	1.59385	1.5	0.008	0.0191	Yes
CIP	-PYO/+PYO	+PYO/+PYO	3	3.18364e-08	7.875e-08	9.93e-08	2.85e-07	2.47358	2.87009	2.14e-08	1.47e-06	Yes
CIP	+PYO/-PYO	+PYO/+PYO	3	5.21219e-08	7.875e-08	1.63e-07	2.85e-07	1.51088	1.74847	0.008	0.00188	Yes
CIP	-PYO/-PYO	+PYO/-PYO	4	1.19809e-08	6.29318e-08	2.61e-08	1.7e-07	5.2527	6.51341	4.44e-16	3.06e-12	Yes
CIP	-PYO/-PYO	-PYO/+PYO	4	1.19809e-08	3.04386e-08	2.61e-08	1.05e-07	2.54061	4.02299	6.4e-06	2.01e-06	Yes
CIP	-PYO/+PYO	+PYO/+PYO	4	3.04386e-08	8.02002e-08	1.05e-07	2.56e-07	2.63482	2.4381	1.41e-09	1.41e-09	Yes
CIP	+PYO/-PYO	+PYO/+PYO	4	6.29318e-08	8.02002e-08	1.7e-07	2.56e-07	1.2744	1.50588	5.94e-10	0.0171	Yes
LVX	-PYO/-PYO	+PYO/-PYO	1	3.59726e-08	7.10067e-08	9.64e-08	2.46e-07	1.97391	2.55187	0.000276	0.00427	Yes
LVX	-PYO/-PYO	-PYO/+PYO	1	3.59726e-08	3.84353e-08	9.64e-08	1.28e-07	1.06846	1.3278	0.71	0.413	Yes
LVX	-PYO/+PYO	+PYO/+PYO	1	3.84353e-08	9.22502e-08	1.28e-07	2.46e-07	2.40014	1.92188	6.67e-07	0.000218	Yes
LVX	+PYO/-PYO	+PYO/+PYO	1	7.10067e-08	9.22502e-08	2.46e-07	2.46e-07	1.29918	1	0.148	0.209	Yes
LVX	-PYO/-PYO	+PYO/-PYO	2	2.88861e-08	7.55522e-08	7.19e-08	2.17e-07	2.61552	3.01808	8.32e-07	1.07e-05	Yes
LVX	-PYO/-PYO	-PYO/+PYO	2	2.88861e-08	5.09585e-08	7.19e-08	1.44e-07	1.76412	2.00278	0.00267	0.000446	Yes
LVX	-PYO/+PYO	+PYO/+PYO	2	5.09585e-08	1.03114e-07	1.44e-07	3.8e-07	2.02349	2.63889	1.39e-05	1.07e-05	Yes
LVX	+PYO/-PYO	+PYO/+PYO	2	7.55522e-08	1.03114e-07	2.17e-07	3.8e-07	1.36481	1.75115	0.0484	0.53	No
LVX	-PYO/-PYO	+PYO/-PYO	3	2.2375e-08	3.69167e-08	6.11e-08	1.13e-07	1.64991	1.84943	0.02	0.00544	Yes
LVX	-PYO/-PYO	-PYO/+PYO	3	2.2375e-08	4.11335e-08	6.11e-08	9.16e-08	1.83837	1.49918	0.004	0.0026	Yes
LVX	-PYO/+PYO	+PYO/+PYO	3	4.11335e-08	4.4081e-08	9.16e-08	1.29e-07	1.07166	1.4083	0.688	0.188	Yes
LVX	+PYO/-PYO	+PYO/+PYO	3	3.69167e-08	4.4081e-08	1.13e-07	1.29e-07	1.19407	1.14159	0.433	0.215	Yes
LVX	-PYO/-PYO	+PYO/-PYO	4	3.72923e-08	3.67999e-08	1.07e-07	8.37e-08	0.986797	0.782243	0.94	0.926	Yes
LVX	-PYO/-PYO	-PYO/+PYO	4	3.72923e-08	5.4764e-08	1.07e-07	1.43e-07	1.46851	1.33645	0.12	0.133	Yes
LVX	-PYO/+PYO	+PYO/+PYO	4	5.4764e-08	4.88015e-08	1.43e-07	1.4e-07	0.891124	0.979021	0.63	0.926	Yes
LVX	+PYO/-PYO	+PYO/+PYO	4	3.67999e-08	4.88015e-08	8.37e-08	1.4e-07	1.32613	1.67264	0.19	0.138	Yes
LVX	-PYO/-PYO	+PYO/-PYO	5	2.37842e-08	3.83299e-08	6.33e-08	1.27e-07	1.61157	2.00632	0.004	0.000104	Yes
LVX	-PYO/-PYO	-PYO/+PYO	5	2.37842e-08	4.02773e-08	6.33e-08	1.14e-07	1.69345	1.80095	0.004	0.00052	Yes
LVX	-PYO/+PYO	+PYO/+PYO	5	4.02773e-08	9.14059e-08	1.14e-07	3.54e-07	2.26941	3.10526	2.34e-09	1.24e-09	Yes
LVX	+PYO/-PYO	+PYO/+PYO	5	3.83299e-08	9.14059e-08	1.27e-07	3.54e-07	2.38471	2.7874	8.13e-11	1.05e-09	Yes
GEN	-PYO/-PYO	+PYO/-PYO	1	2.17652e-08	5.0802e-08	6.42e-08	1.23e-07	2.33409	1.91589	0.000292	0.0214	Yes
GEN	-PYO/-PYO	-PYO/+PYO	1	2.17652e-08	2.86669e-08	6.42e-08	8.03e-08	1.3171	1.25078	0.234	0.23	Yes
GEN	-PYO/+PYO	+PYO/+PYO	1	2.86669e-08	4.83356e-08	8.03e-08	1.23e-07	1.68611	1.53176	0.021	0.341	Yes
GEN	+PYO/-PYO	+PYO/+PYO	1	5.0802e-08	4.83356e-08	1.23e-07	1.23e-07	0.951449	1	0.81	0.758	Yes
GEN	-PYO/-PYO	+PYO/-PYO	2	2.35368e-08	5.09488e-08	3.6e-08	1.64e-07	2.16464	4.55556	0.0009	0.053	No
GEN	-PYO/-PYO	-PYO/+PYO	2	2.35368e-08	2.90723e-08	3.6e-08	7.19e-08	1.23518	1.99722	0.444	0.588	Yes
GEN	-PYO/+PYO	+PYO/+PYO	2	2.90723e-08	5.01354e-08	7.19e-08	1.63e-07	1.72451	2.26704	0.0134	0.0643	No
GEN	+PYO/-PYO	+PYO/+PYO	2	5.09488e-08	5.01354e-08	1.64e-07	1.63e-07	0.984035	0.993902	0.933	0.91	Yes
GEN	-PYO/-PYO	+PYO/-PYO	3	1.37424e-08	3.68485e-08	3.31e-08	8.13e-08	2.68137	2.45619	1.63e-05	0.00458	Yes
GEN	-PYO/-PYO	-PYO/+PYO	3	1.37424e-08	1.43059e-08	3.31e-08	3.31e-08	1.041	1	0.958	0.906	Yes
GEN	-PYO/+PYO	+PYO/+PYO	3	1.43059e-08	3.72335e-08	3.31e-08	1.22e-07	2.60268	3.6858	1.63e-05	0.00458	Yes
GEN	+PYO/-PYO	+PYO/+PYO	3	3.68485e-08	3.72335e-08	8.13e-08	1.22e-07	1.01045	1.50062	0.958	0.906	Yes
GEN	-PYO/-PYO	+PYO/-PYO	4	2.02554e-08	3.7433e-08	5.23e-08	1.28e-07	1.84805	2.44742	0.00861	0.309	No
GEN	-PYO/-PYO	-PYO/+PYO	4	2.02554e-08	1.96483e-08	5.23e-08	5.23e-08	0.970029	1	0.885	0.803	Yes
GEN	-PYO/+PYO	+PYO/+PYO	4	1.96483e-08	2.99775e-08	5.23e-08	8.52e-08	1.52571	1.62906	0.0916	0.429	Yes
GEN	+PYO/-PYO	+PYO/+PYO	4	3.7433e-08	2.99775e-08	1.28e-07	8.52e-08	0.800831	0.665625	0.354	0.429	Yes
TOB	-PYO/-PYO	+PYO/-PYO	1	8.41197e-09	1.77001e-08	0	4.51e-08	2.10416	NA	0.00546	0.0168	Yes
TOB	-PYO/-PYO	-PYO/+PYO	1	8.41197e-09	1.7429e-08	0	4.23e-08	2.07193	NA	0.00546	0.02	Yes
TOB	-PYO/+PYO	+PYO/+PYO	1	1.7429e-08	2.11949e-08	4.23e-08	6.77e-08	1.21607	1.60047	0.372	0.117	Yes
TOB	+PYO/-PYO	+PYO/+PYO	1	1.77001e-08	2.11949e-08	4.51e-08	6.77e-08	1.19744	1.50111	0.372	0.249	Yes
TOB	-PYO/-PYO	+PYO/-PYO	2	1.27637e-08	1.35407e-08	2.58e-08	2.02e-08	1.06087	0.782946	0.808	0.997	Yes
TOB	-PYO/-PYO	-PYO/+PYO	2	1.27637e-08	1.37448e-08	2.58e-08	2.58e-06	1.07687	100	0.808	0.997	Yes
TOB	-PYO/+PYO	+PYO/+PYO	2	1.37448e-08	1.28186e-08	2.58e-06	3.03e-08	0.932614	0.0117442	0.808	0.997	Yes
TOB	+PYO/-PYO	+PYO/+PYO	2	1.35407e-08	1.28186e-08	2.02e-08	3.03e-08	0.946677	1.5	0.808	0.997	Yes
TOB	-PYO/-PYO	+PYO/-PYO	3	1.50252e-08	2.17987e-08	0	3.28e-08	1.45082	NA	0.572	0.918	Yes
TOB	-PYO/-PYO	-PYO/+PYO	3	1.50252e-08	1.68319e-08	0	3.77e-08	1.12025	NA	0.897	0.918	Yes
TOB	-PYO/+PYO	+PYO/+PYO	3	1.68319e-08	2.11796e-08	3.77e-08	3.29e-08	1.2583	0.872679	0.718	0.918	Yes
TOB	+PYO/-PYO	+PYO/+PYO	3	2.17987e-08	2.11796e-08	3.28e-08	3.29e-08	0.971598	1.00305	0.897	0.997	Yes
TOB	-PYO/-PYO	+PYO/-PYO	4	1.22412e-08	1.85656e-08	2.56e-08	3.23e-08	1.51665	1.26172	0.373	0.475	Yes
TOB	-PYO/-PYO	-PYO/+PYO	4	1.22412e-08	1.19224e-08	2.56e-08	2.56e-08	0.973959	1	0.92	0.91	Yes
TOB	-PYO/+PYO	+PYO/+PYO	4	1.19224e-08	1.42333e-08	2.56e-08	3.23e-08	1.19383	1.26172	0.67	0.91	Yes
TOB	+PYO/-PYO	+PYO/+PYO	4	1.85656e-08	1.42333e-08	3.23e-08	3.23e-08	0.766646	1	0.57	0.475	Yes
