# Supplementary material for: Bacterial defenses against a natural antibiotic promote collateral resilience to clinical antibiotics
Source: PLoS Biol. 2021 Mar 10;19(3):e3001093. doi: 10.1371/journal.pbio.3001093 (PMC7946323; doi:10.1371/journal.pbio.3001093)
Supplement: S1 Data — This zipped folder contains Excel tables organized by figure, within which the raw data for individual panels are displayed in separate tabs, as well as a text file containing the R code for all functions that were written especially for this manuscript. (ZIP) [file pbio.3001093.s018.zip]

Archive with 15 entries (15 files):
- Table_A.xlsx
- Table_B.xlsx
- Table_C.xlsx
- Table_D.xlsx
- Table_E.xlsx
- Table_F.xlsx
- Table_G.xlsx
- Table_H.xlsx
- Table_I.xlsx
- Table_J.xlsx
- Table_K.xlsx
- Table_L.xlsx
- Table_M.xlsx
- Table_N.xlsx
- Text_A.R
