# Supplementary material for: Bacterial defenses against a natural antibiotic promote collateral resilience to clinical antibiotics
Source: PLoS Biol. 2021 Mar 10;19(3):e3001093. doi: 10.1371/journal.pbio.3001093 (PMC7946323; doi:10.1371/journal.pbio.3001093)
Supplement: S1 Data — This zipped folder contains Excel tables organized by figure, within which the raw data for individual panels are displayed in separate tabs, as well as a text file containing the R code for all functions that were written especially for this manuscript. (ZIP) [file pbio.3001093.s018.zip › Table_A.xlsx]

## Sheet: fig_1B
Notes: plot made in R - ggplot with geom_tile() and scale_fill_gradient2() - using fitness ("log2_ratio") and "gene_name" columns
Additional info: for complete dataset (all genes, not only the ones shown in this figure) see S1 Table. Results shown here (log2_ratio) are in the "Average log2-transformed ratio" column in S1 Table.
gene	gene_name	log2_ratio	class
PA14_32420	mexS	7.63545	efflux_repressors
PA14_60860	nfxB	7.73184	efflux_repressors
PA14_05520	mexR	7.12789	efflux_repressors
PA14_18080	nalD	5.6581	efflux_repressors
PA14_66790	hslU	-1.90158	protein_damage
PA14_66770	hslV	-1.6538	protein_damage
PA14_60190	clpB	-1.34677	protein_damage
PA14_51840	PA14_51840	-3.92738	protein_damage
PA14_60550	PA14_60550	-2.0784	protein_damage
PA14_00060	lptA	5.71945	membrane
PA14_52150	lpxO2	-1.95021	membrane
PA14_66670	ponA	-1.60544	membrane
PA14_05310	gshB	-3.6243	oxidative_stress
PA14_68730	gshA	-2.37842	oxidative_stress
PA14_38330	gor	-1.75807	oxidative_stress
PA14_53470	ackA	-3.5367	carbon_metabolism
PA14_53480	pta	-1.56968	carbon_metabolism
PA14_29860	nuoM	-3.77149	carbon_metabolism
PA14_49130	dctA	3.40115	carbon_metabolism
PA14_68230	dctB	0.948132	carbon_metabolism
PA14_68250	dctD	6.60559	carbon_metabolism
PA14_17930	glpD	7.5148	carbon_metabolism
PA14_66680	maeB	5.60551	carbon_metabolism
PA14_23090	edaA	5.5058	carbon_metabolism

## Sheet: fig_1C
Notes: plot made in R - ggplot with geom_point() - using "log2_fitness" and "strain" columns
Code for plotting the mean: stat_summary(fun.y=mean, geom="point", shape=95, size=10, color="black")
strain	replicate	log2_fitness
dphz	R1	-0.114914
dackA-pta	R1	-0.651222
dlptA	R1	0.793014
dmexS	R1	2.71557
ddctBD	R1	1.91463
dphz	R2	0.157852
dackA-pta	R2	-0.512516
dlptA	R2	0.748345
dmexS	R2	2.2526
ddctBD	R2	2.17243
dphz	R3	-0.144509
dackA-pta	R3	-0.895845
dlptA	R3	1.02792
dmexS	R3	2.97388
ddctBD	R3	1.81733
dphz	R4	0.223036
dackA-pta	R4	-0.732906
dlptA	R4	1.29344
dmexS	R4	1.687
ddctBD	R4	2.14596
dphz	R5	-0.0158664
dackA-pta	R5	-0.849551
dlptA	R5	0.959024
dmexS	R5	2.4007
dphz	R6	-0.152003
dackA-pta	R6	-0.895845
dlptA	R6	0.683389
dmexS	R6	2.27196

## Sheet: fig_1D
Notes: plot made in R - ggplot with geom_point() - using "time" and "survival" columns, split by "PABN_added". All samples contained PYO.
Code for plotting the mean: stat_summary(fun.y=mean, geom="point", shape=95, size=10, color="black")
sample_full	strain	time	replicate	survival	PABN_added
1_NoPABN_12h	dphz	12h	R1	123.077	no
1_NoPABN_12h	dphz	12h	R2	106.203	no
1_NoPABN_12h	dphz	12h	R3	88.3375	no
1_NoPABN_12h	dphz	12h	R4	101.241	no
2_PABN_12h	dphz	12h	R1	13.5092	yes
2_PABN_12h	dphz	12h	R2	13.7203	yes
2_PABN_12h	dphz	12h	R3	13.9314	yes
2_PABN_12h	dphz	12h	R4	13.5092	yes
3_NoPABN_24h	dphz	24h	R1	74.4828	no
3_NoPABN_24h	dphz	24h	R2	76.3218	no
3_NoPABN_24h	dphz	24h	R3	65.2874	no
3_NoPABN_24h	dphz	24h	R4	70.8046	no
4_PABN_24h	dphz	24h	R1	5.95041	yes
4_PABN_24h	dphz	24h	R2	6.94215	yes
4_PABN_24h	dphz	24h	R3	8.34711	yes
4_PABN_24h	dphz	24h	R4	8.59504	yes
5_NoPABN_48h	dphz	48h	R1	12.0412	no
5_NoPABN_48h	dphz	48h	R2	11.2165	no
5_NoPABN_48h	dphz	48h	R3	10.4742	no
5_NoPABN_48h	dphz	48h	R4	9.64948	no
6_PABN_48h	dphz	48h	R1	9.70297	yes
6_PABN_48h	dphz	48h	R2	11.3861	yes
6_PABN_48h	dphz	48h	R3	11.9802	yes
6_PABN_48h	dphz	48h	R4	10.297	yes

## Sheet: fig_1E
Notes: plot made in R - ggplot with geom_point() - using "PYOvHCL_26hr_TnSeq" and "lewis_lab_cipro_TnSeq" columns.
Additional info: this dataset is also available in S1 Table, but here we only show genes present in both Tn-seq experiments (those are the ones used in the plot).
"PYOvHCL_26hr_TnSeq" column contains our average log2-transformed ratio for the PYO Tn-seq experiment (see S1 Table).
"lewis_lab_cipro_TnSeq" column contains the Cipro Tn-seq Log2-transformed survival index (see S1 Table).
"highlighted_genes_categories" is a column used to call the colors in R for each of the 5 categories shown in the plot; "other" means that the gene was not highlighted in the plot.
"highlighted_genes" shows the names of genes that were highlighted in the plot.
"alpha1" are the alpha values used in R to determine levels of filling transparency of the points in the plot
CorrespondingPAO1GeneID	locus_tag	Name	PYOvHCL_26hr_TnSeq	lewis_lab_cipro_TnSeq	highlighted_genes_categories	alpha1	highlighted_genes
PA0934	PA14_52180	relA	-4.07986	-0.37699	other	0.2
PA5128	PA14_67720	secB	-3.98338	-1.45948	other	0.2
PA0961	PA14_51840	PA14_51840	-3.92738	2.23774	protein_damage	1	PA14_51840
PA2648	PA14_29860	nuoM	-3.77149	-6.99693	carbon_metabolism	1	nuoM
PA1297	PA14_47430	czcD	-3.73184	0.804204	other	0.2
PA0836	PA14_53470	ackA	-3.5367	1.55375	carbon_metabolism	1	ackA
PA0430	PA14_05590	metF	-3.50454	-1.73102	other	0.2
PA4726	PA14_62540	cbrB	-3.48617	-2.20096	other	0.2
PA1178	PA14_49200	oprH	-3.43704	1.90959	other	0.2
PA2796	PA14_27960	tal	-3.08704	1.79761	carbon_metabolism	1	tal
PA2931	PA14_26140	PA14_26140	-3.02831	-3.62934	other	0.2
PA4115	PA14_10730	PA14_10730	-2.88357	0.504761	other	0.2
PA4631	PA14_61280	epimerase	-2.86988	2.18257	other	0.2
PA0938	PA14_52130	PA14_52130	-2.80258	0.358446	other	0.2
PA4595	PA14_60800	PA14_60800	-2.79975	0.389202	other	0.2
PA2550	PA14_31580	PA14_31580	-2.77166	-3.25272	other	0.2
PA4667	PA14_61720	PA14_61720	-2.74274	3.09845	other	0.2
PA4742	PA14_62730	truB	-2.7187	-1.38354	other	0.2
PA1005	PA14_51320	bepA-like	-2.57799	-6.03018	other	0.2
PA3182	PA14_23080	pgl	-2.5565	-4.16978	other	0.2
PA1076	PA14_50500	PA14_50500	-2.53147	0.237886	other	0.2
PA4932	PA14_65150	rplI	-2.52507	-4.75525	other	0.2
PA2107	PA14_37350	PA14_37350	-2.46658	0.543465	other	0.2
PA5242	PA14_69230	ppk	-2.45827	-0.520223	other	0.2
PA1009	PA14_51280	PA14_51280	-2.32236	1.46901	other	0.2
PA1430	PA14_45960	lasR	-2.24807	1.12774	other	0.2
PA0428	PA14_05560	rhlE	-2.2396	-3.93658	other	0.2
PA2990	PA14_25400	ugpQ	-2.22175	-2.86165	other	0.2
PA5208	PA14_68800	PA14_68800	-2.21745	3.12374	other	0.2
PA1562	PA14_44290	acnA	-2.17056	0.683246	other	0.2
PA1288	PA14_47540	ompP1	-2.11414	1.5797	other	0.2
PA5285	PA14_69770	PA14_69770	-2.10045	-2.98052	other	0.2
PA4576	PA14_60550	PA14_60550	-2.0784	-0.53094	protein_damage	1	PA14_60550
PA4398	PA14_57170	PA14_57170	-2.07751	-1.70085	other	0.2
PA3006	PA14_25180	psrA	-2.0739	0.320808	other	0.2
PA2692	PA14_29300	PA14_29300	-2.07244	-0.896394	other	0.2
PA0584	PA14_07620	cca	-2.06021	-0.867449	other	0.2
PA3687	PA14_16690	ppc	-2.05704	-0.29429	other	0.2
PA1750	PA14_41920	aroF-1	-2.04389	-0.49441	other	0.2
PA0035	PA14_00440	trpA	-2.03202	-4.84321	other	0.2
PA5437	PA14_71750	PA14_71750	-2.02403	-0.943107	other	0.2
PA4725	PA14_62530	cbrA	-2.00796	0.222563	other	0.2
PA5509	PA14_72700	PA14_72700	-1.97608	-0.19074	other	0.2
PA4676	PA14_61860	yadF	-1.96033	1.86412	other	0.2
PA0936	PA14_52150	lpxO2	-1.95021	-4.81968	cell_wall	1	lpxO2
PA3820	PA14_14650	secF	-1.92324	-0.550283	other	0.2
PA5054	PA14_66790	hslU	-1.90158	-2.91893	protein_damage	1	hslU
PA0649	PA14_08340	trpG	-1.87099	-1.48194	other	0.2
PA5332	PA14_70390	crc	-1.80507	-5.03832	other	0.2
PA0606	PA14_07900	PA14_07900	-1.77957	0.0808896	other	0.2
PA3844	PA14_14290	PA14_14290	-1.76232	1.09368	other	0.2
PA0482	PA14_06290	glcB	-1.75959	-0.894171	other	0.2
PA3752	PA14_15880	PA14_15880	-1.75938	0.243535	other	0.2
PA2025	PA14_38330	gor	-1.75807	-1.36081	oxidative_stress	1	gor
PA1203	PA14_48750	PA14_48750	-1.75493	-0.0447768	other	0.2
PA5438	PA14_71780	PA14_71780	-1.75008	-2.08855	other	0.2
PA2810	PA14_27800	PA14_27800	-1.71466	-0.209501	other	0.2
PA4755	PA14_62900	greA	-1.7088	2.33754	other	0.2
PA1179	PA14_49180	phoP	-1.70348	1.83959	other	0.2
PA3056	PA14_24580	PA14_24580	-1.69953	0.827419	other	0.2
PA4423	PA14_57480	PA14_57480	-1.67895	-2.02815	other	0.2
PA4428	PA14_57530	sspA	-1.6615	-0.266597	other	0.2
PA2897	PA14_26590	PA14_26590	-1.66	-0.214126	other	0.2
PA3299	PA14_21370	fadD1	-1.65648	-4.11398	other	0.2
PA5053	PA14_66770	hslV	-1.6538	-0.733637	protein_damage	1	hslV
PA0958	PA14_51880	oprD	-1.63511	0.24125	other	0.2
PA5304	PA14_70040	dadA	-1.6191	-3.58983	other	0.2
PA5045	PA14_66670	ponA	-1.60544	0.167819	cell_wall	1	ponA
PA3658	PA14_17040	glnD	-1.59221	0.0582159	other	0.2
PA4499	PA14_58380	PA14_58380	-1.58425	-0.720937	other	0.2
PA1285	PA14_47580	PA14_47580	-1.58225	-0.986984	other	0.2
PA0835	PA14_53480	pta	-1.56968	1.2892	carbon_metabolism	1	pta
PA4477	PA14_58100	cafA	-1.56967	-1.42415	other	0.2
PA5432	PA14_71690	PA14_71690	-1.55141	1.79065	other	0.2
PA0382	PA14_05000	trmB	-1.52201	-1.09044	other	0.2
PA5368	PA14_70850	pstC	-1.50728	-0.802626	other	0.2
PA1140	PA14_49650	ylbA	-1.49268	-0.752029	other	0.2
PA1517	PA14_44830	PA14_44830	-1.49016	-1.69921	other	0.2
PA4465	PA14_57970	PA14_57970	-1.48418	-2.23226	other	0.2
PA1947	PA14_39330	rbsA	-1.47863	0.418236	other	0.2
PA0395	PA14_05180	pilT	-1.4627	-0.249152	other	0.2
PA4956	PA14_65480	rhdA	-1.42569	-1.16143	other	0.2
PA0015	PA14_00160	PA14_00160	-1.41175	0.72771	other	0.2
PA5215	PA14_68870	gcvT	-1.40033	-2.0948	other	0.2
PA1551	PA14_44420	fixG	-1.39912	-1.26717	other	0.2
PA3919	PA14_13190	PA14_13190	-1.38599	0.518263	other	0.2
PA1592	PA14_43900	PA14_43900	-1.3789	1.03983	other	0.2
PA3257	PA14_21880	tsp	-1.36936	-0.291468	other	0.2
PA0722	PA14_48950	PA14_48950	-1.36693	-0.503518	other	0.2
PA4542	PA14_60190	clpB	-1.34677	0.369166	protein_damage	1	clpB
PA0303	PA14_03950	spuG	-1.34416	-3.45405	other	0.2
PA0720	PA14_48970	PA14_48970	-1.34297	0.65219	other	0.2
PA2621	PA14_30210	clpS	-1.34237	1.16282	other	0.2
PA0999	PA14_51390	pqsD	-1.33499	1.3212	other	0.2
PA1320	PA14_47160	cyoD	-1.33413	1.81351	other	0.2
PA2830	PA14_27480	htpX	-1.33196	0.612117	other	0.2
PA0016	PA14_00170	trkA	-1.33013	-0.274444	other	0.2
PA5506	PA14_72650	PA14_72650	-1.32493	-0.15152	other	0.2
PA3582	PA14_17960	glpK	-1.324	0.881803	other	0.2
PA5253	PA14_69370	algP	-1.31878	0.962968	other	0.2
PA0605	PA14_07890	PA14_07890	-1.31242	0.255856	other	0.2
PA4478	PA14_58110	maf	-1.31178	1.64558	other	0.2
PA5041	PA14_66630	pilP	-1.30497	1.60367	other	0.2
PA0300	PA14_03920	spuD	-1.30217	0.853832	other	0.2
PA0302	PA14_03940	spuF	-1.2957	-0.216189	other	0.2
PA2320	PA14_34660	gntR	-1.29369	-3.09321	other	0.2
PA3087	PA14_24230	PA14_24230	-1.28854	1.20107	other	0.2
PA0390	PA14_05080	metX	-1.2866	0.436218	other	0.2
PA1075	PA14_50510	PA14_50510	-1.27383	-0.0281247	other	0.2
PA2737	PA14_28730	PA14_28730	-1.27335	-1.54405	other	0.2
PA4863	PA14_64320	PA14_64320	-1.27144	1.48654	other	0.2
PA5428	PA14_71640	PA14_71640	-1.26836	-2.17956	other	0.2
PA5125	PA14_67680	ntrC	-1.25828	-1.11282	other	0.2
PA0680	PA14_55500	hxcV	-1.25563	-1.37433	other	0.2
PA2760	PA14_28400	oprQ	-1.25525	0.615414	other	0.2
PA4968	PA14_65670	PA14_65670	-1.25207	-1.29168	other	0.2
PA1946	PA14_39350	rbsB	-1.24692	0.236254	other	0.2
PA5564	PA14_73360	gidB	-1.24666	-0.233709	other	0.2
PA5435	PA14_71720	oadA	-1.24437	-0.675418	other	0.2
PA5291	PA14_69850	betT	-1.24161	1.83024	other	0.2
PA5080	PA14_67110	pap	-1.23327	1.14478	other	0.2
PA4233	PA14_09195	yajR	-1.23088	0.723174	other	0.2
PA3916	PA14_13250	moaE	-1.2273	0.742136	other	0.2
PA4402	PA14_57210	argJ	-1.22704	-1.0042	other	0.2
PA3139	PA14_23500	tyrB	-1.22008	-2.62429	other	0.2
PA0446	PA14_05820	PA14_05820	-1.20935	0.192114	other	0.2
PA1769	PA14_41680	ydiA	-1.20897	-6.37746	other	0.2
PA3080	PA14_24310	PA14_24310	-1.20638	0.3863	other	0.2
PA4933	PA14_65160	PA14_65160	-1.19845	-1.34768	other	0.2
PA4090	PA14_11010	PA14_11010	-1.19666	2.29382	other	0.2
PA2111	PA14_37290	PA14_37290	-1.19486	-4.55574	other	0.2
PA1896	PA14_40010	PA14_40010	-1.19418	1.58701	other	0.2
PA1833	PA14_40830	yhfP	-1.19282	-4.42565	other	0.2
PA5335	PA14_70430	yicC	-1.18644	0.499846	other	0.2
PA0114	PA14_01390	PA14_01390	-1.18537	-4.38341	other	0.2
PA3068	PA14_24445	gdhB	-1.18145	-0.0994113	other	0.2
PA5481	PA14_72360	PA14_72360	-1.17667	-1.37574	other	0.2
PA3297	PA14_21400	hrpA	-1.17572	-2.45604	other	0.2
PA3034	PA14_24840	PA14_24840	-1.1589	1.54838	other	0.2
PA0939	PA14_52110	PA14_52110	-1.15343	0.831129	other	0.2
PA0020	PA14_00210	PA14_00210	-1.14244	-0.218028	other	0.2
PA5346	PA14_70580	PA14_70580	-1.13891	1.28326	other	0.2
PA1008	PA14_51290	bcp	-1.13723	0.970122	other	0.2
PA0751	PA14_54580	PA14_54580	-1.13671	-0.151718	other	0.2
PA1751	PA14_41910	PA14_41910	-1.13385	-0.202257	other	0.2
PA1418	PA14_46110	PA14_46110	-1.13086	0.268149	other	0.2
PA5217	PA14_68900	fbpA	-1.12914	0.0175825	other	0.2
PA5013	PA14_66260	ilvE	-1.12871	-0.0489758	other	0.2
PA3657	PA14_17050	map	-1.12675	2.72327	other	0.2
PA4265	PA14_08830	tufA	-1.12382	-2.10491	other	0.2
PA5520	PA14_72830	PA14_72830	-1.12155	1.97757	other	0.2
PA3981	PA14_12330	PA14_12330	-1.12134	0.636733	other	0.2
PA0854	PA14_53220	fumC2	-1.11971	-0.712339	other	0.2
PA3624	PA14_17460	pcm	-1.11921	-0.32707	other	0.2
PA3029	PA14_24900	moaB2	-1.11656	0.231577	other	0.2
PA5060	PA14_66875	phaF	-1.11495	0.0896898	other	0.2
PA3563	PA14_18230	fruR	-1.11171	0.0742759	other	0.2
PA5485	PA14_72400	PA14_72400	-1.11102	1.16576	other	0.2
PA0358	PA14_04680	PA14_04680	-1.10978	0.0246763	other	0.2
PA3326	PA14_21030	PA14_21030	-1.10954	-2.05314	other	0.2
PA2764	PA14_28350	PA14_28350	-1.10949	-1.17024	other	0.2
PA4447	PA14_57770	hisC1	-1.09786	1.62762	other	0.2
PA0353	PA14_04630	ilvD	-1.09703	-0.784296	other	0.2
PA5434	PA14_71710	mtr	-1.09678	0.323566	other	0.2
PA5401	PA14_71310	etfB-1	-1.09662	1.60034	other	0.2
PA0294	PA14_03840	aguR	-1.0961	0.875319	other	0.2
PA1341	PA14_46920	gltJ	-1.09592	1.50375	other	0.2
PA0332	PA14_04330	PA14_04330	-1.08825	-0.855053	other	0.2
PA2781	PA14_28120	PA14_28120	-1.08678	0.760956	other	0.2
PA2504	PA14_32280	PA14_32280	-1.0859	-3.71838	other	0.2
PA1505	PA14_44970	moaA2	-1.08283	0.0057379	other	0.2
PA1808	PA14_41150	PA14_41150	-1.08239	1.49867	other	0.2
PA2784	PA14_28090	PA14_28090	-1.08024	0.734838	other	0.2
PA1518	PA14_44820	PA14_44820	-1.07971	-4.31244	other	0.2
PA4872	PA14_64440	bcpA	-1.07955	1.17546	other	0.2
PA4694	PA14_62130	ilvC	-1.07797	0.0688387	other	0.2
PA4639	PA14_61390	PA14_61390	-1.07706	-0.644178	other	0.2
PA1955	PA14_39230	PA14_39230	-1.07572	2.94562	other	0.2
PA5194	PA14_68620	PA14_68620	-1.07413	-3.82823	other	0.2
PA4830	PA14_63860	PA14_63860	-1.07022	0.947747	other	0.2
PA4774	PA14_63120	PA14_63120	-1.07022	2.50891	other	0.2
PA3202	PA14_22780	yciI	-1.06955	1.21438	other	0.2
PA5271	PA14_69600	PA14_69600	-1.06845	1.87699	other	0.2
PA1038	PA14_50910	PA14_50910	-1.06682	-0.594119	other	0.2
PA5312	PA14_70140	aldH	-1.06404	-3.08319	other	0.2
PA3017	PA14_25040	PA14_25040	-1.06201	0.289827	other	0.2
PA3587	PA14_17900	metR	-1.05915	-1.19383	other	0.2
PA4688	PA14_62010	hitB	-1.05478	-2.40907	other	0.2
PA0937	PA14_52140	yaiL	-1.05427	-2.75759	other	0.2
PA3074	PA14_24390	PA14_24390	-1.05255	0.379557	other	0.2
PA5369	PA14_70860	PA14_70860	-1.05183	-4.1388	other	0.2
PA5274	PA14_69630	rnk	-1.05077	1.81254	other	0.2
PA0767	PA14_54370	lepA	-1.04365	3.27536	other	0.2
PA0563	PA14_07330	PA14_07330	-1.04356	1.96983	other	0.2
PA4345	PA14_56510	PA14_56510	-1.04052	1.41179	other	0.2
PA1359	PA14_46710	PA14_46710	-1.04025	1.17279	other	0.2
PA5478	PA14_72320	PA14_72320	-1.03969	0.464582	other	0.2
PA0648	PA14_08330	PA14_08330	-1.03737	0.0362665	other	0.2
PA1647	PA14_43200	PA14_43200	-1.03653	-0.942137	other	0.2
PA0962	PA14_51830	PA14_51830	-1.03403	1.72046	other	0.2
PA5241	PA14_69220	ppx	-1.03223	-1.18349	other	0.2
PA3070	PA14_24430	moxR	-1.03141	1.01292	other	0.2
PA1772	PA14_41640	menG	-1.02959	-2.13407	other	0.2
PA3379	PA14_20370	phnH	-1.02887	-1.09253	other	0.2
PA0762	PA14_54430	algU	-1.02883	1.57572	other	0.2
PA3098	PA14_24060	xcpW	-1.02471	1.08986	other	0.2
PA3661	PA14_17000	PA14_17000	-1.02232	0.693347	other	0.2
PA0517	PA14_06730	nirC	-1.02204	-0.841478	other	0.2
PA0131	PA14_01610	PA14_01610	-1.01937	0.631397	other	0.2
PA3370	PA14_20470	PA14_20470	-1.01915	0.568595	other	0.2
PA1965	PA14_39110	PA14_39110	-1.01699	-0.180959	other	0.2
PA0506	PA14_06600	PA14_06600	-1.01639	-0.505137	other	0.2
PA1881	PA14_40180	PA14_40180	-1.01562	0.0431369	other	0.2
PA5079	PA14_67100	dtD	-1.01343	1.6949	other	0.2
PA5502	PA14_72600	PA14_72600	-1.01247	0.312753	other	0.2
PA0774	PA14_54270	yecP	-1.01154	1.41606	other	0.2
PA0292	PA14_03810	aguA	-1.00828	-1.19949	other	0.2
PA3678	PA14_16790	PA14_16790	-1.0067	-2.15295	other	0.2
PA1894	PA14_40030	PA14_40030	-1.00528	-1.35323	other	0.2
PA4632	PA14_61290	PA14_61290	-1.00394	-0.55182	other	0.2
PA0672	PA14_55580	nemO	-1.00347	-0.579218	other	0.2
PA2943	PA14_25980	aroF	-1.00343	3.47443	other	0.2
PA2116	PA14_37210	PA14_37210	-0.998019	-0.531912	other	0.2
PA1814	PA14_41070	PA14_41070	-0.997666	-1.54651	other	0.2
PA0997	PA14_51420	pqsB	-0.995185	-0.626176	other	0.2
PA2812	PA14_27770	yadG	-0.994306	-1.15386	other	0.2
PA4029	PA14_11720	PA14_11720	-0.993866	-3.30014	other	0.2
PA2964	PA14_25710	pabC	-0.993724	-1.93072	other	0.2
PA4917	PA14_64940	PA14_64940	-0.991632	1.04704	other	0.2
PA0447	PA14_05840	gcdH	-0.991294	-1.83633	other	0.2
PA0766	PA14_54390	mucD	-0.990294	-3.35262	other	0.2
PA4878	PA14_64500	PA14_64500	-0.988234	0.92769	other	0.2
PA5287	PA14_69795	amtB	-0.986734	0.101982	other	0.2
PA5439	PA14_71800	zwf	-0.986417	-0.0582374	other	0.2
PA0578	PA14_07550	PA14_07550	-0.986063	-0.334513	other	0.2
PA5236	PA14_69140	ubiB	-0.985511	0.018012	other	0.2
PA3107	PA14_23930	metZ	-0.984068	-0.0868827	other	0.2
PA3922	PA14_13140	PA14_13140	-0.980813	0.136141	other	0.2
PA4940	PA14_65260	PA14_65260	-0.979619	2.22322	other	0.2
PA3764	PA14_15720	yfhD	-0.979573	1.68581	other	0.2
PA5222	PA14_68970	PA14_68970	-0.978804	1.1991	other	0.2
PA4833	PA14_63900	PA14_63900	-0.977934	0.0330177	other	0.2
PA5309	PA14_70100	PA14_70100	-0.977871	-0.729747	other	0.2
PA3225	PA14_22470	PA14_22470	-0.977292	0.679825	other	0.2
PA0996	PA14_51430	pqsA	-0.976586	0.728818	other	0.2
PA0288	PA14_03770	speB1	-0.975174	-0.0279809	other	0.2
PA1026	PA14_51060	PA14_51060	-0.973882	1.08999	other	0.2
PA1949	PA14_39300	rbsR	-0.970838	-0.822643	other	0.2
PA3411	PA14_19970	PA14_19970	-0.968046	1.35385	other	0.2
PA0949	PA14_51990	wrbA	-0.967973	0.330396	other	0.2
PA0211	PA14_02580	mdcD	-0.967767	0.342054	other	0.2
PA0753	PA14_54550	PA14_54550	-0.964784	1.03529	other	0.2
PA4157	PA14_10190	PA14_10190	-0.964508	0.762004	other	0.2
PA4441	PA14_57690	PA14_57690	-0.963511	-2.69069	other	0.2
PA3690	PA14_16660	cadA	-0.962351	-0.893243	other	0.2
PA2258	PA14_35380	ptxR	-0.962085	0.38681	other	0.2
PA3471	PA14_19190	sfcA	-0.961921	-0.547355	other	0.2
PA2634	PA14_30050	aceA	-0.961543	-0.267611	other	0.2
PA0795	PA14_53950	prpC	-0.960768	-0.44174	other	0.2
PA4880	PA14_64520	PA14_64520	-0.96052	0.942861	other	0.2
PA2355	PA14_34200	msuC	-0.960049	-0.546594	other	0.2
PA1340	PA14_46930	gltK	-0.958492	2.15062	other	0.2
PA1843	PA14_40670	metH	-0.95753	-0.399246	other	0.2
PA3602	PA14_17690	PA14_17690	-0.957342	-2.9756	other	0.2
PA5301	PA14_69980	PA14_69980	-0.956764	1.23094	other	0.2
PA0609	PA14_07940	trpE	-0.954518	1.54553	other	0.2
PA0099	PA14_01200	PA14_01200	-0.954027	-0.4915	other	0.2
PA4852	PA14_64180	yhdG	-0.954003	1.40442	other	0.2
PA5483	PA14_72380	algB	-0.953571	1.35763	other	0.2
PA0414	PA14_05400	PA14_05400	-0.952088	-0.648339	other	0.2
PA3456	PA14_19400	mnmC	-0.952012	-0.318336	other	0.2
PA5074	PA14_67030	PA14_67030	-0.951967	1.58406	other	0.2
PA3028	PA14_24910	moeA2	-0.951369	-0.538987	other	0.2
PA4890	PA14_64640	PA14_64640	-0.951059	0.614348	other	0.2
PA3705	PA14_16460	wspD	-0.950992	1.01955	other	0.2
PA5528	PA14_72930	PA14_72930	-0.950314	-0.845607	other	0.2
PA1948	PA14_39320	rbsC	-0.949832	0.349918	other	0.2
PA4703	PA14_62250	PA14_62250	-0.949551	2.50286	other	0.2
PA2157	PA14_36670	PA14_36670	-0.949024	-2.25058	other	0.2
PA4886	PA14_64580	PA14_64580	-0.948704	-0.528819	other	0.2
PA0048	PA14_00600	PA14_00600	-0.94869	0.683815	other	0.2
PA5430	PA14_71670	PA14_71670	-0.948615	1.40217	other	0.2
PA0061	PA14_00730	PA14_00730	-0.948273	-0.464062	other	0.2
PA0301	PA14_03930	spuE	-0.947554	-0.840254	other	0.2
PA0662	PA14_08480	argC	-0.947229	-0.322687	other	0.2
PA3682	PA14_16740	PA14_16740	-0.946827	-0.156334	other	0.2
PA0960	PA14_51850	PA14_51850	-0.94637	-2.75593	other	0.2
PA4284	PA14_55670	recB	-0.945942	-3.61142	other	0.2
PA4627	PA14_61220	rsmC	-0.945253	-0.295774	other	0.2
PA2348	PA14_34290	PA14_34290	-0.944533	-0.150498	other	0.2
PA4121	PA14_10650	hpaG1	-0.944015	-1.60455	other	0.2
PA4720	PA14_62450	trmA	-0.943498	0.862139	other	0.2
PA4979	PA14_65820	PA14_65820	-0.942052	0.196324	other	0.2
PA0034	PA14_00430	bvga	-0.941837	-0.603408	other	0.2
PA1021	PA14_51110	PA14_51110	-0.941336	-4.72698	other	0.2
PA4145	PA14_10320	PA14_10320	-0.94131	0.387719	other	0.2
PA5440	PA14_71820	yegQ	-0.941221	0.217014	other	0.2
PA0304	PA14_03960	spuH	-0.940989	-1.30105	other	0.2
PA0133	PA14_01640	PA14_01640	-0.938767	0.615999	other	0.2
PA2899	PA14_26570	PA14_26570	-0.938691	1.27367	other	0.2
PA4371	PA14_56840	PA14_56840	-0.937458	-1.61408	other	0.2
PA0210	PA14_02570	mdcC	-0.936174	0.870282	other	0.2
PA4606	PA14_60950	cstA	-0.933194	0.0973967	other	0.2
PA2533	PA14_31800	PA14_31800	-0.933098	1.75386	other	0.2
PA5229	PA14_69050	PA14_69050	-0.930588	0.611273	other	0.2
PA4573	PA14_60520	PA14_60520	-0.930246	0.343734	other	0.2
PA3625	PA14_17450	surE	-0.929756	-0.524373	other	0.2
PA1228	PA14_48400	PA14_48400	-0.928573	-0.893468	other	0.2
PA2282	PA14_35060	PA14_35060	-0.927619	0.944576	other	0.2
PA1428	PA14_45980	yjaB	-0.927515	-1.15955	other	0.2
PA2718	PA14_29010	PA14_29010	-0.927271	-0.546359	other	0.2
PA3611	PA14_17600	PA14_17600	-0.926129	-2.64259	other	0.2
PA0228	PA14_02790	pcaF	-0.923395	1.04207	other	0.2
PA1067	PA14_50600	PA14_50600	-0.922383	1.10921	other	0.2
PA4117	PA14_10700	PA14_10700	-0.919942	0.886123	other	0.2
PA0355	PA14_04650	pfpI	-0.918897	1.00672	other	0.2
PA4657	PA14_61600	PA14_61600	-0.918407	0.951988	other	0.2
PA0265	PA14_03430	gabD	-0.918217	1.26551	other	0.2
PA5085	PA14_67170	PA14_67170	-0.916169	0.0925554	other	0.2
PA4544	PA14_60210	rluD	-0.915963	-2.14773	other	0.2
PA0457	PA14_05970	PA14_05970	-0.915416	-0.170751	other	0.2
PA1339	PA14_46950	gltL	-0.915007	0.207317	other	0.2
PA4498	PA14_58375	PA14_58375	-0.913906	-0.0753191	other	0.2
PA3321	PA14_21080	toxR	-0.913745	0.107617	other	0.2
PA0794	PA14_53970	PA14_53970	-0.913616	-0.343077	other	0.2
PA5098	PA14_67320	hutH	-0.912735	0.326602	other	0.2
PA0266	PA14_03450	gabT	-0.912238	0.468074	other	0.2
PA4865	PA14_64350	ureA	-0.912189	1.46453	other	0.2
PA3779	PA14_15200	PA14_15200	-0.910711	-0.521159	other	0.2
PA3861	PA14_14040	rhl	-0.909927	-0.662626	other	0.2
PA1000	PA14_51380	pqsE	-0.909678	1.64841	other	0.2
PA1018	PA14_51160	PA14_51160	-0.909454	0.690288	other	0.2
PA0122	PA14_01490	PA14_01490	-0.909416	3.42306	other	0.2
PA4034	PA14_11660	aqpZ	-0.908826	0.307754	other	0.2
PA0270	PA14_03510	PA14_03510	-0.908022	0.676306	other	0.2
PA0754	PA14_54540	PA14_54540	-0.907654	0.87194	other	0.2
PA4629	PA14_61260	PA14_61260	-0.907634	0.873031	other	0.2
PA0581	PA14_07580	PA14_07580	-0.905837	0.820952	other	0.2
PA3122	PA14_23730	PA14_23730	-0.905042	-1.74941	other	0.2
PA0153	PA14_01900	pcaH	-0.905025	-0.293141	other	0.2
PA3476	PA14_19130	rhlI	-0.904982	1.26628	other	0.2
PA0529	PA14_06890	PA14_06890	-0.90494	1.25206	other	0.2
PA4836	PA14_63940	PA14_63940	-0.903396	0.297066	other	0.2
PA3102	PA14_24010	xcpS	-0.903396	0.260618	other	0.2
PA0614	PA14_07990	hol	-0.903172	0.870349	other	0.2
PA1536	PA14_44580	PA14_44580	-0.902406	0.346051	other	0.2
PA0377	PA14_04940	PA14_04940	-0.902174	0.155694	other	0.2
PA1164	PA14_49350	PA14_49350	-0.901973	2.35513	other	0.2
PA0603	PA14_07860	PA14_07860	-0.901678	0.326282	other	0.2
PA2498	PA14_32350	PA14_32350	-0.901553	-2.28618	other	0.2
PA5404	PA14_71340	PA14_71340	-0.900962	-0.708015	other	0.2
PA1892	PA14_40050	PA14_40050	-0.900198	0.327517	other	0.2
PA5091	PA14_67240	hutG	-0.899491	0.851501	other	0.2
PA4978	PA14_65810	PA14_65810	-0.896446	-0.60474	other	0.2
PA4373	PA14_56870	PA14_56870	-0.896333	-1.73796	other	0.2
PA3073	PA14_24400	PA14_24400	-0.895933	-4.74549	other	0.2
PA5494	PA14_72500	PA14_72500	-0.895452	0.697554	other	0.2
PA5305	PA14_70050	PA14_70050	-0.89535	1.25406	other	0.2
PA3792	PA14_15030	leuA	-0.894612	-0.0960248	other	0.2
PA4445	PA14_57740	PA14_57740	-0.894476	1.42582	other	0.2
PA4067	PA14_11270	oprG	-0.893976	-1.32728	other	0.2
PA0083	PA14_01010	PA14_01010	-0.892915	0.689753	other	0.2
PA0200	PA14_02520	PA14_02520	-0.892617	2.17959	other	0.2
PA4392	PA14_57080	PA14_57080	-0.892544	-1.32124	other	0.2
PA0622	PA14_08070	gpFI	-0.892281	0.130285	other	0.2
PA2370	PA14_34000	PA14_34000	-0.891907	-0.265911	other	0.2
PA4277	PA14_08680	tufB	-0.891724	-2.44558	other	0.2
PA4773	PA14_63110	PA14_63110	-0.891496	1.58768	other	0.2
PA4775	PA14_63130	PA14_63130	-0.890742	-0.850964	other	0.2
PA0174	PA14_02190	cheD	-0.890644	1.99571	other	0.2
PA4845	PA14_64080	dipZ	-0.890366	0.225541	other	0.2
PA1439	PA14_45850	PA14_45850	-0.890241	1.36629	other	0.2
PA2938	PA14_26050	PA14_26050	-0.890111	-0.34728	other	0.2
PA4615	PA14_61060	fnr-2	-0.889647	-5.20534	other	0.2
PA2090	PA14_37470	PA14_37470	-0.889305	-0.702609	other	0.2
PA0793	PA14_53980	PA14_53980	-0.888785	-0.0201651	other	0.2
PA3768	PA14_15670	cumA	-0.888684	0.534957	other	0.2
PA0199	PA14_02510	exbD1	-0.887803	-1.03505	other	0.2
PA1755	PA14_41860	PA14_41860	-0.887625	-1.12278	other	0.2
PA4687	PA14_62000	hitA	-0.887622	-0.123697	other	0.2
PA1783	PA14_41510	nasA	-0.887522	0.281426	other	0.2
PA3077	PA14_24350	PA14_24350	-0.886928	0.0308081	other	0.2
PA1003	PA14_51340	mvfR	-0.886217	0.0173907	other	0.2
PA2793	PA14_28000	PA14_28000	-0.885701	0.811289	other	0.2
PA1660	PA14_43000	PA14_43000	-0.885076	-0.488426	other	0.2
PA1895	PA14_40020	PA14_40020	-0.884953	-0.890153	other	0.2
PA1469	PA14_45440	PA14_45440	-0.88277	-0.300299	other	0.2
PA2388	PA14_33780	PA14_33780	-0.882572	1.39224	other	0.2
PA5043	PA14_66650	pilN	-0.881804	-0.287999	other	0.2
PA0082	PA14_00990	PA14_00990	-0.880365	0.501638	other	0.2
PA0901	PA14_52630	aruE	-0.87907	-1.92071	other	0.2
PA1195	PA14_48840	PA14_48840	-0.878618	-0.357199	other	0.2
PA1123	PA14_49850	PA14_49850	-0.878585	2.68823	other	0.2
PA5115	PA14_67540	PA14_67540	-0.878373	0.801882	other	0.2
PA4861	PA14_64300	PA14_64300	-0.878245	0.0670859	other	0.2
PA2332	PA14_34450	PA14_34450	-0.878216	1.87032	other	0.2
PA5323	PA14_70280	argB	-0.878081	-1.11275	other	0.2
PA2127	PA14_37070	PA14_37070	-0.878015	-0.312141	other	0.2
PA3233	PA14_22370	PA14_22370	-0.877247	-0.36971	other	0.2
PA0484	PA14_06310	PA14_06310	-0.87534	1.15968	other	0.2
PA0062	PA14_00740	PA14_00740	-0.874528	1.42609	other	0.2
PA0155	PA14_01930	pcaR	-0.874318	-0.0119847	other	0.2
PA4427	PA14_57520	sspB	-0.873559	1.55958	other	0.2
PA4291	PA14_55760	PA14_55760	-0.872492	-3.91472	other	0.2
PA5089	PA14_67220	PA14_67220	-0.872265	0.622351	other	0.2
PA0225	PA14_02750	PA14_02750	-0.870136	-1.888	other	0.2
PA2587	PA14_30630	pqsH	-0.869674	-0.189907	other	0.2
PA4183	PA14_09780	PA14_09780	-0.869621	3.09619	other	0.2
PA3261	PA14_21840	PA14_21840	-0.869278	0.806611	other	0.2
PA1226	PA14_48420	PA14_48420	-0.869016	0.289561	other	0.2
PA4339	PA14_56410	PA14_56410	-0.867929	-0.302632	other	0.2
PA0388	PA14_05060	PA14_05060	-0.86777	-1.80023	other	0.2
PA2762	PA14_28380	PA14_28380	-0.867738	0.701919	other	0.2
PA4897	PA14_64710	PA14_64710	-0.866798	0.391207	other	0.2
PA0241	PA14_02990	PA14_02990	-0.86633	0.736842	other	0.2
PA2622	PA14_30200	cspD	-0.866259	-3.29992	other	0.2
PA3114	PA14_23840	truA	-0.866064	-2.14644	other	0.2
PA3965	PA14_12570	PA14_12570	-0.864815	0.829422	other	0.2
PA3055	PA14_24590	PA14_24590	-0.864134	0.633906	other	0.2
PA4089	PA14_11020	fabG	-0.863765	1.19264	other	0.2
PA0925	PA14_52290	PA14_52290	-0.863523	0.818978	other	0.2
PA3854	PA14_14150	PA14_14150	-0.863363	0.315854	other	0.2
PA0531	PA14_06930	PA14_06930	-0.862687	0.714576	other	0.2
PA1020	PA14_51120	PA14_51120	-0.862158	0.916565	other	0.2
PA0028	PA14_00320	PA14_00320	-0.86207	0.402589	other	0.2
PA1421	PA14_46070	gbuA	-0.861078	-2.56485	other	0.2
PA0226	PA14_02760	catI	-0.860992	0.763821	other	0.2
PA0123	PA14_01500	PA14_01500	-0.860667	-1.42421	other	0.2
PA4943	PA14_65300	hflX	-0.860365	0.246572	other	0.2
PA0315	PA14_04100	PA14_04100	-0.86025	-0.377638	other	0.2
PA1294	PA14_47460	rnd	-0.859792	0.0417837	other	0.2
PA2758	PA14_28420	PA14_28420	-0.85952	-0.603946	other	0.2
PA4799	PA14_63390	PA14_63390	-0.859301	-1.18401	other	0.2
PA0586	PA14_07650	ycgB	-0.858942	0.332315	other	0.2
PA2801	PA14_27910	PA14_27910	-0.858198	1.51741	other	0.2
PA5536	PA14_73020	PA14_73020	-0.85813	-1.27038	other	0.2
PA5526	PA14_72900	PA14_72900	-0.857936	2.25143	other	0.2
PA0451	PA14_05880	nfeD	-0.857654	-0.595843	other	0.2
PA2902	PA14_26540	PA14_26540	-0.856434	0.710781	other	0.2
PA3923	PA14_13130	PA14_13130	-0.856387	0.499332	other	0.2
PA0029	PA14_00340	PA14_00340	-0.855141	0.394957	other	0.2
PA4424	PA14_57490	PA14_57490	-0.854818	-0.498917	other	0.2
PA3229	PA14_22420	PA14_22420	-0.854279	-0.545797	other	0.2
PA0838	PA14_53420	btuE	-0.85419	0.283416	other	0.2
PA0045	PA14_00570	PA14_00570	-0.853669	0.921005	other	0.2
PA0406	PA14_05300	PA14_05300	-0.853142	-1.63754	other	0.2
PA4906	PA14_64820	vanR	-0.852637	0.972133	other	0.2
PA1907	PA14_39860	PA14_39860	-0.849696	-0.518761	other	0.2
PA0587	PA14_07660	PA14_07660	-0.848597	0.128992	other	0.2
PA5511	PA14_72720	mifR	-0.848568	0.205007	other	0.2
PA1218	PA14_48560	PA14_48560	-0.848371	-2.97948	other	0.2
PA5540	PA14_73060	cynT	-0.848269	0.993253	other	0.2
PA0311	PA14_04060	PA14_04060	-0.84781	0.795191	other	0.2
PA4731	PA14_62600	panD	-0.846783	-1.00819	other	0.2
PA1328	PA14_47080	PA14_47080	-0.846642	0.319742	other	0.2
PA0724	PA14_48930	PA14_48930	-0.846426	-0.028566	other	0.2
PA5075	PA14_67040	PA14_67040	-0.846192	0.443084	other	0.2
PA3325	PA14_21040	PA14_21040	-0.845479	0.109442	other	0.2
PA0245	PA14_03030	aroQ2	-0.84522	0.461694	other	0.2
PA1900	PA14_39960	phzB2	-0.845078	-2.06884	other	0.2
PA3071	PA14_24420	PA14_24420	-0.844687	-0.0788459	other	0.2
PA4378	PA14_56920	inaA	-0.844527	1.12202	other	0.2
PA2277	PA14_35130	arsR	-0.843252	-0.22262	other	0.2
PA5182	PA14_68450	PA14_68450	-0.841488	-1.65137	other	0.2
PA0190	PA14_02380	PA14_02380	-0.841414	-2.03427	other	0.2
PA0249	PA14_03080	PA14_03080	-0.840968	-0.778231	other	0.2
PA0334	PA14_04370	PA14_04370	-0.840874	0.271379	other	0.2
PA1508	PA14_44930	PA14_44930	-0.840524	0.298624	other	0.2
PA3921	PA14_13150	PA14_13150	-0.839539	-0.301719	other	0.2
PA0639	PA14_08270	PA14_08270	-0.839536	0.11271	other	0.2
PA4469	PA14_58010	PA14_58010	-0.83946	-0.469463	other	0.2
PA0231	PA14_02840	pcaD	-0.83892	0.997993	other	0.2
PA1593	PA14_43890	PA14_43890	-0.838481	-2.74984	other	0.2
PA5350	PA14_70630	rubA2	-0.838401	-1.63049	other	0.2
PA2083	PA14_37570	PA14_37570	-0.837849	-2.33504	other	0.2
PA2756	PA14_28440	PA14_28440	-0.837519	-0.434413	other	0.2
PA1768	PA14_41690	PA14_41690	-0.837468	-2.03666	other	0.2
PA2864	PA14_27070	PA14_27070	-0.837384	0.747553	other	0.2
PA3667	PA14_16930	csdA	-0.837246	0.830474	other	0.2
PA4091	PA14_11000	hpaA	-0.837108	0.431496	other	0.2
PA2693	PA14_29290	PA14_29290	-0.837105	0.595248	other	0.2
PA0169	PA14_02110	PA14_02110	-0.836737	1.66108	other	0.2
PA5396	PA14_71240	PA14_71240	-0.836351	0.6983	other	0.2
PA0279	PA14_03630	PA14_03630	-0.834786	0.90291	other	0.2
PA3559	PA14_18300	PA14_18300	-0.834225	0.973336	other	0.2
PA2722	PA14_28950	PA14_28950	-0.833998	-1.21825	other	0.2
PA3215	PA14_22640	PA14_22640	-0.833917	0.0190063	other	0.2
PA3259	PA14_21860	PA14_21860	-0.83349	0.264513	other	0.2
PA3553	PA14_18360	prmF	-0.833076	0.685898	other	0.2
PA0929	PA14_52250	pirR	-0.832806	0.584513	other	0.2
PA0955	PA14_51910	PA14_51910	-0.832477	0.514283	other	0.2
PA3960	PA14_12640	PA14_12640	-0.831284	1.02794	other	0.2
PA5503	PA14_72620	metN	-0.830996	0.346459	other	0.2
PA3649	PA14_17140	yaeL	-0.829899	-7.12143	other	0.2
PA0718	PA14_48990	PA14_48990	-0.829197	1.36414	other	0.2
PA0111	PA14_01350	PA14_01350	-0.828499	-0.0940919	other	0.2
PA0725	PA14_48920	PA14_48920	-0.827073	1.26056	other	0.2
PA4923	PA14_65010	PA14_65010	-0.827012	-0.686156	other	0.2
PA2511	PA14_32190	PA14_32190	-0.826598	-0.582169	other	0.2
PA1575	PA14_44130	PA14_44130	-0.825888	0.879325	other	0.2
PA5521	PA14_72840	PA14_72840	-0.825503	0.48007	other	0.2
PA5534	PA14_73000	PA14_73000	-0.825126	0.30117	other	0.2
PA2078	PA14_37640	PA14_37640	-0.824743	-1.5046	other	0.2
PA0044	PA14_00560	exoT	-0.824737	0.137341	other	0.2
PA0129	PA14_01580	gabP	-0.824509	0.871914	other	0.2
PA0872	PA14_52990	phhA	-0.824467	-0.761909	other	0.2
PA0290	PA14_03790	PA14_03790	-0.824055	0.821664	other	0.2
PA3014	PA14_25080	fadB	-0.824007	-3.3529	other	0.2
PA5152	PA14_68060	PA14_68060	-0.823856	1.00815	other	0.2
PA5153	PA14_68070	PA14_68070	-0.823753	1.44082	other	0.2
PA1640	PA14_43300	PA14_43300	-0.823727	0.915967	other	0.2
PA4840	PA14_64000	PA14_64000	-0.823662	1.32549	other	0.2
PA1468	PA14_45450	PA14_45450	-0.82332	-1.0202	other	0.2
PA5487	PA14_72420	PA14_72420	-0.822844	0.829627	other	0.2
PA2689	PA14_29340	PA14_29340	-0.822605	0.686524	other	0.2
PA0277	PA14_03610	ycaL	-0.821725	0.590003	other	0.2
PA0293	PA14_03830	aguB	-0.821553	0.0910549	other	0.2
PA4827	PA14_63830	PA14_63830	-0.820569	0.66754	other	0.2
PA3748	PA14_15930	yfjD	-0.820531	-0.446206	other	0.2
PA5330	PA14_70360	PA14_70360	-0.820526	-0.41518	other	0.2
PA5252	PA14_69340	PA14_69340	-0.820507	0.592167	other	0.2
PA0537	PA14_06990	PA14_06990	-0.82025	0.449984	other	0.2
PA3075	PA14_24380	PA14_24380	-0.820218	-0.0315979	other	0.2
PA2386	PA14_33810	pvdA	-0.819728	0.178889	other	0.2
PA0562	PA14_07310	PA14_07310	-0.819573	1.17946	other	0.2
PA2570	PA14_31290	pa1L	-0.819349	-1.57698	other	0.2
PA5546	PA14_73140	PA14_73140	-0.819272	-0.194032	other	0.2
PA5279	PA14_69700	PA14_69700	-0.818876	6.58434	other	0.2
PA4014	PA14_11920	PA14_11920	-0.818704	0.717659	other	0.2
PA3081	PA14_24300	PA14_24300	-0.816797	0.580107	other	0.2
PA3969	PA14_12530	PA14_12530	-0.816708	0.651829	other	0.2
PA4794	PA14_63350	PA14_63350	-0.816474	-0.152899	other	0.2
PA0126	PA14_01540	PA14_01540	-0.816406	0.383257	other	0.2
PA5442	PA14_71850	PA14_71850	-0.815967	0.367378	other	0.2
PA4332	PA14_56280	PA14_56280	-0.815811	0.734529	other	0.2
PA4678	PA14_61880	rimI	-0.815417	-2.4331	other	0.2
PA2430	PA14_33220	PA14_33220	-0.815221	-1.20665	other	0.2
PA4130	PA14_10550	cysI	-0.814806	0.668686	other	0.2
PA4913	PA14_64900	PA14_64900	-0.81427	1.07716	other	0.2
PA0036	PA14_00450	trpB	-0.814126	-5.32396	other	0.2
PA5419	PA14_71510	soxG	-0.814002	0.246345	other	0.2
PA1680	PA14_42770	PA14_42770	-0.813742	-0.924312	other	0.2
PA5505	PA14_72640	PA14_72640	-0.813241	0.888303	other	0.2
PA5327	PA14_70330	PA14_70330	-0.812673	0.331056	other	0.2
PA5516	PA14_72780	pdxY	-0.812428	0.099205	other	0.2
PA1823	PA14_40950	nudC	-0.812143	-1.38173	other	0.2
PA1305	PA14_47350	PA14_47350	-0.811878	-0.526684	other	0.2
PA2564	PA14_31370	tam	-0.811505	0.391111	other	0.2
PA1309	PA14_47310	phnR	-0.810719	0.902732	other	0.2
PA1292	PA14_47500	sseA	-0.810189	1.31664	other	0.2
PA1241	PA14_48190	PA14_48190	-0.810072	2.09733	other	0.2
PA2325	PA14_34550	PA14_34550	-0.809897	0.74903	other	0.2
PA1295	PA14_47450	ycgL	-0.809451	2.32578	other	0.2
PA3210	PA14_22690	trkH	-0.808752	-4.31089	other	0.2
PA0789	PA14_54040	PA14_54040	-0.808727	0.146823	other	0.2
PA1778	PA14_41563	cobA	-0.808668	0.196128	other	0.2
PA3030	PA14_24890	mobA	-0.808398	0.668155	other	0.2
PA0755	PA14_54520	opdH	-0.807707	0.183993	other	0.2
PA4837	PA14_63960	PA14_63960	-0.807439	0.103493	other	0.2
PA2768	PA14_28300	PA14_28300	-0.80718	1.54079	other	0.2
PA2269	PA14_35230	PA14_35230	-0.806419	-1.62899	other	0.2
PA1627	PA14_43480	PA14_43480	-0.806224	1.30817	other	0.2
PA1784	PA14_41500	PA14_41500	-0.805859	1.20756	other	0.2
PA1146	PA14_49580	PA14_49580	-0.805503	1.39259	other	0.2
PA5469	PA14_72180	PA14_72180	-0.805432	-0.992382	other	0.2
PA4809	PA14_63550	fdhE	-0.804469	1.24625	other	0.2
PA2276	PA14_35140	PA14_35140	-0.80442	-0.392808	other	0.2
PA1557	PA14_44340	ccoN	-0.803931	-3.50826	other	0.2
PA2933	PA14_26110	PA14_26110	-0.803921	1.11156	other	0.2
PA5135	PA14_67820	PA14_67820	-0.803554	1.59068	other	0.2
PA3372	PA14_20450	phnP	-0.803321	0.948003	other	0.2
PA4877	PA14_64490	PA14_64490	-0.803219	1.30141	other	0.2
PA3470	PA14_19205	PA14_19205	-0.803057	0.850045	other	0.2
PA3554	PA14_18350	fmt	-0.802139	1.20918	other	0.2
PA2573	PA14_30820	PA14_30820	-0.802059	-1.0942	other	0.2
PA5024	PA14_66420	ytnM	-0.801985	1.12039	other	0.2
PA1598	PA14_43830	panB	-0.801916	-0.460124	other	0.2
PA3443	PA14_19570	ssuC	-0.801916	0.806616	other	0.2
PA5524	PA14_72880	fabG	-0.801785	1.58101	other	0.2
PA0489	PA14_06360	comF	-0.801511	0.230722	other	0.2
PA1357	PA14_46740	PA14_46740	-0.801503	-1.0827	other	0.2
PA5551	PA14_73200	PA14_73200	-0.801501	-1.9124	other	0.2
PA4404	PA14_57240	PA14_57240	-0.801182	-0.696517	other	0.2
PA0154	PA14_01910	pcaG	-0.800873	-0.435362	other	0.2
PA1684	PA14_42730	PA14_42730	-0.80063	1.69629	other	0.2
PA0121	PA14_01480	PA14_01480	-0.80045	0.68226	other	0.2
PA0885	PA14_52820	dctQ	-0.800209	-0.238225	other	0.2
PA0738	PA14_54730	PA14_54730	-0.800121	0.935983	other	0.2
PA4370	PA14_56830	icmP	-0.799845	-0.684439	other	0.2
PA5459	PA14_72050	PA14_72050	-0.799651	0.999597	other	0.2
PA5298	PA14_69940	xpt	-0.798905	1.12428	other	0.2
PA3298	PA14_21380	PA14_21380	-0.79856	0.463724	other	0.2
PA0434	PA14_05640	bfrG	-0.798214	-0.170067	other	0.2
PA3823	PA14_14600	tgt	-0.797619	-4.27162	other	0.2
PA5030	PA14_66510	ynfM	-0.797596	0.0558613	other	0.2
PA5220	PA14_68940	PA14_68940	-0.796948	0.776666	other	0.2
PA0571	PA14_07420	PA14_07420	-0.796716	0.382518	other	0.2
PA5270	PA14_69590	PA14_69590	-0.79648	0.845118	other	0.2
PA1754	PA14_41870	cysB	-0.796426	-2.33398	other	0.2
PA2213	PA14_36090	opdG	-0.796388	0.10218	other	0.2
PA1706	PA14_42470	pcrV	-0.79621	1.07558	other	0.2
PA4207	PA14_09520	mexI	-0.79615	-1.44731	other	0.2
PA3727	PA14_16200	PA14_16200	-0.795982	0.349632	other	0.2
PA0526	PA14_06860	PA14_06860	-0.795968	0.171998	other	0.2
PA1758	PA14_41820	pabB	-0.795489	-0.785003	other	0.2
PA5399	PA14_71280	PA14_71280	-0.795486	-0.450549	other	0.2
PA0640	PA14_08280	PA14_08280	-0.795294	-0.234788	other	0.2
PA1397	PA14_46360	PA14_46360	-0.794998	0.352545	other	0.2
PA2669	PA14_29570	PA14_29570	-0.793711	0.840476	other	0.2
PA0367	PA14_04820	PA14_04820	-0.793666	0.549947	other	0.2
PA0175	PA14_02200	cheR	-0.793516	1.02686	other	0.2
PA5394	PA14_71220	cls	-0.793426	0.237388	other	0.2
PA5537	PA14_73030	PA14_73030	-0.793318	1.97488	other	0.2
PA5096	PA14_67300	proX	-0.792984	-0.250152	other	0.2
PA2200	PA14_36260	PA14_36260	-0.792889	-0.0602518	other	0.2
PA5290	PA14_69840	PA14_69840	-0.792777	-0.323589	other	0.2
PA3238	PA14_22310	PA14_22310	-0.79266	0.674716	other	0.2
PA5367	PA14_70830	pstA	-0.791362	-0.859243	other	0.2
PA1485	PA14_45240	PA14_45240	-0.790717	-0.615625	other	0.2
PA0848	PA14_53300	PA14_53300	-0.790496	-0.0378415	other	0.2
PA5282	PA14_69740	PA14_69740	-0.790476	0.733373	other	0.2
PA1377	PA14_46440	PA14_46440	-0.790301	-1.12915	other	0.2
PA4715	PA14_62400	yfdZ	-0.790261	0.183331	other	0.2
PA0935	PA14_52160	mazG	-0.790023	0.748381	other	0.2
PA2714	PA14_29050	PA14_29050	-0.789854	0.227163	other	0.2
PA3753	PA14_15870	PA14_15870	-0.789767	1.64774	other	0.2
PA0081	PA14_00970	PA14_00970	-0.789524	0.35174	other	0.2
PA0988	PA14_51510	PA14_51510	-0.7893	1.30861	other	0.2
PA3216	PA14_22630	PA14_22630	-0.789154	0.860601	other	0.2
PA4046	PA14_11520	PA14_11520	-0.789142	2.20653	other	0.2
PA4973	PA14_65740	thiC	-0.789051	-0.135749	other	0.2
PA3668	PA14_16920	sufE	-0.789028	0.255121	other	0.2
PA1134	PA14_49720	PA14_49720	-0.788056	0.266806	other	0.2
PA0480	PA14_06270	catD	-0.787934	-0.676864	other	0.2
PA3477	PA14_19120	rhlR	-0.787923	-0.0576369	other	0.2
PA0040	PA14_00490	PA14_00490	-0.787246	1.01774	other	0.2
PA1001	PA14_51360	phnA	-0.787212	0.0100887	other	0.2
PA0361	PA14_04730	PA14_04730	-0.787136	0.851089	other	0.2
PA4235	PA14_09160	bfrA	-0.787126	0.625354	other	0.2
PA5092	PA14_67250	hutI	-0.787093	0.883901	other	0.2
PA5048	PA14_66700	PA14_66700	-0.78693	-2.24305	other	0.2
PA4901	PA14_64770	mdlC	-0.78685	-0.370354	other	0.2
PA1422	PA14_46060	gbuR	-0.786673	-0.263264	other	0.2
PA0170	PA14_02130	PA14_02130	-0.786604	1.87485	other	0.2
PA3542	PA14_18550	alg44	-0.7865	0.330623	other	0.2
PA2056	PA14_37910	PA14_37910	-0.786347	-0.87395	other	0.2
PA2795	PA14_27980	yjbN	-0.786009	-1.65918	other	0.2
PA3581	PA14_17980	glpF	-0.785552	0.890174	other	0.2
PA1487	PA14_45190	PA14_45190	-0.785546	-0.346963	other	0.2
PA2591	PA14_30580	PA14_30580	-0.784965	1.22901	other	0.2
PA5431	PA14_71680	PA14_71680	-0.784774	0.958042	other	0.2
PA0895	PA14_52720	argD	-0.784297	-1.25549	other	0.2
PA5283	PA14_69750	PA14_69750	-0.784296	-1.07043	other	0.2
PA2761	PA14_28390	PA14_28390	-0.784285	-0.0605827	other	0.2
PA4658	PA14_61610	PA14_61610	-0.783877	0.312954	other	0.2
PA1967	PA14_39090	PA14_39090	-0.782984	3.06433	other	0.2
PA3755	PA14_15850	PA14_15850	-0.782766	-2.59693	other	0.2
PA4926	PA14_65050	PA14_65050	-0.782731	-1.27291	other	0.2
PA2652	PA14_29800	PA14_29800	-0.782616	0.07951	other	0.2
PA3312	PA14_21180	PA14_21180	-0.781891	-1.00016	other	0.2
PA4184	PA14_09770	PA14_09770	-0.781656	1.4817	other	0.2
PA0839	PA14_53410	PA14_53410	-0.780672	1.66662	other	0.2
PA0046	PA14_00580	PA14_00580	-0.780562	0.333706	other	0.2
PA1981	PA14_38880	PA14_38880	-0.780334	0.882659	other	0.2
PA4171	PA14_09940	pfpI	-0.780305	0.0692271	other	0.2
PA2633	PA14_30070	PA14_30070	-0.780266	0.330076	other	0.2
PA5230	PA14_69060	yhhJ	-0.779899	1.85026	other	0.2
PA0979	PA14_51620	PA14_51620	-0.779836	1.60349	other	0.2
PA3403	PA14_20070	PA14_20070	-0.779724	-2.16365	other	0.2
PA5159	PA14_68130	emrA	-0.779654	-0.282421	other	0.2
PA3410	PA14_19990	PA14_19990	-0.779352	1.991	other	0.2
PA3439	PA14_19620	folX	-0.779302	1.54664	other	0.2
PA4994	PA14_66040	PA14_66040	-0.77926	-2.46004	other	0.2
PA0538	PA14_07000	dsbB	-0.778718	-0.427733	other	0.2
PA4389	PA14_57050	fabG	-0.778073	0.131175	other	0.2
PA4832	PA14_63890	PA14_63890	-0.778071	0.424128	other	0.2
PA1019	PA14_51150	mucK	-0.777776	0.273129	other	0.2
PA2829	PA14_27490	PA14_27490	-0.777249	-1.9861	other	0.2
PA1629	PA14_43440	PA14_43440	-0.777008	-0.157266	other	0.2
PA0324	PA14_04230	PA14_04230	-0.776516	-1.83724	other	0.2
PA3556	PA14_18330	arnT	-0.776229	0.529601	other	0.2
PA2547	PA14_31630	PA14_31630	-0.775796	-0.226875	other	0.2
PA5292	PA14_69870	pchP	-0.775203	0.315179	other	0.2
PA4611	PA14_61010	PA14_61010	-0.774929	1.20574	other	0.2
PA4710	PA14_62350	phuR	-0.774237	0.239707	other	0.2
PA4888	PA14_64610	PA14_64610	-0.774208	-0.706101	other	0.2
PA5416	PA14_71470	soxB	-0.773913	1.50958	other	0.2
PA3079	PA14_24330	PA14_24330	-0.772496	-0.306495	other	0.2
PA5027	PA14_66460	PA14_66460	-0.771842	0.986088	other	0.2
PA0197	PA14_02490	tonB2	-0.771764	0.5495	other	0.2
PA0394	PA14_05160	PA14_05160	-0.771634	-0.465248	other	0.2
PA5543	PA14_73100	PA14_73100	-0.771556	-2.1143	other	0.2
PA4980	PA14_65840	PA14_65840	-0.771134	-1.55708	other	0.2
PA4904	PA14_64800	vanA	-0.770848	-0.863481	other	0.2
PA3817	PA14_14690	PA14_14690	-0.770741	0.620691	other	0.2
PA0752	PA14_54570	PA14_54570	-0.770575	0.401878	other	0.2
PA0764	PA14_54410	mucB	-0.770556	0.933015	other	0.2
PA1729	PA14_42180	PA14_42180	-0.770463	-2.5956	other	0.2
PA0072	PA14_00850	PA14_00850	-0.770301	-1.31369	other	0.2
PA2803	PA14_27890	PA14_27890	-0.770127	-0.854746	other	0.2
PA4919	PA14_64960	pncB1	-0.769921	-1.0188	other	0.2
PA0146	PA14_01800	PA14_01800	-0.769795	0.515571	other	0.2
PA1910	PA14_39820	ufrA	-0.769129	0.0212804	other	0.2
PA0829	PA14_53540	PA14_53540	-0.768173	0.191772	other	0.2
PA4866	PA14_64360	yncA	-0.767647	0.914444	other	0.2
PA5447	PA14_71910	wbpZ	-0.767173	0.493831	other	0.2
PA3427	PA14_19730	PA14_19730	-0.766925	1.28074	other	0.2
PA5541	PA14_73070	pyrQ	-0.766646	0.786978	other	0.2
PA2525	PA14_31920	opmB	-0.766506	-1.60775	other	0.2
PA3697	PA14_16580	PA14_16580	-0.765988	0.207557	other	0.2
PA4819	PA14_63710	gtrB	-0.765366	1.0241	other	0.2
PA0831	PA14_53520	oruR	-0.76506	0.417228	other	0.2
PA3040	PA14_24770	PA14_24770	-0.76497	1.0694	other	0.2
PA0463	PA14_06060	creB	-0.764606	0.705112	other	0.2
PA1707	PA14_42460	pcrH	-0.763975	-1.60918	other	0.2
PA5262	PA14_69480	algZ	-0.763932	1.30759	other	0.2
PA0475	PA14_06210	PA14_06210	-0.763601	-1.80466	other	0.2
PA5136	PA14_67830	PA14_67830	-0.763547	-0.191039	other	0.2
PA5352	PA14_70650	glcG	-0.762946	-3.64286	other	0.2
PA4790	PA14_63310	smtA	-0.762886	1.03777	other	0.2
PA4879	PA14_64510	yhjG	-0.762226	-0.0322447	other	0.2
PA3436	PA14_19650	PA14_19650	-0.762204	-0.27576	other	0.2
PA0995	PA14_51440	ogt	-0.761403	-1.31556	other	0.2
PA0348	PA14_04560	PA14_04560	-0.760891	1.2098	other	0.2
PA0215	PA14_02630	mdcL	-0.760391	0.130912	other	0.2
PA2002	PA14_38610	PA14_38610	-0.759179	0.208159	other	0.2
PA5195	PA14_68630	hslR	-0.759072	1.16856	other	0.2
PA1733	PA14_42130	PA14_42130	-0.758898	1.66687	other	0.2
PA4148	PA14_10280	PA14_10280	-0.758636	-0.0836839	other	0.2
PA3357	PA14_20650	dsdA	-0.758276	-0.442261	other	0.2
PA2301	PA14_34850	PA14_34850	-0.75762	-2.78279	other	0.2
PA4203	PA14_09570	PA14_09570	-0.757565	0.803552	other	0.2
PA4384	PA14_56990	PA14_56990	-0.757538	-1.57483	other	0.2
PA3805	PA14_14850	pilF	-0.757239	1.07026	other	0.2
PA4329	PA14_56240	pykA	-0.757005	-1.37886	other	0.2
PA3341	PA14_20850	slyA	-0.75676	1.26369	other	0.2
PA4372	PA14_56850	PA14_56850	-0.756568	0.862864	other	0.2
PA0357	PA14_04670	mutM	-0.756091	0.957017	other	0.2
PA0214	PA14_02620	mdcH	-0.755555	-1.31919	other	0.2
PA2613	PA14_30320	ycaJ	-0.755539	-0.0418467	other	0.2
PA0117	PA14_01430	PA14_01430	-0.755402	-0.017944	other	0.2
PA1201	PA14_48770	PA14_48770	-0.75502	0.0160685	other	0.2
PA4859	PA14_64280	PA14_64280	-0.754986	-0.217546	other	0.2
PA0120	PA14_01470	PA14_01470	-0.754818	-0.138518	other	0.2
PA1992	PA14_38740	PA14_38740	-0.754682	0.410684	other	0.2
PA3889	PA14_13600	PA14_13600	-0.754532	0.920992	other	0.2
PA5108	PA14_67460	PA14_67460	-0.754071	-1.26426	other	0.2
PA4446	PA14_57760	algW	-0.754052	-0.899164	other	0.2
PA0847	PA14_53310	PA14_53310	-0.75366	0.339596	other	0.2
PA3628	PA14_17410	PA14_17410	-0.753375	0.331823	other	0.2
PA4724	PA14_62510	yadB	-0.752514	1.27459	other	0.2
PA4962	PA14_65580	ybcI	-0.752386	1.01218	other	0.2
PA5127	PA14_67710	trmH	-0.752121	-1.54285	other	0.2
PA1053	PA14_50740	PA14_50740	-0.752091	-1.09503	other	0.2
PA3911	PA14_13320	PA14_13320	-0.752088	-1.47048	other	0.2
PA3597	PA14_17740	ycjJ	-0.752066	-0.619857	other	0.2
PA5156	PA14_68100	PA14_68100	-0.751592	0.0430812	other	0.2
PA1131	PA14_49750	PA14_49750	-0.750741	0.386686	other	0.2
PA3234	PA14_22350	actP	-0.750644	-0.643579	other	0.2
PA5138	PA14_67850	PA14_67850	-0.750241	0.700885	other	0.2
PA2216	PA14_36060	PA14_36060	-0.750202	-0.131195	other	0.2
PA1713	PA14_42390	exsA	-0.749875	-3.86812	other	0.2
PA2989	PA14_25420	PA14_25420	-0.749303	0.49242	other	0.2
PA4843	PA14_64050	PA14_64050	-0.749	0.624053	other	0.2
PA4340	PA14_56420	PA14_56420	-0.748975	-1.04563	other	0.2
PA0516	PA14_06720	nirF	-0.748815	0.146992	other	0.2
PA5458	PA14_72040	PA14_72040	-0.748552	1.52178	other	0.2
PA1342	PA14_46910	ybeJ	-0.748483	0.740921	other	0.2
PA5122	PA14_67640	PA14_67640	-0.74837	-6.48028	other	0.2
PA3938	PA14_12920	PA14_12920	-0.748266	0.768553	other	0.2
PA0588	PA14_07680	prkA	-0.748258	0.481492	other	0.2
PA4286	PA14_55710	PA14_55710	-0.748207	-0.60041	other	0.2
PA1240	PA14_48200	PA14_48200	-0.748183	-0.243656	other	0.2
PA1200	PA14_48780	PA14_48780	-0.747965	-0.289226	other	0.2
PA0846	PA14_53330	PA14_53330	-0.747839	1.19649	other	0.2
PA0291	PA14_03800	oprE	-0.747825	0.377735	other	0.2
PA3086	PA14_24240	PA14_24240	-0.747774	0.76984	other	0.2
PA0600	PA14_07820	PA14_07820	-0.747695	0.383883	other	0.2
PA4391	PA14_57070	PA14_57070	-0.747541	-0.801863	other	0.2
PA1836	PA14_40790	PA14_40790	-0.747059	-1.26606	other	0.2
PA4178	PA14_09870	PA14_09870	-0.746822	1.28004	other	0.2
PA3465	PA14_19310	PA14_19310	-0.746719	0.296101	other	0.2
PA5427	PA14_71630	adhA	-0.746558	0.049251	other	0.2
PA4993	PA14_66020	PA14_66020	-0.746521	-1.49315	other	0.2
PA5177	PA14_68390	PA14_68390	-0.746434	0.814898	other	0.2
PA4882	PA14_64540	PA14_64540	-0.746102	0.198992	other	0.2
PA2360	PA14_34140	PA14_34140	-0.746041	-1.32572	other	0.2
PA3335	PA14_20920	PA14_20920	-0.745716	-0.477089	other	0.2
PA1110	PA14_50030	PA14_50030	-0.745564	1.90164	other	0.2
PA5413	PA14_71440	ltaA	-0.745466	0.252312	other	0.2
PA1534	PA14_44610	recR	-0.745328	-2.66508	other	0.2
PA3128	PA14_23650	ygfF	-0.745167	1.13852	other	0.2
PA4519	PA14_58630	speC	-0.744947	0.238807	other	0.2
PA0887	PA14_52800	acsA	-0.744426	0.829614	other	0.2
PA3899	PA14_13460	fecI	-0.744259	-0.974901	other	0.2
PA5527	PA14_72920	PA14_72920	-0.74423	-1.22756	other	0.2
PA2113	PA14_37260	opdO	-0.744194	2.13323	other	0.2
PA0134	PA14_01660	guaD	-0.743307	-0.900417	other	0.2
PA0274	PA14_03560	PA14_03560	-0.743288	0.858489	other	0.2
PA0483	PA14_06300	PA14_06300	-0.742724	1.00633	other	0.2
PA0144	PA14_01780	PA14_01780	-0.742648	0.125474	other	0.2
PA4138	PA14_10420	tyrS	-0.74243	0.448806	other	0.2
PA3739	PA14_16030	PA14_16030	-0.742183	0.092505	other	0.2
PA2085	PA14_37550	PA14_37550	-0.742116	-4.4055	other	0.2
PA0508	PA14_06640	PA14_06640	-0.742032	0.867457	other	0.2
PA5342	PA14_70530	PA14_70530	-0.741477	1.13465	other	0.2
PA0574	PA14_07450	PA14_07450	-0.741361	-0.386074	other	0.2
PA3681	PA14_16750	PA14_16750	-0.741271	-0.106125	other	0.2
PA2807	PA14_27840	PA14_27840	-0.741043	-0.57223	other	0.2
PA1186	PA14_49090	PA14_49090	-0.740663	0.934789	other	0.2
PA4831	PA14_63880	PA14_63880	-0.740612	0.168743	other	0.2
PA0590	PA14_07700	apaH	-0.740012	-5.58561	other	0.2
PA4119	PA14_10670	aph	-0.739556	1.26863	other	0.2
PA5158	PA14_68120	opmG	-0.7394	-0.165267	other	0.2
PA5308	PA14_70080	lrp	-0.738356	-2.89024	other	0.2
PA2924	PA14_26230	hisQ	-0.738355	-0.786511	other	0.2
PA1666	PA14_42940	PA14_42940	-0.738315	2.56218	other	0.2
PA4013	PA14_11930	PA14_11930	-0.738187	2.75832	other	0.2
PA0998	PA14_51410	pqsC	-0.738148	0.964199	other	0.2
PA1157	PA14_49440	PA14_49440	-0.738071	1.33747	other	0.2
PA0417	PA14_05430	chpE	-0.737589	1.84748	other	0.2
PA2354	PA14_34210	sfnR	-0.73753	-2.22924	other	0.2
PA5293	PA14_69880	PA14_69880	-0.737246	1.26953	other	0.2
PA2697	PA14_29250	PA14_29250	-0.736988	0.406719	other	0.2
PA0519	PA14_06750	nirS	-0.73697	-0.0249071	other	0.2
PA4087	PA14_11050	moaF	-0.736752	1.55639	other	0.2
PA0413	PA14_05390	chpA	-0.736681	-0.494631	other	0.2
PA0260	PA14_03200	PA14_03200	-0.736607	0.468777	other	0.2
PA1623	PA14_43530	PA14_43530	-0.736466	1.40335	other	0.2
PA2755	PA14_28450	eco	-0.735951	0.490881	other	0.2
PA2128	PA14_37060	cupA1	-0.735233	-1.09676	other	0.2
PA3361	PA14_20610	lecB	-0.735016	0.794136	other	0.2
PA2811	PA14_27780	yadH	-0.734754	0.852674	other	0.2
PA3926	PA14_13070	PA14_13070	-0.734597	0.46882	other	0.2
PA4718	PA14_62430	PA14_62430	-0.734571	0.218821	other	0.2
PA3288	PA14_21520	PA14_21520	-0.734382	0.140409	other	0.2
PA4016	PA14_11900	PA14_11900	-0.733942	-0.0042029	other	0.2
PA2592	PA14_30570	potF	-0.733939	0.137051	other	0.2
PA1682	PA14_42750	PA14_42750	-0.733904	0.376294	other	0.2
PA4619	PA14_61130	PA14_61130	-0.733854	0.194387	other	0.2
PA4985	PA14_65920	PA14_65920	-0.73357	0.130198	other	0.2
PA0148	PA14_01830	add	-0.733513	0.845328	other	0.2
PA3976	PA14_12400	thiE	-0.732606	0.722798	other	0.2
PA2770	PA14_28280	PA14_28280	-0.732109	-0.531477	other	0.2
PA4902	PA14_64780	PA14_64780	-0.732053	-0.961785	other	0.2
PA0634	PA14_08220	PA14_08220	-0.731794	0.992677	other	0.2
PA0782	PA14_54170	putA	-0.73177	-0.841246	other	0.2
PA2983	PA14_25490	PA14_25490	-0.731743	-0.421965	other	0.2
PA5547	PA14_73150	PA14_73150	-0.731548	0.0290793	other	0.2
PA4891	PA14_64650	ureE	-0.731308	-3.94959	other	0.2
PA0920	PA14_52350	PA14_52350	-0.731013	-0.484342	other	0.2
PA5218	PA14_68920	PA14_68920	-0.730977	-1.62886	other	0.2
PA1975	PA14_38990	PA14_38990	-0.730926	0.640288	other	0.2
PA0399	PA14_05220	PA14_05220	-0.730724	1.20074	other	0.2
PA3212	PA14_22670	yrbF	-0.730717	-1.0313	other	0.2
PA3702	PA14_16500	wspR	-0.730389	0.46154	other	0.2
PA0403	PA14_05270	pyrR	-0.729963	2.13142	other	0.2
PA0867	PA14_53040	PA14_53040	-0.729721	-0.869308	other	0.2
PA5475	PA14_72260	PA14_72260	-0.72946	-0.409623	other	0.2
PA5433	PA14_71700	PA14_71700	-0.729134	1.88826	other	0.2
PA3442	PA14_19580	ssuB	-0.729092	-0.171011	other	0.2
PA4335	PA14_56360	PA14_56360	-0.72893	0.0319502	other	0.2
PA3069	PA14_24440	PA14_24440	-0.728904	-0.800181	other	0.2
PA1605	PA14_43740	PA14_43740	-0.728306	0.825629	other	0.2
PA3469	PA14_19210	PA14_19210	-0.728248	3.27802	other	0.2
PA0218	PA14_02660	PA14_02660	-0.727935	1.20557	other	0.2
PA3084	PA14_24260	PA14_24260	-0.727761	-1.11205	other	0.2
PA0780	PA14_54190	pruR	-0.727694	-0.704224	other	0.2
PA2131	PA14_37010	cupA4	-0.727404	0.0867993	other	0.2
PA0601	PA14_07840	uhpA	-0.726999	0.46853	other	0.2
PA4041	PA14_11580	PA14_11580	-0.726446	0.753053	other	0.2
PA2821	PA14_27580	PA14_27580	-0.726383	0.774391	other	0.2
PA0184	PA14_02330	atsC	-0.726251	0.864159	other	0.2
PA1209	PA14_48660	PA14_48660	-0.726237	0.305326	other	0.2
PA1042	PA14_50870	PA14_50870	-0.726162	-0.431436	other	0.2
PA1088	PA14_50330	PA14_50330	-0.725814	0.156519	other	0.2
PA0652	PA14_08370	vfr	-0.725647	-1.36538	other	0.2
PA3406	PA14_20030	hasD	-0.725586	-0.523381	other	0.2
PA3101	PA14_24020	xcpT	-0.725551	0.329971	other	0.2
PA3730	PA14_16160	PA14_16160	-0.725375	-0.90301	other	0.2
PA3310	PA14_21210	PA14_21210	-0.724942	0.203384	other	0.2
PA0343	PA14_04490	PA14_04490	-0.724411	0.641476	other	0.2
PA3547	PA14_18470	algL	-0.724169	0.0518574	other	0.2
PA3293	PA14_21460	PA14_21460	-0.724151	0.358151	other	0.2
PA5421	PA14_71560	fdhA	-0.724146	0.497567	other	0.2
PA0530	PA14_06920	argD	-0.72371	0.758037	other	0.2
PA4072	PA14_11210	PA14_11210	-0.723706	0.395492	other	0.2
PA3927	PA14_13060	PA14_13060	-0.723487	-0.139543	other	0.2
PA0863	PA14_53110	PA14_53110	-0.723204	0.0630409	other	0.2
PA3696	PA14_16590	PA14_16590	-0.723023	0.241327	other	0.2
PA0437	PA14_05690	codA	-0.722629	-2.27969	other	0.2
PA4857	PA14_64240	PA14_64240	-0.722444	1.07005	other	0.2
PA4092	PA14_10990	hpaC	-0.722098	-3.14754	other	0.2
PA2949	PA14_25910	PA14_25910	-0.722096	0.548843	other	0.2
PA2901	PA14_26550	PA14_26550	-0.722069	0.0126648	other	0.2
PA0333	PA14_04340	PA14_04340	-0.721875	0.190556	other	0.2
PA0166	PA14_02070	PA14_02070	-0.720939	-0.318457	other	0.2
PA3517	PA14_18830	PA14_18830	-0.720872	-0.0145512	other	0.2
PA0295	PA14_03855	PA14_03855	-0.72084	1.18226	other	0.2
PA2704	PA14_29180	PA14_29180	-0.720057	-1.50074	other	0.2
PA2567	PA14_31330	PA14_31330	-0.720052	-0.435925	other	0.2
PA0636	PA14_08240	PA14_08240	-0.719855	0.288258	other	0.2
PA1860	PA14_40430	PA14_40430	-0.719815	-0.0735291	other	0.2
PA2921	PA14_26270	PA14_26270	-0.719708	-0.396364	other	0.2
PA0719	PA14_48980	PA14_48980	-0.719558	1.15299	other	0.2
PA5326	PA14_70310	PA14_70310	-0.719382	0.135744	other	0.2
PA4684	PA14_61960	PA14_61960	-0.718974	-1.45786	other	0.2
PA0540	PA14_07020	PA14_07020	-0.718666	-0.494861	other	0.2
PA2563	PA14_31380	sfpA	-0.718553	0.0196146	other	0.2
PA3457	PA14_19390	PA14_19390	-0.718465	-1.02611	other	0.2
PA2850	PA14_27220	ohr	-0.718367	1.66093	other	0.2
PA0379	PA14_04960	PA14_04960	-0.717822	0.306968	other	0.2
PA2601	PA14_30450	PA14_30450	-0.717784	0.808011	other	0.2
PA4128	PA14_10570	hpcH	-0.717688	1.15713	other	0.2
PA1785	PA14_41490	nasT	-0.717265	0.197827	other	0.2
PA1897	PA14_39990	PA14_39990	-0.716981	-2.33482	other	0.2
PA5213	PA14_68850	gcvP1	-0.716941	0.262578	other	0.2
PA1522	PA14_44760	PA14_44760	-0.716897	1.75729	other	0.2
PA1824	PA14_40940	PA14_40940	-0.716771	-2.27733	other	0.2
PA1253	PA14_48010	PA14_48010	-0.716758	0.891493	other	0.2
PA0951	PA14_51960	rbn	-0.716682	-0.41148	other	0.2
PA5173	PA14_68350	arcC	-0.71666	0.993844	other	0.2
PA2515	PA14_32130	benD	-0.7166	-0.842627	other	0.2
PA1221	PA14_48530	PA14_48530	-0.716543	-1.00619	other	0.2
PA0561	PA14_07300	PA14_07300	-0.716537	0.846704	other	0.2
PA4839	PA14_63990	speA	-0.716029	0.206885	other	0.2
PA3562	PA14_18250	fruB	-0.716007	-2.5607	other	0.2
PA0242	PA14_03000	PA14_03000	-0.715952	0.551777	other	0.2
PA1882	PA14_40170	sugE	-0.71587	0.11965	other	0.2
PA5179	PA14_68420	PA14_68420	-0.715697	-0.286993	other	0.2
PA4682	PA14_61940	PA14_61940	-0.715689	0.815182	other	0.2
PA3353	PA14_20700	PA14_20700	-0.715474	0.696435	other	0.2
PA5058	PA14_66840	phaC2	-0.715446	0.367366	other	0.2
PA4778	PA14_63170	cueR	-0.715328	1.7632	other	0.2
PA0990	PA14_51490	PA14_51490	-0.715232	0.981505	other	0.2
PA4787	PA14_63280	PA14_63280	-0.715187	-0.397288	other	0.2
PA1417	PA14_46120	ilvG	-0.715079	-2.59354	other	0.2
PA1513	PA14_44880	PA14_44880	-0.714721	0.348989	other	0.2
PA2887	PA14_26730	PA14_26730	-0.714664	-1.89102	other	0.2
PA2432	PA14_33170	PA14_33170	-0.714464	1.07693	other	0.2
PA1215	PA14_48600	PA14_48600	-0.714435	-0.308713	other	0.2
PA4699	PA14_62190	PA14_62190	-0.714193	0.761429	other	0.2
PA0091	PA14_01110	PA14_01110	-0.713937	0.631393	other	0.2
PA1703	PA14_42500	pcrD	-0.713504	0.436053	other	0.2
PA1402	PA14_46300	PA14_46300	-0.713411	1.33742	other	0.2
PA0440	PA14_05750	gltX	-0.713351	1.27689	other	0.2
PA0727	PA14_48890	PA14_48890	-0.713342	0.569915	other	0.2
PA0881	PA14_52880	PA14_52880	-0.713238	0.389037	other	0.2
PA0066	PA14_00780	PA14_00780	-0.713225	-2.60017	other	0.2
PA1875	PA14_40250	opmL	-0.713091	-1.10507	other	0.2
PA4328	PA14_56220	PA14_56220	-0.713001	0.37092	other	0.2
PA1287	PA14_47550	PA14_47550	-0.712279	-1.18119	other	0.2
PA2286	PA14_35020	PA14_35020	-0.712107	-0.117813	other	0.2
PA1283	PA14_47610	PA14_47610	-0.711861	1.32837	other	0.2
PA0878	PA14_52910	PA14_52910	-0.711666	-1.96378	other	0.2
PA2890	PA14_26690	PA14_26690	-0.711664	0.640366	other	0.2
PA5211	PA14_68830	PA14_68830	-0.711661	-0.455007	other	0.2
PA2620	PA14_30230	clpA	-0.711374	-1.48506	other	0.2
PA4185	PA14_09760	PA14_09760	-0.710786	1.50512	other	0.2
PA0254	PA14_03130	PA14_03130	-0.710677	0.108591	other	0.2
PA5266	PA14_69550	PA14_69550	-0.710574	0.654062	other	0.2
PA0523	PA14_06810	norC	-0.710427	0.408749	other	0.2
PA0253	PA14_03120	PA14_03120	-0.710405	2.48638	other	0.2
PA0396	PA14_05190	pilU	-0.71032	-0.107313	other	0.2
PA4537	PA14_58860	PA14_58860	-0.710079	-1.51982	other	0.2
PA1106	PA14_50070	PA14_50070	-0.709968	-1.21619	other	0.2
PA0227	PA14_02770	pcaJ	-0.709954	0.196116	other	0.2
PA3339	PA14_20870	PA14_20870	-0.709905	-0.138421	other	0.2
PA1497	PA14_45060	PA14_45060	-0.70983	-2.16535	other	0.2
PA5188	PA14_68530	PA14_68530	-0.709429	-0.501121	other	0.2
PA1657	PA14_43040	PA14_43040	-0.709094	-0.415337	other	0.2
PA4163	PA14_10040	PA14_10040	-0.70901	0.471188	other	0.2
PA0323	PA14_04220	PA14_04220	-0.708942	0.370915	other	0.2
PA2956	PA14_25810	PA14_25810	-0.708588	0.0896338	other	0.2
PA2330	PA14_34490	PA14_34490	-0.70813	0.526761	other	0.2
PA0127	PA14_01550	PA14_01550	-0.708091	-2.17323	other	0.2
PA1349	PA14_46830	PA14_46830	-0.707674	-1.61055	other	0.2
PA3373	PA14_20440	phnN	-0.707646	1.17102	other	0.2
PA1233	PA14_48330	PA14_48330	-0.707492	-0.616371	other	0.2
PA0495	PA14_06460	PA14_06460	-0.707245	0.336355	other	0.2
PA0783	PA14_54150	putP	-0.707245	0.444375	other	0.2
PA4896	PA14_64700	PA14_64700	-0.706822	0.440809	other	0.2
PA5023	PA14_66410	PA14_66410	-0.706801	-0.768824	other	0.2
PA2910	PA14_26450	yebN	-0.706564	-1.56452	other	0.2
PA0455	PA14_05950	dbpA	-0.70641	1.07674	other	0.2
PA5084	PA14_67150	PA14_67150	-0.70622	-1.4625	other	0.2
PA3422	PA14_19810	PA14_19810	-0.705692	0.579846	other	0.2
PA0073	PA14_00860	PA14_00860	-0.705616	-3.42851	other	0.2
PA4326	PA14_56200	PA14_56200	-0.705443	1.22896	other	0.2
PA4596	PA14_60810	nfxB	-0.705405	0.235462	other	0.2
PA1299	PA14_47410	ycgN	-0.705386	-3.60736	other	0.2
PA0063	PA14_00750	PA14_00750	-0.705048	-0.89287	other	0.2
PA4689	PA14_62020	PA14_62020	-0.704957	-0.254019	other	0.2
PA4301	PA14_55880	PA14_55880	-0.704713	0.310184	other	0.2
PA3838	PA14_14370	PA14_14370	-0.704524	0.216944	other	0.2
PA0328	PA14_04290	PA14_04290	-0.70388	0.986321	other	0.2
PA4475	PA14_58080	PA14_58080	-0.703651	-2.41545	other	0.2
PA2123	PA14_37120	PA14_37120	-0.703512	-0.999009	other	0.2
PA4965	PA14_65630	PA14_65630	-0.703487	-0.883427	other	0.2
PA0745	PA14_54640	PA14_54640	-0.703482	2.5855	other	0.2
PA0471	PA14_06170	fiuR	-0.703445	0.500487	other	0.2
PA0509	PA14_06650	nirN	-0.70343	0.415583	other	0.2
PA3712	PA14_16370	PA14_16370	-0.703326	0.469242	other	0.2
PA4635	PA14_61330	mgtC	-0.703066	-0.703523	other	0.2
PA1344	PA14_46890	PA14_46890	-0.702882	0.83078	other	0.2
PA1667	PA14_42920	PA14_42920	-0.70273	-3.61369	other	0.2
PA0244	PA14_03020	aroE	-0.702387	0.326038	other	0.2
PA0668	PA14_08560	tyrZ	-0.702058	-0.264089	other	0.2
PA2750	PA14_28560	PA14_28560	-0.701845	1.34487	other	0.2
PA0142	PA14_01750	PA14_01750	-0.701831	0.254928	other	0.2
PA3280	PA14_21610	oprO	-0.701788	-2.43622	other	0.2
PA1317	PA14_47210	cyoA	-0.701681	0.0853838	other	0.2
PA3103	PA14_23990	xcpR	-0.701497	0.988146	other	0.2
PA1764	PA14_41750	PA14_41750	-0.701449	0.822155	other	0.2
PA0049	PA14_00620	PA14_00620	-0.701177	0.770323	other	0.2
PA5186	PA14_68500	attL	-0.701064	-3.04629	other	0.2
PA2925	PA14_26220	hisM	-0.700718	0.307096	other	0.2
PA1216	PA14_48590	PA14_48590	-0.700105	-0.83331	other	0.2
PA1308	PA14_47320	PA14_47320	-0.699929	0.529088	other	0.2
PA5441	PA14_71840	PA14_71840	-0.699926	0.176241	other	0.2
PA4977	PA14_65795	PA14_65795	-0.69977	0.119543	other	0.2
PA1015	PA14_51205	PA14_51205	-0.699737	0.594214	other	0.2
PA0176	PA14_02220	PA14_02220	-0.69963	0.191895	other	0.2
PA3999	PA14_12100	dacC	-0.699554	-0.0228623	other	0.2
PA3888	PA14_13610	PA14_13610	-0.699406	-1.64646	other	0.2
PA3295	PA14_21440	PA14_21440	-0.69929	0.429919	other	0.2
PA0675	PA14_55550	PA14_55550	-0.698816	-3.52264	other	0.2
PA4578	PA14_60570	PA14_60570	-0.69881	-0.284439	other	0.2
PA0570	PA14_07410	PA14_07410	-0.698742	1.25369	other	0.2
PA4603	PA14_60900	PA14_60900	-0.698658	-2.84219	other	0.2
PA1866	PA14_40350	PA14_40350	-0.69862	-1.72247	other	0.2
PA2066	PA14_37780	PA14_37780	-0.698392	-1.54099	other	0.2
PA0026	PA14_00300	plcB	-0.698258	0.747131	other	0.2
PA3060	PA14_24530	pelE	-0.697959	0.455199	other	0.2
PA5268	PA14_69570	corA	-0.697903	0.46546	other	0.2
PA1250	PA14_48040	aprI	-0.697653	-2.8026	other	0.2
PA2383	PA14_33840	PA14_33840	-0.697444	0.272481	other	0.2
PA0074	PA14_00875	ppkA	-0.697282	0.913583	other	0.2
PA0429	PA14_05580	PA14_05580	-0.696917	1.60671	other	0.2
PA1727	PA14_42220	PA14_42220	-0.696817	0.394646	other	0.2
PA3214	PA14_22650	PA14_22650	-0.696744	-0.216275	other	0.2
PA4521	PA14_58660	ampE	-0.696441	0.546373	other	0.2
PA1618	PA14_43600	PA14_43600	-0.696162	-0.549633	other	0.2
PA1245	PA14_48140	aprX	-0.695951	0.288637	other	0.2
PA3942	PA14_12870	tesB	-0.695926	0.578951	other	0.2
PA0078	PA14_00925	PA14_00925	-0.695634	0.692917	other	0.2
PA0656	PA14_08420	PA14_08420	-0.695557	1.55787	other	0.2
PA2958	PA14_25790	PA14_25790	-0.695371	1.40259	other	0.2
PA2306	PA14_34800	PA14_34800	-0.695272	-3.18841	other	0.2
PA3932	PA14_13000	PA14_13000	-0.694884	0.527801	other	0.2
PA2942	PA14_25990	PA14_25990	-0.694857	0.28451	other	0.2
PA4806	PA14_63520	PA14_63520	-0.694794	0.37077	other	0.2
PA4040	PA14_11590	PA14_11590	-0.694678	-0.589369	other	0.2
PA5450	PA14_71940	wzt	-0.694125	0.637276	other	0.2
PA0219	PA14_02680	aldH	-0.693925	0.279933	other	0.2
PA2463	PA14_32780	PA14_32780	-0.693776	0.153302	other	0.2
PA5216	PA14_68890	PA14_68890	-0.693765	0.948849	other	0.2
PA3780	PA14_15190	PA14_15190	-0.693567	0.995632	other	0.2
PA2719	PA14_29000	PA14_29000	-0.693558	0.786793	other	0.2
PA5255	PA14_69390	algQ	-0.69343	-0.626254	other	0.2
PA1433	PA14_45930	PA14_45930	-0.693339	0.459896	other	0.2
PA3247	PA14_21990	PA14_21990	-0.693273	-0.0390673	other	0.2
PA4325	PA14_56190	PA14_56190	-0.692761	-0.891389	other	0.2
PA4868	PA14_64390	ureC	-0.692758	0.0999566	other	0.2
PA5535	PA14_73010	PA14_73010	-0.692676	-0.043414	other	0.2
PA4125	PA14_10610	hpcD	-0.692453	3.16613	other	0.2
PA0438	PA14_05700	codB	-0.692296	1.02278	other	0.2
PA3837	PA14_14380	PA14_14380	-0.692145	-0.208186	other	0.2
PA0608	PA14_07930	gph	-0.692075	0.894562	other	0.2
PA3230	PA14_22410	PA14_22410	-0.692074	1.65453	other	0.2
PA5486	PA14_72410	PA14_72410	-0.692047	-0.126175	other	0.2
PA4659	PA14_61620	PA14_61620	-0.691947	-2.8143	other	0.2
PA2544	PA14_31660	PA14_31660	-0.691701	0.238381	other	0.2
PA5533	PA14_72990	PA14_72990	-0.69163	0.502301	other	0.2
PA4473	PA14_58060	PA14_58060	-0.691513	1.659	other	0.2
PA1913	PA14_39790	PA14_39790	-0.69136	-0.518421	other	0.2
PA3733	PA14_16130	PA14_16130	-0.691137	1.29652	other	0.2
PA1353	PA14_46780	PA14_46780	-0.691039	-0.00619588	other	0.2
PA0547	PA14_07110	PA14_07110	-0.690675	0.85434	other	0.2
PA4026	PA14_11750	PA14_11750	-0.690674	0.307643	other	0.2
PA3937	PA14_12940	PA14_12940	-0.690591	-1.62581	other	0.2
PA5474	PA14_72250	PA14_72250	-0.690414	-1.37748	other	0.2
PA3119	PA14_23770	yafE	-0.690384	-0.339912	other	0.2
PA0239	PA14_02970	PA14_02970	-0.690195	0.693811	other	0.2
PA3543	PA14_18520	algK	-0.690058	0.208545	other	0.2
PA0058	PA14_00700	PA14_00700	-0.689795	0.712955	other	0.2
PA4510	PA14_58530	PA14_58530	-0.68899	-1.64958	other	0.2
PA5181	PA14_68440	PA14_68440	-0.688829	0.611516	other	0.2
PA2936	PA14_26070	PA14_26070	-0.688458	0.910683	other	0.2
PA5272	PA14_69610	cyaA	-0.68844	-0.355029	other	0.2
PA0448	PA14_05850	PA14_05850	-0.688358	0.244519	other	0.2
PA1622	PA14_43540	PA14_43540	-0.688317	-1.14903	other	0.2
PA5491	PA14_72470	PA14_72470	-0.688256	-0.798421	other	0.2
PA0267	PA14_03470	PA14_03470	-0.688112	0.36935	other	0.2
PA4142	PA14_10350	PA14_10350	-0.688047	1.17901	other	0.2
PA2179	PA14_36390	PA14_36390	-0.688043	0.681866	other	0.2
PA0824	PA14_53640	PA14_53640	-0.688	0.376026	other	0.2
PA3589	PA14_17880	paaJ	-0.687998	0.312823	other	0.2
PA5353	PA14_70670	glcF	-0.687941	0.161882	other	0.2
PA3423	PA14_19800	PA14_19800	-0.687868	0.850533	other	0.2
PA0080	PA14_00960	PA14_00960	-0.687857	0.898671	other	0.2
PA0452	PA14_05890	PA14_05890	-0.687824	1.16554	other	0.2
PA0168	PA14_02100	PA14_02100	-0.687823	-0.203189	other	0.2
PA4928	PA14_65080	ygiR	-0.687668	0.438222	other	0.2
PA0987	PA14_03170	PA14_03170	-0.687591	-0.967122	other	0.2
PA4160	PA14_10160	fepD	-0.687575	0.977048	other	0.2
PA0287	PA14_03760	PA14_03760	-0.687484	0.876301	other	0.2
PA5231	PA14_69070	yhiH	-0.687442	0.979072	other	0.2
PA1697	PA14_42570	pscN	-0.687324	1.07755	other	0.2
PA4580	PA14_60590	PA14_60590	-0.687267	1.09328	other	0.2
PA0535	PA14_06970	PA14_06970	-0.687226	-1.26207	other	0.2
PA0400	PA14_05230	PA14_05230	-0.687207	-1.14506	other	0.2
PA2194	PA14_36320	hcnB	-0.686848	-0.87695	other	0.2
PA4492	PA14_58290	PA14_58290	-0.686795	0.469466	other	0.2
PA2826	PA14_27520	gpo	-0.686723	-0.75978	other	0.2
PA0416	PA14_05420	chpD	-0.686709	0.387954	other	0.2
PA0853	PA14_53230	PA14_53230	-0.686479	-0.865414	other	0.2
PA0907	PA14_52520	PA14_52520	-0.686208	1.055	other	0.2
PA0439	PA14_05740	pydA	-0.686086	0.620038	other	0.2
PA4285	PA14_55690	recC	-0.686062	0.439645	other	0.2
PA4140	PA14_10370	choS	-0.685797	0.00123815	other	0.2
PA2585	PA14_30660	uvrC	-0.685367	0.586097	other	0.2
PA4930	PA14_65110	alr	-0.685041	0.799738	other	0.2
PA5415	PA14_71460	glyA1	-0.68498	0.584306	other	0.2
PA4960	PA14_65560	serB	-0.684799	-2.92362	other	0.2
PA0431	PA14_05600	PA14_05600	-0.684781	-0.492404	other	0.2
PA5184	PA14_68480	PA14_68480	-0.684452	0.174236	other	0.2
PA2749	PA14_28570	endA	-0.68351	-1.48813	other	0.2
PA3262	PA14_21820	PA14_21820	-0.683444	0.417727	other	0.2
PA3364	PA14_20580	amiC	-0.683332	0.114021	other	0.2
PA0023	PA14_00250	qor	-0.683329	1.00924	other	0.2
PA2512	PA14_32160	antA	-0.683022	0.588416	other	0.2
PA1060	PA14_50670	PA14_50670	-0.68275	-0.986874	other	0.2
PA3376	PA14_20400	phnK	-0.682538	0.708607	other	0.2
PA4713	PA14_62380	PA14_62380	-0.682367	0.896678	other	0.2
PA5376	PA14_71000	PA14_71000	-0.682039	0.758467	other	0.2
PA3265	PA14_21770	sugE	-0.681996	0.253781	other	0.2
PA0276	PA14_03590	PA14_03590	-0.681992	1.42233	other	0.2
PA1918	PA14_39720	PA14_39720	-0.681859	-3.48596	other	0.2
PA4073	PA14_11190	styD	-0.68176	0.349868	other	0.2
PA0198	PA14_02500	exbB1	-0.681067	0.570305	other	0.2
PA3782	PA14_15150	PA14_15150	-0.68094	-0.47528	other	0.2
PA1633	PA14_43400	kdpA	-0.680889	0.187772	other	0.2
PA4337	PA14_56380	PA14_56380	-0.680776	-0.127189	other	0.2
PA1619	PA14_43580	PA14_43580	-0.680574	-0.343749	other	0.2
PA3359	PA14_20630	PA14_20630	-0.680466	0.639684	other	0.2
PA0840	PA14_53400	PA14_53400	-0.680389	0.635212	other	0.2
PA1984	PA14_38840	exaC	-0.680308	-0.602125	other	0.2
PA5104	PA14_67410	PA14_67410	-0.680277	0.84807	other	0.2
PA1437	PA14_45880	PA14_45880	-0.680197	-3.45303	other	0.2
PA4795	PA14_63360	PA14_63360	-0.680002	1.12557	other	0.2
PA5473	PA14_72230	PA14_72230	-0.679759	-0.496317	other	0.2
PA5445	PA14_71890	psecoA	-0.679716	0.329076	other	0.2
PA5510	PA14_72710	PA14_72710	-0.679713	0.518961	other	0.2
PA2475	PA14_32630	PA14_32630	-0.679348	-0.403022	other	0.2
PA0360	PA14_04700	PA14_04700	-0.67929	0.655765	other	0.2
PA0352	PA14_04610	yicE	-0.678964	0.351051	other	0.2
PA2662	PA14_29660	PA14_29660	-0.678746	-0.875826	other	0.2
PA1175	PA14_49230	napD	-0.678261	0.191766	other	0.2
PA2196	PA14_36300	PA14_36300	-0.677956	1.35746	other	0.2
PA1438	PA14_45870	PA14_45870	-0.677868	0.141877	other	0.2
PA0096	PA14_01170	PA14_01170	-0.677777	-0.124884	other	0.2
PA2802	PA14_27900	PA14_27900	-0.677705	-1.29887	other	0.2
PA4842	PA14_64030	PA14_64030	-0.676976	-0.075144	other	0.2
PA5189	PA14_68550	PA14_68550	-0.676865	-0.263726	other	0.2
PA4001	PA14_12080	sltB1	-0.676811	-2.88853	other	0.2
PA4153	PA14_10230	adh	-0.676466	0.207212	other	0.2
PA0172	PA14_02150	PA14_02150	-0.676364	0.607357	other	0.2
PA2878	PA14_26870	PA14_26870	-0.676142	2.43427	other	0.2
PA2551	PA14_31560	PA14_31560	-0.675894	-0.223918	other	0.2
PA5201	PA14_68710	tex	-0.6757	-0.566731	other	0.2
PA2578	PA14_30760	PA14_30760	-0.675645	1.27208	other	0.2
PA5446	PA14_71900	PA14_71900	-0.675367	1.57579	other	0.2
PA4518	PA14_58620	PA14_58620	-0.675333	1.04797	other	0.2
PA5090	PA14_67230	PA14_67230	-0.675267	0.489639	other	0.2
PA0422	PA14_05500	PA14_05500	-0.675097	0.723766	other	0.2
PA4154	PA14_10220	ygiM	-0.67493	1.60478	other	0.2
PA0742	PA14_54680	PA14_54680	-0.674796	0.377894	other	0.2
PA1554	PA14_44370	ccoN	-0.674503	-3.84249	other	0.2
PA1635	PA14_43370	kdpC	-0.674255	-4.30031	other	0.2
PA3551	PA14_18380	algA	-0.67422	-0.452165	other	0.2
PA4133	PA14_10500	ccoN	-0.674077	-2.4948	other	0.2
PA5479	PA14_72340	gltP	-0.674024	0.0289691	other	0.2
PA1771	PA14_41650	estX	-0.673911	-1.67362	other	0.2
PA3790	PA14_15070	oprC	-0.6736	-3.90537	other	0.2
PA3015	PA14_25060	PA14_25060	-0.673585	1.56388	other	0.2
PA0734	PA14_54790	PA14_54790	-0.673137	3.04098	other	0.2
PA0826	PA14_53620	PA14_53620	-0.673072	1.12114	other	0.2
PA3279	PA14_21620	oprP	-0.672194	-0.0101943	other	0.2
PA5383	PA14_71100	yeiH	-0.672053	1.55484	other	0.2
PA3076	PA14_24370	PA14_24370	-0.671593	0.543836	other	0.2
PA4804	PA14_63480	PA14_63480	-0.671525	0.104643	other	0.2
PA5139	PA14_67860	PA14_67860	-0.671507	0.652376	other	0.2
PA2299	PA14_34880	PA14_34880	-0.671283	0.474441	other	0.2
PA3876	PA14_13770	narK2	-0.670502	0.600776	other	0.2
PA0663	PA14_08490	PA14_08490	-0.670469	0.658371	other	0.2
PA5044	PA14_66660	pilM	-0.670371	0.69307	other	0.2
PA4889	PA14_64620	PA14_64620	-0.670163	-0.111164	other	0.2
PA1120	PA14_49890	PA14_49890	-0.669899	0.152759	other	0.2
PA4811	PA14_63580	fdnH	-0.669782	1.23089	other	0.2
PA3340	PA14_20860	PA14_20860	-0.669715	0.742655	other	0.2
PA4922	PA14_65000	azu	-0.669351	-2.6785	other	0.2
PA0007	PA14_00080	PA14_00080	-0.669248	0.725546	other	0.2
PA1362	PA14_46670	PA14_46670	-0.669081	0.48423	other	0.2
PA1559	PA14_44311	PA14_44311	-0.668145	-1.60053	other	0.2
PA2129	PA14_37040	cupA2	-0.668105	-0.697008	other	0.2
PA1050	PA14_50790	yeaG	-0.668102	0.201201	other	0.2
PA5329	PA14_70350	PA14_70350	-0.668093	1.00215	other	0.2
PA2026	PA14_38320	yfeH	-0.667827	0.00613458	other	0.2
PA0809	PA14_53800	mntH2	-0.667496	0.60584	other	0.2
PA3317	PA14_21130	PA14_21130	-0.667477	0.805423	other	0.2
PA5103	PA14_67400	PA14_67400	-0.667408	0.721826	other	0.2
PA5507	PA14_72660	PA14_72660	-0.667326	0.563962	other	0.2
PA4514	PA14_58570	piuA	-0.667277	0.394504	other	0.2
PA2532	PA14_31810	tpx	-0.667141	0.852668	other	0.2
PA1332	PA14_47030	PA14_47030	-0.667067	0.080361	other	0.2
PA1990	PA14_38770	PA14_38770	-0.666902	0.909659	other	0.2
PA3019	PA14_25020	uup	-0.666845	-0.158665	other	0.2
PA2922	PA14_26260	PA14_26260	-0.666764	-1.43856	other	0.2
PA3437	PA14_19640	ydgB	-0.66673	1.49822	other	0.2
PA5364	PA14_70790	PA14_70790	-0.666658	-4.08836	other	0.2
PA3750	PA14_15910	PA14_15910	-0.666583	1.39267	other	0.2
PA4586	PA14_60690	PA14_60690	-0.666582	0.955235	other	0.2
PA3023	PA14_24970	yegS	-0.666211	-0.511811	other	0.2
PA0325	PA14_04240	PA14_04240	-0.665954	1.13934	other	0.2
PA1940	PA14_39460	PA14_39460	-0.665928	0.929146	other	0.2
PA0736	PA14_54760	PA14_54760	-0.665875	1.76357	other	0.2
PA3973	PA14_12440	PA14_12440	-0.665823	1.55895	other	0.2
PA0843	PA14_53370	plcR	-0.665254	-0.214636	other	0.2
PA0234	PA14_02890	PA14_02890	-0.665046	0.6762	other	0.2
PA4485	PA14_58210	PA14_58210	-0.66504	-0.0236115	other	0.2
PA4892	PA14_64660	ureF	-0.665023	0.762446	other	0.2
PA2253	PA14_35440	ansA	-0.664774	0.181961	other	0.2
PA0194	PA14_02435	PA14_02435	-0.664681	0.0933766	other	0.2
PA1526	PA14_44690	PA14_44690	-0.664506	0.478429	other	0.2
PA3002	PA14_25230	mfd	-0.664343	-2.13671	other	0.2
PA1130	PA14_49760	rhlC	-0.66434	0.697277	other	0.2
PA5542	PA14_73090	PA14_73090	-0.66424	0.349569	other	0.2
PA4585	PA14_60670	rtcA	-0.664097	-0.327509	other	0.2
PA5363	PA14_70780	PA14_70780	-0.664033	0.173258	other	0.2
PA2701	PA14_29210	tetV	-0.663657	0.329757	other	0.2
PA5196	PA14_68640	PA14_68640	-0.662825	0.18794	other	0.2
PA4777	PA14_63160	pmrB	-0.66266	0.594321	other	0.2
PA3759	PA14_15810	glmS	-0.662567	1.03177	other	0.2
PA1725	PA14_42250	pscL	-0.662417	2.52896	other	0.2
PA2115	PA14_37220	PA14_37220	-0.662258	-0.342768	other	0.2
PA4319	PA14_56110	PA14_56110	-0.662196	0.269533	other	0.2
PA3091	PA14_24180	PA14_24180	-0.662178	-0.179979	other	0.2
PA3874	PA14_13800	narH	-0.662124	0.672443	other	0.2
PA0617	PA14_08020	gpW	-0.662015	1.62686	other	0.2
PA3037	PA14_24810	PA14_24810	-0.662014	-0.0695616	other	0.2
PA0682	PA14_55480	hxcX	-0.661948	0.691726	other	0.2
PA2059	PA14_37870	PA14_37870	-0.661851	-0.108494	other	0.2
PA4467	PA14_57990	PA14_57990	-0.661613	-0.610554	other	0.2
PA3096	PA14_24080	xcpY	-0.661516	-1.70656	other	0.2
PA4990	PA14_65990	qacH	-0.661334	2.63654	other	0.2
PA0599	PA14_07810	PA14_07810	-0.661322	0.554674	other	0.2
PA2782	PA14_28110	PA14_28110	-0.661315	-0.177856	other	0.2
PA5294	PA14_69890	PA14_69890	-0.661214	0.270479	other	0.2
PA0520	PA14_06770	nirQ	-0.661193	0.857249	other	0.2
PA5311	PA14_70120	PA14_70120	-0.661084	-0.529519	other	0.2
PA5504	PA14_72630	yaeE	-0.661044	-2.11126	other	0.2
PA0275	PA14_03580	PA14_03580	-0.660994	1.40909	other	0.2
PA4796	PA14_63370	PA14_63370	-0.660724	1.43423	other	0.2
PA3630	PA14_17380	PA14_17380	-0.660241	0.517628	other	0.2
PA4395	PA14_57130	PA14_57130	-0.659776	0.368022	other	0.2
PA2403	PA14_33600	PA14_33600	-0.659486	-2.00401	other	0.2
PA0389	PA14_05070	metW	-0.659312	1.1544	other	0.2
PA0616	PA14_08010	gpV	-0.659248	1.99889	other	0.2
PA4950	PA14_65400	yjeS	-0.659242	-2.71559	other	0.2
PA4174	PA14_09910	lysR	-0.659136	0.589796	other	0.2
PA4023	PA14_11790	PA14_11790	-0.65905	0.283932	other	0.2
PA1920	PA14_39690	nrdD	-0.658925	-0.501395	other	0.2
PA3082	PA14_24290	gbt	-0.658903	0.107602	other	0.2
PA0804	PA14_53850	PA14_53850	-0.658853	0.922953	other	0.2
PA5056	PA14_66820	phaC1	-0.658822	0.548889	other	0.2
PA5493	PA14_72490	polA	-0.658755	0.832564	other	0.2
PA1373	PA14_46490	fabF2	-0.658723	1.91049	other	0.2
PA4714	PA14_62390	PA14_62390	-0.658081	0.72857	other	0.2
PA4626	PA14_61210	hprA	-0.65796	1.18655	other	0.2
PA4786	PA14_63270	fabG	-0.657906	0.08506	other	0.2
PA3455	PA14_19410	PA14_19410	-0.657611	-0.210616	other	0.2
PA4311	PA14_56030	PA14_56030	-0.657212	-0.344462	other	0.2
PA5384	PA14_71110	PA14_71110	-0.657153	1.13862	other	0.2
PA4704	PA14_62260	PA14_62260	-0.657105	0.58676	other	0.2
PA2670	PA14_29560	PA14_29560	-0.657085	0.767772	other	0.2
PA5137	PA14_67840	PA14_67840	-0.65708	1.54364	other	0.2
PA1662	PA14_42980	PA14_42980	-0.656744	-1.65321	other	0.2
PA3222	PA14_22560	PA14_22560	-0.656595	0.665265	other	0.2
PA3430	PA14_19700	PA14_19700	-0.656401	1.33014	other	0.2
PA3946	PA14_12820	PA14_12820	-0.656197	0.786041	other	0.2
PA4129	PA14_10560	PA14_10560	-0.656116	0.94032	other	0.2
PA3936	PA14_12960	PA14_12960	-0.655772	-0.877117	other	0.2
PA4609	PA14_60990	radA	-0.655701	-1.25087	other	0.2
PA1945	PA14_39360	PA14_39360	-0.655542	0.652365	other	0.2
PA4152	PA14_10240	acoC	-0.655438	0.789751	other	0.2
PA4929	PA14_65090	PA14_65090	-0.655311	-0.260837	other	0.2
PA2559	PA14_31440	PA14_31440	-0.655229	-3.14328	other	0.2
PA3985	PA14_12270	PA14_12270	-0.655038	1.28933	other	0.2
PA3382	PA14_20330	phnE	-0.654748	-1.27559	other	0.2
PA0057	PA14_00690	PA14_00690	-0.654715	0.7427	other	0.2
PA0459	PA14_06000	clpA	-0.654681	0.726574	other	0.2
PA3773	PA14_15270	PA14_15270	-0.65447	0.668291	other	0.2
PA5247	PA14_69280	PA14_69280	-0.654202	-0.656398	other	0.2
PA3384	PA14_20300	phnC	-0.654108	0.557513	other	0.2
PA5444	PA14_71880	PA14_71880	-0.653874	-1.46541	other	0.2
PA0865	PA14_53070	hpd	-0.653801	-0.0962391	other	0.2
PA2814	PA14_27740	PA14_27740	-0.653659	0.229757	other	0.2
PA2859	PA14_27130	greB	-0.653026	-1.82161	other	0.2
PA2247	PA14_35530	bkdA1	-0.652986	1.48292	other	0.2
PA5106	PA14_67440	PA14_67440	-0.65294	0.407539	other	0.2
PA0803	PA14_53860	PA14_53860	-0.652909	0.994407	other	0.2
PA3390	PA14_20250	PA14_20250	-0.652676	-0.56677	other	0.2
PA0443	PA14_05790	PA14_05790	-0.652615	0.535623	other	0.2
PA0494	PA14_06450	accC	-0.652603	0.175657	other	0.2
PA4149	PA14_10270	acoX	-0.652489	0.381547	other	0.2
PA5207	PA14_68780	PA14_68780	-0.652395	0.330964	other	0.2
PA4607	PA14_60960	PA14_60960	-0.65239	0.896187	other	0.2
PA0163	PA14_02030	PA14_02030	-0.65226	0.00632565	other	0.2
PA2929	PA14_26160	PA14_26160	-0.652227	-0.234818	other	0.2
PA0908	PA14_52510	PA14_52510	-0.65185	0.97065	other	0.2
PA4907	PA14_64840	PA14_64840	-0.651702	0.933611	other	0.2
PA3013	PA14_25090	fadA	-0.651524	-0.816337	other	0.2
PA0201	PA14_02530	PA14_02530	-0.651464	1.27591	other	0.2
PA2893	PA14_26640	PA14_26640	-0.651204	0.849394	other	0.2
PA5210	PA14_68820	gspE	-0.651169	-0.217099	other	0.2
PA1374	PA14_46480	PA14_46480	-0.651166	3.12298	other	0.2
PA4352	PA14_56590	PA14_56590	-0.650939	0.120055	other	0.2
PA0450	PA14_05870	PA14_05870	-0.650805	0.204339	other	0.2
PA1066	PA14_50610	PA14_50610	-0.6507	0.702011	other	0.2
PA5378	PA14_71030	PA14_71030	-0.650669	-0.538517	other	0.2
PA4024	PA14_11770	eutB	-0.650544	-1.18373	other	0.2
PA0487	PA14_06340	modR	-0.65054	1.19424	other	0.2
PA4599	PA14_60850	mexC	-0.650483	0.919114	other	0.2
PA0877	PA14_52920	PA14_52920	-0.650477	0.95513	other	0.2
PA4677	PA14_61870	PA14_61870	-0.650452	1.06794	other	0.2
PA3486	PA14_18985	PA14_18985	-0.65031	0.118328	other	0.2
PA2549	PA14_31610	PA14_31610	-0.650067	-1.84021	other	0.2
PA0883	PA14_52850	PA14_52850	-0.650042	1.80746	other	0.2
PA0027	PA14_00310	PA14_00310	-0.649752	0.812313	other	0.2
PA0378	PA14_04950	mtgA	-0.649744	0.767858	other	0.2
PA3519	PA14_18810	PA14_18810	-0.649539	0.534314	other	0.2
PA3094	PA14_24140	PA14_24140	-0.649281	0.542474	other	0.2
PA0796	PA14_53940	prpB	-0.649199	-0.986955	other	0.2
PA1612	PA14_43660	PA14_43660	-0.649088	-5.78382	other	0.2
PA0525	PA14_06840	norD	-0.648992	-0.243183	other	0.2
PA4588	PA14_60710	gdhA	-0.648893	-0.0941971	other	0.2
PA0221	PA14_02700	PA14_02700	-0.648754	0.664431	other	0.2
PA3855	PA14_14140	PA14_14140	-0.648748	0.704299	other	0.2
PA0087	PA14_01060	PA14_01060	-0.648684	0.796062	other	0.2
PA0536	PA14_06980	PA14_06980	-0.648669	0.0544705	other	0.2
PA2939	PA14_26020	PA14_26020	-0.648653	-0.338103	other	0.2
PA4604	PA14_60920	PA14_60920	-0.648602	-0.0404941	other	0.2
PA3731	PA14_16150	PA14_16150	-0.648434	0.226385	other	0.2
PA1231	PA14_48350	PA14_48350	-0.648128	-1.03902	other	0.2
PA1611	PA14_43670	PA14_43670	-0.648021	0.763226	other	0.2
PA2574	PA14_30810	alkB1	-0.647754	-0.2566	other	0.2
PA1637	PA14_43340	kdpE	-0.647739	2.24087	other	0.2
PA3322	PA14_21070	PA14_21070	-0.64771	-0.234743	other	0.2
PA0792	PA14_54000	prpD	-0.647649	0.834297	other	0.2
PA4065	PA14_11290	PA14_11290	-0.647377	0.286326	other	0.2
PA5468	PA14_72170	citM	-0.647364	0.173108	other	0.2
PA3925	PA14_13090	PA14_13090	-0.647357	0.966478	other	0.2
PA1331	PA14_47040	yegH	-0.647303	-0.69994	other	0.2
PA2891	PA14_26670	PA14_26670	-0.647285	-0.163241	other	0.2
PA0130	PA14_01600	mmsA	-0.647267	0.503346	other	0.2
PA2416	PA14_33450	treA	-0.647135	-2.64147	other	0.2
PA2359	PA14_34150	sfnR	-0.647089	2.26742	other	0.2
PA2005	PA14_38570	PA14_38570	-0.647038	-1.6176	other	0.2
PA3708	PA14_16430	wspA	-0.646483	0.379148	other	0.2
PA4116	PA14_10710	PA14_10710	-0.646375	-0.383565	other	0.2
PA4610	PA14_61000	PA14_61000	-0.646129	-1.28567	other	0.2
PA2955	PA14_25820	PA14_25820	-0.646063	-0.422406	other	0.2
PA1972	PA14_39020	PA14_39020	-0.646005	-0.621675	other	0.2
PA3284	PA14_21570	PA14_21570	-0.645966	1.01645	other	0.2
PA4507	PA14_58500	PA14_58500	-0.645867	0.787256	other	0.2
PA3860	PA14_14060	PA14_14060	-0.645819	0.105356	other	0.2
PA5185	PA14_68490	PA14_68490	-0.645758	-0.237618	other	0.2
PA1268	PA14_47840	PA14_47840	-0.645696	-0.185331	other	0.2
PA5249	PA14_69310	PA14_69310	-0.64569	0.425573	other	0.2
PA0339	PA14_04430	PA14_04430	-0.645602	0.77881	other	0.2
PA4838	PA14_63970	PA14_63970	-0.645494	-0.405955	other	0.2
PA4597	PA14_60820	oprJ	-0.645373	-0.14605	other	0.2
PA4350	PA14_56560	PA14_56560	-0.645346	0.318868	other	0.2
PA4628	PA14_61250	lysP	-0.645149	-0.924047	other	0.2
PA3228	PA14_22440	bapA	-0.645136	0.273869	other	0.2
PA1144	PA14_49610	PA14_49610	-0.645089	0.81975	other	0.2
PA0653	PA14_08380	PA14_08380	-0.644854	1.07044	other	0.2
PA1052	PA14_50760	PA14_50760	-0.6445	-0.44601	other	0.2
PA3560	PA14_18275	fruA	-0.644392	0.438768	other	0.2
PA4986	PA14_65940	PA14_65940	-0.644305	0.0246448	other	0.2
PA0492	PA14_06420	PA14_06420	-0.643851	1.40179	other	0.2
PA3105	PA14_23970	xcpQ	-0.643568	0.516431	other	0.2
PA4511	PA14_58540	PA14_58540	-0.643428	0.574481	other	0.2
PA3859	PA14_14080	estB	-0.643356	1.61054	other	0.2
PA3920	PA14_13170	PA14_13170	-0.642847	-0.126886	other	0.2
PA5453	PA14_71990	gmd	-0.642837	1.47671	other	0.2
PA5418	PA14_71500	soxA	-0.642823	0.267148	other	0.2
PA2505	PA14_32270	oprD3	-0.642758	1.41746	other	0.2
PA4064	PA14_11310	PA14_11310	-0.642718	0.660015	other	0.2
PA4594	PA14_60790	PA14_60790	-0.642475	0.595587	other	0.2
PA2765	PA14_28340	PA14_28340	-0.642474	1.23987	other	0.2
PA0481	PA14_06280	PA14_06280	-0.642455	0.964633	other	0.2
PA4987	PA14_65950	PA14_65950	-0.642205	-1.12852	other	0.2
PA5105	PA14_67420	hutC	-0.642029	-1.44501	other	0.2
PA4817	PA14_63680	PA14_63680	-0.642003	-3.95019	other	0.2
PA2041	PA14_38130	ycjJ	-0.641878	0.75747	other	0.2
PA4082	PA14_11100	cupB5	-0.641677	0.0833794	other	0.2
PA4874	PA14_64460	psiF	-0.641488	1.45639	other	0.2
PA3561	PA14_18260	fruK	-0.641459	-0.151757	other	0.2
PA2545	PA14_31650	xthA	-0.641422	-0.228157	other	0.2
PA5322	PA14_70270	algC	-0.641357	0.180307	other	0.2
PA1473	PA14_45410	PA14_45410	-0.641284	2.25387	other	0.2
PA3283	PA14_21580	PA14_21580	-0.640655	0.723289	other	0.2
PA4717	PA14_62420	PA14_62420	-0.640445	0.669108	other	0.2
PA5121	PA14_67630	PA14_67630	-0.640288	0.112745	other	0.2
PA0101	PA14_01230	PA14_01230	-0.640284	0.804004	other	0.2
PA1271	PA14_47800	btuB	-0.640255	0.785567	other	0.2
PA0186	PA14_02360	atsR	-0.640152	0.418791	other	0.2
PA1405	PA14_46270	PA14_46270	-0.640057	1.36504	other	0.2
PA0268	PA14_03480	PA14_03480	-0.640035	0.0577567	other	0.2
PA1234	PA14_48320	PA14_48320	-0.63973	-0.548909	other	0.2
PA2778	PA14_28150	PA14_28150	-0.639668	-0.125111	other	0.2
PA4049	PA14_11480	PA14_11480	-0.639504	0.936304	other	0.2
PA1993	PA14_38730	yhhS	-0.639467	-0.00364785	other	0.2
PA0313	PA14_04080	yecS	-0.639338	0.552365	other	0.2
PA0085	PA14_01030	PA14_01030	-0.639085	1.81365	other	0.2
PA1861	PA14_40420	modC	-0.638678	1.67547	other	0.2
PA3893	PA14_13530	PA14_13530	-0.638403	0.319505	other	0.2
PA2973	PA14_25600	sppA	-0.638325	-0.442755	other	0.2
PA4800	PA14_63410	PA14_63410	-0.638247	0.855426	other	0.2
PA3409	PA14_20000	PA14_20000	-0.637933	0.719927	other	0.2
PA0255	PA14_03150	PA14_03150	-0.63785	-0.31466	other	0.2
PA4734	PA14_62640	PA14_62640	-0.637814	-0.177728	other	0.2
PA4008	PA14_11990	PA14_11990	-0.637813	-0.287705	other	0.2
PA4690	PA14_62040	PA14_62040	-0.637564	0.118193	other	0.2
PA5522	PA14_72850	PA14_72850	-0.637373	0.583623	other	0.2
PA5082	PA14_67130	ybeJ	-0.637272	-1.68285	other	0.2
PA4045	PA14_11530	PA14_11530	-0.637207	1.27034	other	0.2
PA5402	PA14_71320	PA14_71320	-0.637131	0.749166	other	0.2
PA1035	PA14_50940	PA14_50940	-0.637107	2.04184	other	0.2
PA4084	PA14_11080	cupB3	-0.636971	0.276839	other	0.2
PA1474	PA14_45400	PA14_45400	-0.636935	0.587266	other	0.2
PA3449	PA14_19500	ssuA	-0.636802	1.19406	other	0.2
PA3387	PA14_20270	rhlG	-0.636756	0.274537	other	0.2
PA0173	PA14_02180	cheB	-0.636631	0.715916	other	0.2
PA0329	PA14_04300	PA14_04300	-0.636549	0.766386	other	0.2
PA4080	PA14_11120	rcsB	-0.636271	0.275616	other	0.2
PA4705	PA14_62270	phuW	-0.635984	1.45462	other	0.2
PA0726	PA14_48910	PA14_48910	-0.635954	0.368544	other	0.2
PA0800	PA14_53890	PA14_53890	-0.635953	0.822256	other	0.2
PA4900	PA14_64750	benK	-0.635943	0.619211	other	0.2
PA1538	PA14_44560	PA14_44560	-0.635924	0.736345	other	0.2
PA5251	PA14_69330	PA14_69330	-0.635472	-0.297922	other	0.2
PA4186	PA14_09750	PA14_09750	-0.635403	1.11098	other	0.2
PA2251	PA14_35470	PA14_35470	-0.635323	0.960072	other	0.2
PA0306	PA14_04000	PA14_04000	-0.635272	0.594663	other	0.2
PA5398	PA14_71260	PA14_71260	-0.635224	-0.0966238	other	0.2
PA0916	PA14_52420	rimO	-0.635044	0.300798	other	0.2
PA0737	PA14_54740	PA14_54740	-0.634988	1.03308	other	0.2
PA0095	PA14_01160	PA14_01160	-0.634945	0.216305	other	0.2
PA3416	PA14_19910	pdhB	-0.634859	0.216819	other	0.2
PA3226	PA14_22460	PA14_22460	-0.634532	-2.45097	other	0.2
PA0088	PA14_01070	PA14_01070	-0.634502	0.17103	other	0.2
PA4887	PA14_64590	PA14_64590	-0.634462	0.395127	other	0.2
PA3327	PA14_21020	PA14_21020	-0.63418	-0.634702	other	0.2
PA5250	PA14_69320	PA14_69320	-0.634177	0.656476	other	0.2
PA2945	PA14_25960	cobW	-0.633872	-1.93077	other	0.2
PA5112	PA14_67510	estA	-0.633695	0.425193	other	0.2
PA4109	PA14_10800	ampR	-0.633517	0.559244	other	0.2
PA4824	PA14_63780	PA14_63780	-0.633511	-1.34717	other	0.2
PA0543	PA14_07050	PA14_07050	-0.633269	0.765144	other	0.2
PA0071	PA14_00830	PA14_00830	-0.632992	1.04227	other	0.2
PA0077	PA14_00910	PA14_00910	-0.632891	0.206085	other	0.2
PA3431	PA14_19690	PA14_19690	-0.632831	-1.59696	other	0.2
PA0950	PA14_51980	PA14_51980	-0.632702	-0.496875	other	0.2
PA4895	PA14_64690	PA14_64690	-0.632666	-0.00893529	other	0.2
PA4652	PA14_61540	csuD	-0.632577	-0.0945844	other	0.2
PA3665	PA14_16960	PA14_16960	-0.632539	0.0684989	other	0.2
PA4368	PA14_56800	PA14_56800	-0.632477	-0.280869	other	0.2
PA3336	PA14_20900	PA14_20900	-0.632446	-0.57165	other	0.2
PA5206	PA14_68770	argE	-0.631928	0.372096	other	0.2
PA1624	PA14_43520	PA14_43520	-0.631712	-0.933217	other	0.2
PA0660	PA14_08460	PA14_08460	-0.631701	0.356376	other	0.2
PA1229	PA14_48390	yeaM	-0.6317	1.00764	other	0.2
PA2804	PA14_27880	PA14_27880	-0.631588	1.81519	other	0.2
PA5155	PA14_68090	PA14_68090	-0.631424	0.459641	other	0.2
PA5354	PA14_70680	glcE	-0.63126	1.31631	other	0.2
PA3383	PA14_20320	phnD	-0.6312	0.836906	other	0.2
PA1924	PA14_39630	PA14_39630	-0.630809	-0.898763	other	0.2
PA0032	PA14_00400	PA14_00400	-0.630522	0.889834	other	0.2
PA0250	PA14_03090	PA14_03090	-0.630393	0.388471	other	0.2
PA3377	PA14_20390	phnJ	-0.630352	0.800106	other	0.2
PA3798	PA14_14940	ybdL	-0.630313	0.496515	other	0.2
PA0827	PA14_53560	PA14_53560	-0.630153	1.51714	other	0.2
PA0119	PA14_01460	dctA	-0.629943	0.587506	other	0.2
PA2290	PA14_34970	gcd	-0.629691	-0.328099	other	0.2
PA0735	PA14_54770	PA14_54770	-0.629488	0.646658	other	0.2
PA0797	PA14_53920	PA14_53920	-0.629234	1.80193	other	0.2
PA5073	PA14_67020	PA14_67020	-0.629095	0.13666	other	0.2
PA5372	PA14_70940	betA	-0.629048	0.354753	other	0.2
PA4173	PA14_09920	PA14_09920	-0.629045	-2.75549	other	0.2
PA3902	PA14_13420	PA14_13420	-0.629033	0.380512	other	0.2
PA1419	PA14_46100	PA14_46100	-0.628939	0.155084	other	0.2
PA1998	PA14_38680	PA14_38680	-0.628936	-1.36751	other	0.2
PA1989	PA14_38780	pqqE	-0.62872	1.41029	other	0.2
PA0010	PA14_00110	tag	-0.628637	-0.261236	other	0.2
PA1811	PA14_41110	PA14_41110	-0.628622	-1.68705	other	0.2
PA0478	PA14_06250	PA14_06250	-0.62861	-0.238133	other	0.2
PA1263	PA14_47890	PA14_47890	-0.62823	-1.60381	other	0.2
PA5325	PA14_70300	PA14_70300	-0.628188	0.918769	other	0.2
PA1276	PA14_47720	cobC	-0.628007	-2.06616	other	0.2
PA3417	PA14_19900	PA14_19900	-0.627988	-0.989587	other	0.2
PA4088	PA14_11030	PA14_11030	-0.627962	0.620712	other	0.2
PA0477	PA14_06240	PA14_06240	-0.627861	0.126449	other	0.2
PA1326	PA14_47100	ilvA2	-0.62761	-0.364787	other	0.2
PA5295	PA14_69900	PA14_69900	-0.627332	-1.69986	other	0.2
PA2918	PA14_26310	PA14_26310	-0.627186	-0.526772	other	0.2
PA4617	PA14_61090	PA14_61090	-0.627129	-0.0935601	other	0.2
PA2092	PA14_37440	PA14_37440	-0.627065	-3.2191	other	0.2
PA1413	PA14_46170	yneJ	-0.627041	0.0569695	other	0.2
PA4656	PA14_61590	PA14_61590	-0.626905	1.17695	other	0.2
PA3713	PA14_16360	PA14_16360	-0.626718	0.744149	other	0.2
PA4289	PA14_55740	chrA	-0.626619	0.927717	other	0.2
PA0585	PA14_07630	PA14_07630	-0.626331	0.771562	other	0.2
PA5523	PA14_72870	PA14_72870	-0.626159	-0.078913	other	0.2
PA3909	PA14_13340	PA14_13340	-0.626118	-0.0233694	other	0.2
PA5443	PA14_71870	uvrD	-0.625845	-2.57108	other	0.2
PA5498	PA14_72550	znuA	-0.625835	-0.386924	other	0.2
PA0528	PA14_06880	PA14_06880	-0.625815	0.863143	other	0.2
PA0180	PA14_02270	PA14_02270	-0.62553	1.16103	other	0.2
PA1217	PA14_48570	PA14_48570	-0.625522	1.46907	other	0.2
PA0237	PA14_02930	PA14_02930	-0.625474	0.0331492	other	0.2
PA0620	PA14_08050	PA14_08050	-0.625392	-0.044453	other	0.2
PA1147	PA14_49570	PA14_49570	-0.625291	0.377411	other	0.2
PA4166	PA14_09990	PA14_09990	-0.625281	0.963137	other	0.2
PA1621	PA14_43550	PA14_43550	-0.625169	-0.628773	other	0.2
PA4316	PA14_56080	sbcB	-0.624855	0.871161	other	0.2
PA5059	PA14_66850	phaD	-0.624675	1.2255	other	0.2
PA5466	PA14_72140	PA14_72140	-0.624608	0.367991	other	0.2
PA3962	PA14_12620	PA14_12620	-0.624466	-1.70803	other	0.2
PA3016	PA14_25050	PA14_25050	-0.624333	-1.49279	other	0.2
PA2604	PA14_30410	yccA	-0.624274	-2.20748	other	0.2
PA4015	PA14_11910	PA14_11910	-0.624237	1.25129	other	0.2
PA4716	PA14_62410	PA14_62410	-0.624225	-1.32742	other	0.2
PA0808	PA14_53810	PA14_53810	-0.624108	0.298324	other	0.2
PA1401	PA14_46310	PA14_46310	-0.623936	2.69327	other	0.2
PA4899	PA14_64740	pchA	-0.623884	1.01647	other	0.2
PA5032	PA14_66530	PA14_66530	-0.623782	-0.57687	other	0.2
PA4050	PA14_11470	pgpA	-0.623765	-0.543429	other	0.2
PA0222	PA14_02720	PA14_02720	-0.623742	0.712583	other	0.2
PA2450	PA14_32930	PA14_32930	-0.623598	-3.63697	other	0.2
PA2044	PA14_38080	PA14_38080	-0.623261	0.376679	other	0.2
PA0851	PA14_53260	PA14_53260	-0.622864	0.251094	other	0.2
PA0246	PA14_03040	PA14_03040	-0.622509	0.651045	other	0.2
PA4785	PA14_63250	yfcY	-0.62249	0.401514	other	0.2
PA2418	PA14_33430	PA14_33430	-0.622402	1.81866	other	0.2
PA5248	PA14_69300	PA14_69300	-0.622263	0.415995	other	0.2
PA1686	PA14_42700	alkA	-0.622263	-1.65228	other	0.2
PA4202	PA14_09580	PA14_09580	-0.622183	0.33596	other	0.2
PA4867	PA14_64370	ureB	-0.621961	0.568917	other	0.2
PA4022	PA14_11810	PA14_11810	-0.621845	-0.85801	other	0.2
PA0354	PA14_04640	PA14_04640	-0.621811	1.66569	other	0.2
PA1599	PA14_43820	PA14_43820	-0.621743	2.10595	other	0.2
PA1736	PA14_42090	PA14_42090	-0.621661	-0.612395	other	0.2
PA1119	PA14_49900	PA14_49900	-0.621578	1.79576	other	0.2
PA0383	PA14_05010	PA14_05010	-0.62144	0.537683	other	0.2
PA3022	PA14_24980	PA14_24980	-0.621436	-0.41582	other	0.2
PA1625	PA14_43510	PA14_43510	-0.621383	-0.46895	other	0.2
PA4094	PA14_10940	PA14_10940	-0.621291	-2.21587	other	0.2
PA2928	PA14_26165	PA14_26165	-0.621169	-0.449394	other	0.2
PA2699	PA14_29230	PA14_29230	-0.621169	0.0160444	other	0.2
PA3929	PA14_13040	cioB	-0.621035	-0.232386	other	0.2
PA1133	PA14_49730	PA14_49730	-0.621022	1.00847	other	0.2
PA0243	PA14_03010	PA14_03010	-0.620693	1.12097	other	0.2
PA5107	PA14_67450	blc	-0.620681	-0.181799	other	0.2
PA2834	PA14_27440	trpR	-0.620577	0.32788	other	0.2
PA1047	PA14_50820	PA14_50820	-0.620453	-0.0865225	other	0.2
PA4984	PA14_65900	PA14_65900	-0.620408	0.283835	other	0.2
PA1334	PA14_47000	PA14_47000	-0.620267	0.968107	other	0.2
PA2469	PA14_32700	PA14_32700	-0.620103	-1.13303	other	0.2
PA3219	PA14_22590	PA14_22590	-0.619941	-0.632663	other	0.2
PA1966	PA14_39100	PA14_39100	-0.619865	-1.3695	other	0.2
PA0365	PA14_04790	PA14_04790	-0.619778	0.086017	other	0.2
PA1569	PA14_44190	PA14_44190	-0.619752	-0.556753	other	0.2
PA0436	PA14_05660	PA14_05660	-0.619716	0.890625	other	0.2
PA5470	PA14_72200	prfH	-0.619664	0.49325	other	0.2
PA0927	PA14_52270	ldhA	-0.619529	-0.115661	other	0.2
PA1530	PA14_44650	PA14_44650	-0.619505	0.67947	other	0.2
PA4164	PA14_10020	PA14_10020	-0.619244	2.33497	other	0.2
PA5359	PA14_70740	PA14_70740	-0.619242	-2.24859	other	0.2
PA1025	PA14_51070	opdD	-0.619125	0.11345	other	0.2
PA4155	PA14_10210	PA14_10210	-0.618891	0.695507	other	0.2
PA4177	PA14_09880	PA14_09880	-0.618792	1.24375	other	0.2
PA0314	PA14_04090	fliY	-0.618677	1.01887	other	0.2
PA3129	PA14_23640	PA14_23640	-0.618475	1.11038	other	0.2
PA4927	PA14_65060	PA14_65060	-0.61838	0.0802779	other	0.2
PA3930	PA14_13030	cioA	-0.618121	0.201474	other	0.2
PA1176	PA14_49220	napF	-0.618081	1.16868	other	0.2
PA5500	PA14_72580	znuC	-0.617987	-0.701798	other	0.2
PA0189	PA14_02370	PA14_02370	-0.617837	0.562523	other	0.2
PA3199	PA14_22830	yciO	-0.617731	0.441811	other	0.2
PA5313	PA14_70160	bioA	-0.617675	1.47476	other	0.2
PA3781	PA14_15180	PA14_15180	-0.61765	0.375683	other	0.2
PA3343	PA14_20820	PA14_20820	-0.617619	0.656144	other	0.2
PA5361	PA14_70760	phoR	-0.617599	0.167538	other	0.2
PA3365	PA14_20570	amiB	-0.617547	0.464273	other	0.2
PA4528	PA14_58770	pilD	-0.617254	0.653305	other	0.2
PA5047	PA14_66690	PA14_66690	-0.61724	0.282406	other	0.2
PA3961	PA14_12630	PA14_12630	-0.617146	0.311147	other	0.2
PA2426	PA14_33260	pvdS	-0.617121	-0.990181	other	0.2
PA3281	PA14_21600	PA14_21600	-0.617063	-1.79051	other	0.2
PA0572	PA14_07430	PA14_07430	-0.616927	-0.287795	other	0.2
PA4706	PA14_62280	hmuV	-0.616845	-0.385796	other	0.2
PA1376	PA14_46450	aceK	-0.616807	-0.344426	other	0.2
PA1247	PA14_48100	aprE	-0.616758	0.837016	other	0.2
PA2001	PA14_38630	atoB	-0.616602	-1.79949	other	0.2
PA3286	PA14_21540	fabH-2	-0.61632	-0.813649	other	0.2
PA4167	PA14_09980	dkgB	-0.616279	0.853218	other	0.2
PA4592	PA14_60770	PA14_60770	-0.616192	-0.141323	other	0.2
PA0615	PA14_08000	PA14_08000	-0.616161	1.48681	other	0.2
PA5310	PA14_70110	PA14_70110	-0.616003	0.881043	other	0.2
PA3388	PA14_20260	PA14_20260	-0.615916	-3.92161	other	0.2
PA4620	PA14_61140	PA14_61140	-0.615854	0.690935	other	0.2
PA3679	PA14_16780	PA14_16780	-0.615822	0.408786	other	0.2
PA2774	PA14_28210	PA14_28210	-0.615456	-0.389776	other	0.2
PA4630	PA14_61270	PA14_61270	-0.615316	-0.185081	other	0.2
PA0209	PA14_02560	mdcB	-0.615176	0.225284	other	0.2
PA1017	PA14_51170	pauA	-0.614946	-0.576595	other	0.2
PA4915	PA14_64920	PA14_64920	-0.614785	0.228763	other	0.2
PA4126	PA14_10600	hpaX	-0.614747	0.742338	other	0.2
PA1679	PA14_42780	PA14_42780	-0.614675	0.600486	other	0.2
PA3475	PA14_19140	pheC	-0.614545	1.12536	other	0.2
PA1031	PA14_51000	yigN	-0.614514	-0.179599	other	0.2
PA1865	PA14_40370	PA14_40370	-0.614514	0.48542	other	0.2
PA2371	PA14_33990	PA14_33990	-0.614312	-0.391769	other	0.2
PA2032	PA14_38250	yjiR	-0.614303	0.706961	other	0.2
PA4709	PA14_62330	phuS	-0.614096	0.526516	other	0.2
PA4491	PA14_58270	PA14_58270	-0.614083	-0.107491	other	0.2
PA1745	PA14_41980	PA14_41980	-0.614006	0.929678	other	0.2
PA1952	PA14_39260	PA14_39260	-0.613962	-3.9691	other	0.2
PA3607	PA14_17640	potA	-0.61396	-0.38042	other	0.2
PA2667	PA14_29590	PA14_29590	-0.613915	2.73656	other	0.2
PA0466	PA14_06090	PA14_06090	-0.613903	0.133758	other	0.2
PA0458	PA14_05990	emrA	-0.613533	0.394549	other	0.2
PA2263	PA14_35320	kguD	-0.613469	0.874753	other	0.2
PA0702	PA14_55230	PA14_55230	-0.613305	0.54079	other	0.2
PA0326	PA14_04250	PA14_04250	-0.613255	0.0136095	other	0.2
PA5314	PA14_70170	PA14_70170	-0.613171	-0.411552	other	0.2
PA0468	PA14_06130	PA14_06130	-0.61289	0.865569	other	0.2
PA4803	PA14_63470	PA14_63470	-0.612744	2.64038	other	0.2
PA2789	PA14_28040	PA14_28040	-0.612714	-0.63265	other	0.2
PA3971	PA14_12470	PA14_12470	-0.612449	0.233956	other	0.2
PA2870	PA14_26970	PA14_26970	-0.612421	-0.317246	other	0.2
PA1313	PA14_47260	PA14_47260	-0.611742	-1.04132	other	0.2
PA1346	PA14_46860	PA14_46860	-0.611636	-0.609312	other	0.2
PA5172	PA14_68340	arcB	-0.611467	1.05709	other	0.2
PA2291	PA14_34960	opbA	-0.611429	-0.174756	other	0.2
PA3429	PA14_19710	PA14_19710	-0.611082	0.848814	other	0.2
PA0041	PA14_00510	PA14_00510	-0.610987	-0.67761	other	0.2
PA3571	PA14_18110	mmsR	-0.610946	0.836673	other	0.2
PA4075	PA14_11170	PA14_11170	-0.610872	0.123751	other	0.2
PA0930	PA14_52240	pirS	-0.610777	0.133421	other	0.2
PA3673	PA14_16860	plsB	-0.610658	-0.0834139	other	0.2
PA3282	PA14_21590	PA14_21590	-0.61042	1.24375	other	0.2
PA0866	PA14_53050	aroP2	-0.610333	0.132413	other	0.2
PA2070	PA14_37730	PA14_37730	-0.610191	0.318187	other	0.2
PA2121	PA14_37140	PA14_37140	-0.610013	1.01252	other	0.2
PA0233	PA14_02870	PA14_02870	-0.609722	0.840501	other	0.2
PA3749	PA14_15920	yhjE	-0.609522	-0.17718	other	0.2
PA0811	PA14_53780	PA14_53780	-0.609456	-0.208442	other	0.2
PA1944	PA14_39390	PA14_39390	-0.609139	-1.58582	other	0.2
PA1857	PA14_40490	yedI	-0.608948	-0.00405305	other	0.2
PA1243	PA14_48160	PA14_48160	-0.608732	-0.0250729	other	0.2
PA2661	PA14_29680	PA14_29680	-0.60855	-0.992962	other	0.2
PA0637	PA14_08250	PA14_08250	-0.608292	-1.47666	other	0.2
PA3610	PA14_17610	potD	-0.608156	-1.10726	other	0.2
PA0564	PA14_07340	PA14_07340	-0.608014	1.75653	other	0.2
PA3951	PA14_12750	PA14_12750	-0.608008	1.45594	other	0.2
PA1779	PA14_41560	nasA	-0.607808	-1.15073	other	0.2
PA3414	PA14_19940	PA14_19940	-0.607768	0.524943	other	0.2
PA3331	PA14_20970	cyp23	-0.607473	-0.345871	other	0.2
PA2748	PA14_28590	mapB	-0.607428	0.697184	other	0.2
PA0556	PA14_07240	PA14_07240	-0.60727	0.545512	other	0.2
PA2898	PA14_26580	PA14_26580	-0.607149	2.79685	other	0.2
PA0251	PA14_03100	PA14_03100	-0.607095	1.62446	other	0.2
PA0879	PA14_52900	PA14_52900	-0.606822	0.360402	other	0.2
PA5100	PA14_67350	hutU	-0.606628	-0.876386	other	0.2
PA0013	PA14_00140	PA14_00140	-0.606627	-1.69064	other	0.2
PA2238	PA14_35650	pslH	-0.606463	-0.140288	other	0.2
PA2900	PA14_26560	PA14_26560	-0.606458	0.849201	other	0.2
PA3133	PA14_23590	PA14_23590	-0.606206	-1.66529	other	0.2
PA0775	PA14_54260	yecO	-0.606093	1.4781	other	0.2
PA3137	PA14_23520	PA14_23520	-0.605874	0.978424	other	0.2
PA1248	PA14_48090	aprF	-0.605784	0.134773	other	0.2
PA0192	PA14_02410	PA14_02410	-0.605779	-0.52389	other	0.2
PA4159	PA14_10170	fepB	-0.605622	-0.0384925	other	0.2
PA5471	PA14_72210	PA14_72210	-0.605349	-0.822906	other	0.2
PA0366	PA14_04810	PA14_04810	-0.605243	0.356865	other	0.2
PA2467	PA14_32720	PA14_32720	-0.605152	-1.52192	other	0.2
PA3473	PA14_19160	rarD	-0.604836	0.93673	other	0.2
PA0856	PA14_53200	PA14_53200	-0.604777	-0.109918	other	0.2
PA5026	PA14_66450	PA14_66450	-0.604731	-0.573478	other	0.2
PA4680	PA14_61910	PA14_61910	-0.604589	-0.989	other	0.2
PA3025	PA14_24950	glpD2	-0.604282	0.053982	other	0.2
PA0957	PA14_51890	PA14_51890	-0.604189	1.1074	other	0.2
PA5180	PA14_68430	fdhD	-0.604147	-1.43309	other	0.2
PA3885	PA14_13660	PA14_13660	-0.604012	-0.336133	other	0.2
PA5033	PA14_66540	PA14_66540	-0.603906	0.823234	other	0.2
PA3615	PA14_17550	PA14_17550	-0.603478	-0.996995	other	0.2
PA1112	PA14_50010	yliI	-0.602986	-0.772065	other	0.2
PA3663	PA14_16980	PA14_16980	-0.602972	-2.97663	other	0.2
PA0278	PA14_03620	PA14_03620	-0.602834	-0.433003	other	0.2
PA3629	PA14_17400	adhC	-0.60277	-0.640344	other	0.2
PA0405	PA14_05290	algH	-0.602732	1.4575	other	0.2
PA3548	PA14_18450	algI	-0.602489	0.480788	other	0.2
PA1335	PA14_46990	PA14_46990	-0.602446	0.577067	other	0.2
PA2932	PA14_26130	morB	-0.6023	0.728458	other	0.2
PA3523	PA14_18760	mexE	-0.602282	0.200924	other	0.2
PA1356	PA14_46750	PA14_46750	-0.60222	-0.220092	other	0.2
PA3026	PA14_24940	PA14_24940	-0.602068	-0.144024	other	0.2
PA4108	PA14_10820	PA14_10820	-0.60142	0.33476	other	0.2
PA3186	PA14_23030	oprB	-0.601393	-0.00751177	other	0.2
PA4772	PA14_63100	PA14_63100	-0.601339	-0.206439	other	0.2
PA2250	PA14_35490	lpdV	-0.601195	-2.6891	other	0.2
PA2526	PA14_31900	PA14_31900	-0.601187	-0.660155	other	0.2
PA4187	PA14_09740	yaaU	-0.600798	0.810879	other	0.2
PA5081	PA14_67120	PA14_67120	-0.600595	-0.430764	other	0.2
PA2177	PA14_36420	PA14_36420	-0.60048	-1.40646	other	0.2
PA5477	PA14_72300	PA14_72300	-0.600428	0.864381	other	0.2
PA5456	PA14_72020	PA14_72020	-0.600309	1.25322	other	0.2
PA2680	PA14_29460	qor	-0.600109	0.843975	other	0.2
PA3641	PA14_17250	yaaJ	-0.600105	-0.63135	other	0.2
PA5532	PA14_72980	PA14_72980	-0.59999	-0.967611	other	0.2
PA3886	PA14_13650	PA14_13650	-0.599984	0.0439174	other	0.2
PA4660	PA14_61640	phr	-0.59995	-0.319767	other	0.2
PA2457	PA14_20510	PA14_20510	-0.599648	-0.607627	other	0.2
PA5299	PA14_69950	PA14_69950	-0.599632	0.150536	other	0.2
PA4147	PA14_10290	acoR	-0.599559	0.0245684	other	0.2
PA4754	PA14_62890	PA14_62890	-0.599525	0.144187	other	0.2
PA2599	PA14_30470	PA14_30470	-0.599345	-0.592429	other	0.2
PA4582	PA14_60630	PA14_60630	-0.599154	-0.676758	other	0.2
PA2236	PA14_35680	pslF	-0.599153	-0.648487	other	0.2
PA5157	PA14_68110	PA14_68110	-0.599014	1.2503	other	0.2
PA3127	PA14_23670	PA14_23670	-0.598975	0.488844	other	0.2
PA2596	PA14_30520	PA14_30520	-0.598971	0.201124	other	0.2
PA1591	PA14_43910	PA14_43910	-0.598929	-0.141229	other	0.2
PA4179	PA14_09850	opdN	-0.598842	0.34319	other	0.2
PA5095	PA14_67280	proW	-0.598822	1.5279	other	0.2
PA3609	PA14_17620	potC	-0.598787	-1.71299	other	0.2
PA2481	PA14_32540	PA14_32540	-0.598737	0.217216	other	0.2
PA5370	PA14_70920	PA14_70920	-0.598662	0.00812746	other	0.2
PA4881	PA14_64530	PA14_64530	-0.598387	0.540372	other	0.2
PA1973	PA14_39010	pqqF	-0.598314	-0.939479	other	0.2
PA4189	PA14_09710	aldH	-0.598191	0.149968	other	0.2
PA4037	PA14_11620	PA14_11620	-0.598053	0.09734	other	0.2
PA3986	PA14_12260	PA14_12260	-0.598045	0.617186	other	0.2
PA0638	PA14_08260	PA14_08260	-0.59786	0.950368	other	0.2
PA4486	PA14_58220	PA14_58220	-0.597752	1.02099	other	0.2
PA2684	PA14_29400	rhs	-0.597692	-0.249921	other	0.2
PA2540	PA14_31720	PA14_31720	-0.597632	-0.67947	other	0.2
PA4776	PA14_63150	pmrA	-0.597572	-0.421256	other	0.2
PA1322	PA14_47140	pfuA	-0.597528	-0.408974	other	0.2
PA1561	PA14_44300	aer	-0.597449	-0.275485	other	0.2
PA3099	PA14_24050	xcpV	-0.597276	2.05613	other	0.2
PA0756	PA14_54510	PA14_54510	-0.597188	0.868445	other	0.2
PA2603	PA14_30430	PA14_30430	-0.597056	0.325162	other	0.2
PA1566	PA14_44240	PA14_44240	-0.596949	-0.226659	other	0.2
PA3784	PA14_15130	PA14_15130	-0.59694	0.351806	other	0.2
PA5519	PA14_72810	PA14_72810	-0.596892	-2.57403	other	0.2
PA2766	PA14_28320	PA14_28320	-0.596818	0.436232	other	0.2
PA5094	PA14_67270	proV	-0.596694	0.567749	other	0.2
PA0084	PA14_01020	PA14_01020	-0.596601	0.790488	other	0.2
PA5150	PA14_68040	fixR	-0.596594	0.993788	other	0.2
PA2843	PA14_27330	dhs	-0.596541	0.715617	other	0.2
PA5235	PA14_69130	glpT	-0.596309	0.941963	other	0.2
PA5297	PA14_69925	poxB	-0.596052	0.0586845	other	0.2
PA0470	PA14_06160	fiuA	-0.596027	0.451706	other	0.2
PA5508	PA14_72690	PA14_72690	-0.595849	0.269406	other	0.2
PA5160	PA14_68140	emrB	-0.595847	0.13593	other	0.2
PA0043	PA14_00550	PA14_00550	-0.595763	0.930968	other	0.2
PA2363	PA14_34100	PA14_34100	-0.595718	1.45638	other	0.2
PA4618	PA14_61120	PA14_61120	-0.595582	1.35909	other	0.2
PA5324	PA14_70290	PA14_70290	-0.59553	0.445329	other	0.2
PA2837	PA14_27410	trpC	-0.595496	0.468109	other	0.2
PA4686	PA14_61990	PA14_61990	-0.595456	-0.477396	other	0.2
PA1694	PA14_42610	pscQ	-0.59535	-0.0366364	other	0.2
PA3311	PA14_21190	PA14_21190	-0.59518	0.167165	other	0.2
PA4807	PA14_63530	selB	-0.595178	-0.127591	other	0.2
PA3695	PA14_16600	PA14_16600	-0.59514	-0.339868	other	0.2
PA0137	PA14_01680	PA14_01680	-0.595132	0.754573	other	0.2
PA3836	PA14_14390	PA14_14390	-0.595044	1.31182	other	0.2
PA1523	PA14_44740	xdhB	-0.594932	-0.652277	other	0.2
PA4646	PA14_61470	upp	-0.5946	1.84502	other	0.2
PA0982	PA14_59960	PA14_59960	-0.594349	1.55849	other	0.2
PA3707	PA14_16440	wspB	-0.594338	1.47105	other	0.2
PA4038	PA14_11610	PA14_11610	-0.594318	0.867902	other	0.2
PA4305	PA14_55930	PA14_55930	-0.594247	-0.534636	other	0.2
PA1864	PA14_40380	PA14_40380	-0.593936	0.746232	other	0.2
PA0116	PA14_01410	PA14_01410	-0.593855	0.7283	other	0.2
PA0305	PA14_03980	PA14_03980	-0.593769	0.126269	other	0.2
PA2632	PA14_30080	PA14_30080	-0.593542	-0.897428	other	0.2
PA4512	PA14_58550	lpxO1	-0.593403	-0.626079	other	0.2
PA1509	PA14_44920	PA14_44920	-0.59339	0.8627	other	0.2
PA2210	PA14_36120	PA14_36120	-0.593349	-0.106509	other	0.2
PA5197	PA14_68660	rimK	-0.593344	0.192629	other	0.2
PA4033	PA14_11670	PA14_11670	-0.593304	-2.18275	other	0.2
PA3596	PA14_17760	ada	-0.593245	0.984528	other	0.2
PA3549	PA14_18430	algJ	-0.593216	0.328022	other	0.2
PA2049	PA14_38010	PA14_38010	-0.593099	-0.0495522	other	0.2
PA3532	PA14_18660	PA14_18660	-0.593018	0.519379	other	0.2
PA5389	PA14_71170	PA14_71170	-0.593006	0.675006	other	0.2
PA4697	PA14_62170	PA14_62170	-0.59298	1.30727	other	0.2
PA5525	PA14_72890	PA14_72890	-0.592977	-0.00447114	other	0.2
PA4221	PA14_09340	fptA	-0.592915	0.0251074	other	0.2
PA0347	PA14_04550	glpQ	-0.592621	0.629287	other	0.2
PA2088	PA14_37510	PA14_37510	-0.592585	1.63824	other	0.2
PA5245	PA14_69260	elbB	-0.592517	0.598294	other	0.2
PA1196	PA14_48830	PA14_48830	-0.592082	0.411456	other	0.2
PA0618	PA14_08030	PA14_08030	-0.592031	0.241087	other	0.2
PA5343	PA14_70550	PA14_70550	-0.59181	0.288111	other	0.2
PA2215	PA14_36070	PA14_36070	-0.591647	-2.64481	other	0.2
PA2266	PA14_35270	PA14_35270	-0.591371	-1.31438	other	0.2
PA3191	PA14_22960	PA14_22960	-0.591146	0.667445	other	0.2
PA1116	PA14_49930	PA14_49930	-0.591032	0.0515966	other	0.2
PA5154	PA14_68080	PA14_68080	-0.591022	0.444941	other	0.2
PA2844	PA14_27310	PA14_27310	-0.590764	-0.426496	other	0.2
PA0150	PA14_01860	PA14_01860	-0.590719	0.925626	other	0.2
PA3333	PA14_20950	fabH2	-0.590672	0.795139	other	0.2
PA5452	PA14_71970	wbpW	-0.590671	0.309305	other	0.2
PA0185	PA14_02340	atsB	-0.590653	0.405317	other	0.2
PA0070	PA14_00820	PA14_00820	-0.590595	0.519092	other	0.2
PA2610	PA14_30350	yqjG	-0.590509	-1.85828	other	0.2
PA2324	PA14_34580	PA14_34580	-0.590407	-4.0106	other	0.2
PA0849	PA14_53290	trxB2	-0.590254	-2.75747	other	0.2
PA4818	PA14_63700	PA14_63700	-0.5902	-0.418431	other	0.2
PA4654	PA14_61560	PA14_61560	-0.589835	0.74172	other	0.2
PA4683	PA14_61950	PA14_61950	-0.589824	1.48393	other	0.2
PA2500	PA14_32330	PA14_32330	-0.589793	0.399043	other	0.2
PA2835	PA14_27430	PA14_27430	-0.589603	0.815218	other	0.2
PA0687	PA14_55430	hxcS	-0.589591	-0.413855	other	0.2
PA0619	PA14_08040	gpI	-0.589556	-0.0148094	other	0.2
PA4805	PA14_63500	PA14_63500	-0.589437	0.201618	other	0.2
PA1255	PA14_47970	PA14_47970	-0.58937	-0.409277	other	0.2
PA1048	PA14_50810	PA14_50810	-0.589284	-0.585388	other	0.2
PA4768	PA14_63060	smpB	-0.589167	-3.06871	other	0.2
PA1613	PA14_43650	PA14_43650	-0.58911	0.403908	other	0.2
PA2707	PA14_29130	PA14_29130	-0.588807	-1.30455	other	0.2
PA0178	PA14_02250	cheA	-0.588772	0.138591	other	0.2
PA4976	PA14_65770	aspC	-0.588672	0.361506	other	0.2
PA5147	PA14_67990	mutY	-0.58864	0.310333	other	0.2
PA4903	PA14_64790	vanK	-0.588567	0.610707	other	0.2
PA4162	PA14_10130	PA14_10130	-0.588556	0.331212	other	0.2
PA1327	PA14_47090	PA14_47090	-0.588478	-0.707839	other	0.2
PA4798	PA14_63380	PA14_63380	-0.588396	0.578704	other	0.2
PA0193	PA14_02420	atsK	-0.588318	-0.390251	other	0.2
PA4100	PA14_10850	PA14_10850	-0.588229	0.430212	other	0.2
PA3631	PA14_17370	yedE	-0.588117	-0.162285	other	0.2
PA0873	PA14_52980	phhR	-0.587984	0.723258	other	0.2
PA0604	PA14_07870	PA14_07870	-0.587586	0.280897	other	0.2
PA4681	PA14_61920	PA14_61920	-0.587485	-0.738812	other	0.2
PA2623	PA14_30190	icd	-0.587448	-1.54918	other	0.2
PA2687	PA14_29360	pfeS	-0.587386	0.0246233	other	0.2
PA1258	PA14_47940	PA14_47940	-0.587305	-0.302561	other	0.2
PA0259	PA14_03190	PA14_03190	-0.586993	0.520754	other	0.2
PA1573	PA14_44150	yijF	-0.586992	-1.46342	other	0.2
PA1491	PA14_45130	PA14_45130	-0.586981	-0.708254	other	0.2
PA1868	PA14_40320	xqhA	-0.586947	-0.318525	other	0.2
PA4320	PA14_56130	PA14_56130	-0.586886	-0.436734	other	0.2
PA0069	PA14_00810	PA14_00810	-0.586781	0.414431	other	0.2
PA1325	PA14_47110	yybH	-0.586699	-0.0691048	other	0.2
PA4175	PA14_09900	prpL	-0.586425	1.26177	other	0.2
PA3907	PA14_13360	PA14_13360	-0.586199	0.777409	other	0.2
PA1626	PA14_43490	PA14_43490	-0.585787	-1.62025	other	0.2
PA1839	PA14_40730	PA14_40730	-0.585555	0.202286	other	0.2
PA3305	PA14_21280	PA14_21280	-0.585435	-0.199125	other	0.2
PA1717	PA14_42340	pscD	-0.585383	0.585538	other	0.2
PA4520	PA14_58650	PA14_58650	-0.585322	0.0413489	other	0.2
PA3934	PA14_12980	PA14_12980	-0.585294	-0.0526084	other	0.2
PA3038	PA14_24790	opdQ	-0.585174	0.00368546	other	0.2
PA3337	PA14_20890	rfaD	-0.584653	-1.51298	other	0.2
PA2528	PA14_31870	PA14_31870	-0.584626	0.398737	other	0.2
PA4539	PA14_58880	PA14_58880	-0.584596	0.160626	other	0.2
PA0308	PA14_04030	PA14_04030	-0.584474	-1.41696	other	0.2
PA0454	PA14_05920	PA14_05920	-0.584472	0.312686	other	0.2
PA5355	PA14_70690	glcD	-0.584403	0.444127	other	0.2
PA4989	PA14_65970	PA14_65970	-0.584325	0.617097	other	0.2
PA2872	PA14_26940	PA14_26940	-0.584184	1.69706	other	0.2
PA0310	PA14_04050	PA14_04050	-0.584119	-1.80739	other	0.2
PA3913	PA14_13290	PA14_13290	-0.584022	0.676319	other	0.2
PA2817	PA14_27710	PA14_27710	-0.583781	-0.317444	other	0.2
PA4547	PA14_60260	pilR	-0.583717	0.0389278	other	0.2
PA0784	PA14_54130	PA14_54130	-0.583625	0.751301	other	0.2
PA0749	PA14_54600	PA14_54600	-0.58353	0.760042	other	0.2
PA4995	PA14_66050	PA14_66050	-0.583469	0.381476	other	0.2
PA2518	PA14_32080	xylX	-0.5834	-0.0105821	other	0.2
PA5307	PA14_70070	PA14_70070	-0.583321	0.0106502	other	0.2
PA0386	PA14_05040	PA14_05040	-0.583238	0.129188	other	0.2
PA4470	PA14_58030	fumC	-0.583196	-2.44422	other	0.2
PA1976	PA14_38970	PA14_38970	-0.583062	-0.404349	other	0.2
PA4513	PA14_58560	piuB	-0.582633	-0.141009	other	0.2
PA1259	PA14_47930	PA14_47930	-0.582623	0.182671	other	0.2
PA5187	PA14_68510	PA14_68510	-0.582559	-0.73338	other	0.2
PA3941	PA14_12890	PA14_12890	-0.582009	0.962228	other	0.2
PA3386	PA14_20280	PA14_20280	-0.581988	-0.249119	other	0.2
PA2273	PA14_35170	soxR	-0.581913	0.801574	other	0.2
PA0880	PA14_52890	PA14_52890	-0.581829	0.923811	other	0.2
PA2751	PA14_28530	PA14_28530	-0.581811	0.308233	other	0.2
PA0527	PA14_06870	dnr	-0.581763	0.72166	other	0.2
PA5400	PA14_71300	etfA-1	-0.581719	-1.58571	other	0.2
PA1922	PA14_39650	cirA	-0.581616	0.754808	other	0.2
PA4614	PA14_61050	mscL	-0.581586	1.83037	other	0.2
PA5550	PA14_73190	glmR	-0.581583	1.25571	other	0.2
PA3251	PA14_21940	PA14_21940	-0.581477	0.930657	other	0.2
PA0514	PA14_06700	nirL	-0.581377	1.70153	other	0.2
PA4123	PA14_10630	hpcC	-0.581265	0.395821	other	0.2
PA3000	PA14_25270	aroP1	-0.581233	0.289207	other	0.2
PA4781	PA14_63210	PA14_63210	-0.581027	-0.314657	other	0.2
PA0469	PA14_06150	PA14_06150	-0.580862	0.478582	other	0.2
PA0229	PA14_02810	pcaT	-0.580591	0.686807	other	0.2
PA2419	PA14_33420	PA14_33420	-0.580468	0.483302	other	0.2
PA1284	PA14_47600	PA14_47600	-0.580295	0.556329	other	0.2
PA2879	PA14_26860	hpkR	-0.580148	0.687638	other	0.2
PA2705	PA14_29160	PA14_29160	-0.579743	-0.0768723	other	0.2
PA1883	PA14_40160	nuoA	-0.57972	-0.227134	other	0.2
PA3483	PA14_19030	PA14_19030	-0.579704	1.21203	other	0.2
PA0213	PA14_02610	mdcG	-0.579662	-0.30458	other	0.2
PA0801	PA14_53880	PA14_53880	-0.579452	-0.178453	other	0.2
PA0993	PA14_51460	cupC2	-0.579437	-1.66097	other	0.2
PA2822	PA14_27570	PA14_27570	-0.579326	-0.736846	other	0.2
PA1202	PA14_48760	ycaC	-0.578977	-2.04843	other	0.2
PA4822	PA14_63750	PA14_63750	-0.578914	0.147922	other	0.2
PA3063	PA14_24490	pelB	-0.578777	0.154337	other	0.2
PA2068	PA14_37760	PA14_37760	-0.578473	-0.00502366	other	0.2
PA0785	PA14_54120	PA14_54120	-0.578394	0.319842	other	0.2
PA3136	PA14_23530	mdr	-0.578309	-2.2369	other	0.2
PA2785	PA14_28080	PA14_28080	-0.578119	-0.866343	other	0.2
PA5393	PA14_71210	PA14_71210	-0.578045	-0.0738642	other	0.2
PA2920	PA14_26280	PA14_26280	-0.578041	-0.207915	other	0.2
PA3239	PA14_22290	vacJ	-0.57786	-1.06673	other	0.2
PA2367	PA14_34030	PA14_34030	-0.57775	-0.541502	other	0.2
PA5514	PA14_72760	PA14_72760	-0.577645	-0.583546	other	0.2
PA0485	PA14_06320	rarD	-0.577578	0.771035	other	0.2
PA3760	PA14_15790	nagF	-0.577437	-0.129204	other	0.2
PA3044	PA14_24720	PA14_24720	-0.57739	0.426174	other	0.2
PA4312	PA14_56040	PA14_56040	-0.577048	0.292353	other	0.2
PA2914	PA14_26360	btuC	-0.57697	-0.351539	other	0.2
PA0262	PA14_03220	PA14_03220	-0.576925	-0.137015	other	0.2
PA2713	PA14_29060	PA14_29060	-0.576747	-0.0120005	other	0.2
PA3539	PA14_18590	PA14_18590	-0.57673	-1.43486	other	0.2
PA3865	PA14_13990	PA14_13990	-0.576709	0.88199	other	0.2
PA2530	PA14_31840	PA14_31840	-0.576555	-1.6074	other	0.2
PA0051	PA14_00640	phzH	-0.576289	0.535745	other	0.2
PA1142	PA14_49630	PA14_49630	-0.576267	0.877176	other	0.2
PA4321	PA14_56140	PA14_56140	-0.576084	0.177025	other	0.2
PA0151	PA14_01870	PA14_01870	-0.576049	0.32156	other	0.2
PA5414	PA14_71450	PA14_71450	-0.575887	0.288971	other	0.2
PA2617	PA14_30270	aat	-0.575871	0.847778	other	0.2
PA1514	PA14_44860	allA	-0.575706	-1.77543	other	0.2
PA0628	PA14_08150	gpD	-0.575656	0.715687	other	0.2
PA4925	PA14_65040	PA14_65040	-0.575461	1.43033	other	0.2
PA1396	PA14_46370	PA14_46370	-0.575345	0.529636	other	0.2
PA0641	PA14_08300	JF1	-0.574493	-0.538794	other	0.2
PA4488	PA14_58240	PA14_58240	-0.574467	0.67358	other	0.2
PA2408	PA14_33550	PA14_33550	-0.574407	-0.583252	other	0.2
PA5077	PA14_67065	mdoH	-0.573986	-0.00959754	other	0.2
PA1429	PA14_45970	PA14_45970	-0.573947	-0.639662	other	0.2
PA2745	PA14_28630	PA14_28630	-0.57393	0.513799	other	0.2
PA0893	PA14_52740	argR	-0.573921	-1.28001	other	0.2
PA3972	PA14_12450	PA14_12450	-0.573731	0.776708	other	0.2
PA4612	PA14_61020	ankB	-0.573566	-0.289948	other	0.2
PA4543	PA14_60200	PA14_60200	-0.573466	0.797661	other	0.2
PA3125	PA14_23690	PA14_23690	-0.573408	0.265046	other	0.2
PA4063	PA14_11320	PA14_11320	-0.573349	0.655392	other	0.2
PA1044	PA14_50850	PA14_50850	-0.573211	1.36603	other	0.2
PA4876	PA14_64480	osmE	-0.57321	-0.60418	other	0.2
PA5226	PA14_69020	PA14_69020	-0.573087	-3.04365	other	0.2
PA2727	PA14_28895	PA14_28895	-0.573047	-0.236617	other	0.2
PA5042	PA14_66640	pilO	-0.573035	0.664173	other	0.2
PA2060	PA14_37850	yejE	-0.573031	-1.47641	other	0.2
PA4643	PA14_61440	PA14_61440	-0.572819	1.08203	other	0.2
PA3323	PA14_21060	PA14_21060	-0.572786	0.656803	other	0.2
PA2911	PA14_26420	PA14_26420	-0.572713	-0.546848	other	0.2
PA4700	PA14_62200	mrcB	-0.572568	0.631742	other	0.2
PA3433	PA14_19670	PA14_19670	-0.572512	1.05099	other	0.2
PA5518	PA14_72800	rosB	-0.572467	-0.00966612	other	0.2
PA1037	PA14_50920	PA14_50920	-0.571995	0.434744	other	0.2
PA4584	PA14_60660	PA14_60660	-0.571861	0.579942	other	0.2
PA0240	PA14_02980	PA14_02980	-0.571752	0.517634	other	0.2
PA1555	PA14_44360	ccoP	-0.571393	-4.57187	other	0.2
PA0183	PA14_02310	atsA	-0.571222	-0.169687	other	0.2
PA0118	PA14_01440	PA14_01440	-0.57116	1.30054	other	0.2
[truncated: 2,217 more rows]
