# Supplementary material for: Bacterial defenses against a natural antibiotic promote collateral resilience to clinical antibiotics
Source: PLoS Biol. 2021 Mar 10;19(3):e3001093. doi: 10.1371/journal.pbio.3001093 (PMC7946323; doi:10.1371/journal.pbio.3001093)
Supplement: S1 Data — This zipped folder contains Excel tables organized by figure, within which the raw data for individual panels are displayed in separate tabs, as well as a text file containing the R code for all functions that were written especially for this manuscript. (ZIP) [file pbio.3001093.s018.zip › Table_B.xlsx]

## Sheet: fig_2B_heatmap
Notes: plot made in R - ggplot with geom_tile() and scale_fill_viridis_c() - using "mean_cDNA_log10" and "gene" columns
Additional notes: "mean_cDNA" was calculated in R using "summarise(mean_cDNA = mean(oprI_norm_cDNA))" after being grouped by gene and treatment for the selected genes.
For full qPCR dataset (including genes not shown in this figure and data for each of the three replicates used to calculate the "mean_cDNA"), check datasets for S2 and S3 Figs.
Additional qPCR data for oxidative stress genes and arabinose induction are present in datasets for S1 and S5 Figs.
treatment	gene	mean_cDNA	mean_cDNA_log10
dphz	mexA	0.124375	-0.905266
dphz	mexC	0.00125837	-2.90019
dphz	mexE	0.00504569	-2.29708
dphz	mexH	0.0168742	-1.77278
dphz	mexJ	0.00746775	-2.12681
dphz	mexM	0.00200923	-2.69697
dphz	mexQ	0.00222255	-2.65315
dphz	mexV	0.00756642	-2.12111
dphz	mexX	0.000920882	-3.0358
dphz	muxB	0.00886885	-2.05213
dphz	triA	0.0205066	-1.68811
dphz+PYO100	mexA	0.182828	-0.737957
dphz+PYO100	mexC	0.00236144	-2.62682
dphz+PYO100	mexE	0.0408922	-1.38836
dphz+PYO100	mexH	0.273536	-0.562985
dphz+PYO100	mexJ	0.00609721	-2.21487
dphz+PYO100	mexM	0.00162547	-2.78902
dphz+PYO100	mexQ	0.00268515	-2.57103
dphz+PYO100	mexV	0.00850297	-2.07043
dphz+PYO100	mexX	0.000607684	-3.21632
dphz+PYO100	muxB	0.00812774	-2.09003
dphz+PYO100	triA	0.0208515	-1.68086
WT	mexA	0.338999	-0.469802
WT	mexC	0.00129293	-2.88843
WT	mexE	0.0151571	-1.81938
WT	mexH	0.305595	-0.514853
WT	mexJ	0.0186035	-1.73041
WT	mexM	0.00170884	-2.7673
WT	mexQ	0.00296415	-2.5281
WT	mexV	0.0100709	-1.99693
WT	mexX	0.000793833	-3.10027
WT	muxB	0.00998332	-2.00073
WT	triA	0.029174	-1.535

## Sheet: fig_2B_dotplots
Notes: plot made in R - ggplot with geom_point() - using "treatment" and "log2_fold_change" columns. Data were split by each gene in order to generate the plots.
Additional notes: for full qPCR dataset (not just the ones plotted in this main fig), check datasets for S1, S2, S3 and S5 Figs.
Fold changes were calculcated relative to the mean of the dphz samples without added PYO.
Code for plotting the mean: stat_summary(fun.y=mean, geom="point", shape=95, size=10, color="black")
gene	strain	PYO_added	treatment	replicate	efflux_system	oprI_norm_cDNA	fold_change	log2_fold_change
mexE	WT	0	WT	R1	mexEF	0.0142482	2.82384	1.49766
mexE	WT	0	WT	R2	mexEF	0.0156869	3.10897	1.63644
mexE	WT	0	WT	R3	mexEF	0.0155362	3.07911	1.62251
mexE	dphz	0	dphz	R1	mexEF	0.0047747	0.946293	-0.0796408
mexE	dphz	0	dphz	R2	mexEF	0.00507533	1.00587	0.00845056
mexE	dphz	0	dphz	R3	mexEF	0.00528703	1.04783	0.0674076
mexE	dphz	1	dphz+PYO1	R1	mexEF	0.0117264	2.32404	1.21663
mexE	dphz	1	dphz+PYO1	R2	mexEF	0.0104267	2.06645	1.04715
mexE	dphz	1	dphz+PYO1	R3	mexEF	0.00920557	1.82444	0.867455
mexE	dphz	10	dphz+PYO10	R1	mexEF	0.0249434	4.94352	2.30554
mexE	dphz	10	dphz+PYO10	R2	mexEF	0.027773	5.50431	2.46056
mexE	dphz	10	dphz+PYO10	R3	mexEF	0.010573	2.09545	1.06726
mexE	dphz	100	dphz+PYO100	R1	mexEF	0.0375302	7.43807	2.89493
mexE	dphz	100	dphz+PYO100	R2	mexEF	0.0426875	8.4602	3.08069
mexE	dphz	100	dphz+PYO100	R3	mexEF	0.0424588	8.41487	3.07294
mexE	dphz	200	dphz+PYO200	R1	mexEF	0.0305738	6.0594	2.59917
mexE	dphz	200	dphz+PYO200	R2	mexEF	0.0418709	8.29835	3.05282
mexE	dphz	200	dphz+PYO200	R3	mexEF	0.044767	8.87233	3.14931
mexH	WT	0	WT	R1	mexGHI	0.289181	17.1374	4.09908
mexH	WT	0	WT	R2	mexGHI	0.222388	13.1791	3.72018
mexH	WT	0	WT	R3	mexGHI	0.405217	24.0139	4.5858
mexH	dphz	0	dphz	R1	mexGHI	0.0169256	1.00304	0.00438606
mexH	dphz	0	dphz	R2	mexGHI	0.0175518	1.04015	0.0567982
mexH	dphz	0	dphz	R3	mexGHI	0.0161453	0.956801	-0.06371
mexH	dphz	1	dphz+PYO1	R1	mexGHI	0.0502056	2.97528	1.57303
mexH	dphz	1	dphz+PYO1	R2	mexGHI	0.0557101	3.30149	1.72312
mexH	dphz	1	dphz+PYO1	R3	mexGHI	0.0612338	3.62884	1.85951
mexH	dphz	10	dphz+PYO10	R1	mexGHI	0.128915	7.63976	2.93353
mexH	dphz	10	dphz+PYO10	R2	mexGHI	0.117111	6.94023	2.79498
mexH	dphz	10	dphz+PYO10	R3	mexGHI	0.0512491	3.03712	1.6027
mexH	dphz	100	dphz+PYO100	R1	mexGHI	0.331327	19.6351	4.29536
mexH	dphz	100	dphz+PYO100	R2	mexGHI	0.254215	15.0653	3.91315
mexH	dphz	100	dphz+PYO100	R3	mexGHI	0.235067	13.9305	3.80018
mexH	dphz	200	dphz+PYO200	R1	mexGHI	0.411677	24.3968	4.60862
mexH	dphz	200	dphz+PYO200	R2	mexGHI	0.319865	18.9558	4.24457
mexH	dphz	200	dphz+PYO200	R3	mexGHI	0.373077	22.1093	4.46658

## Sheet: fig_2C
Notes: plot made in R - ggplot with geom_point() - using "sample" and "survival(%)" columns. Data were split by each antibiotic in order to generate the plots.
Additional notes: concentration = antibiotic concentration, in µg/mL.
Code for plotting the mean: stat_summary(fun.y=mean, geom="point", shape=95, size=10, color="black")
sample	antibiotic	concentration	medium	replicate	survival(%)
WT	cip	1	GMM	R1	28.5185
dphz	cip	1	GMM	R1	7.78098
dphz+PYO	cip	1	GMM	R1	43.6364
WT	cip	1	GMM	R2	27.5362
dphz	cip	1	GMM	R2	9.14454
dphz+PYO	cip	1	GMM	R2	36.5559
WT	cip	1	GMM	R3	25.8741
dphz	cip	1	GMM	R3	7.86164
dphz+PYO	cip	1	GMM	R3	30.8511
WT	cip	1	GMM	R4	24.8848
dphz	cip	1	GMM	R4	7.5
dphz+PYO	cip	1	GMM	R4	48.6322
WT	lvx	1	GMM	R1	49.4898
WT	lvx	1	GMM	R2	38.5965
WT	lvx	1	GMM	R3	37.6289
WT	lvx	1	GMM	R4	45.977
dphz	lvx	1	GMM	R1	12.782
dphz	lvx	1	GMM	R2	19.8276
dphz	lvx	1	GMM	R3	14.6825
dphz	lvx	1	GMM	R4	17.1548
dphz+PYO	lvx	1	GMM	R1	59.4595
dphz+PYO	lvx	1	GMM	R2	71.4815
dphz+PYO	lvx	1	GMM	R3	50.6897
dphz+PYO	lvx	1	GMM	R4	59.5016
WT	cst	16	GMM	R1	6.65094
dphz	cst	16	GMM	R1	17.3377
dphz+PYO	cst	16	GMM	R1	11.6399
WT	cst	16	GMM	R2	6.93396
dphz	cst	16	GMM	R2	14.557
dphz+PYO	cst	16	GMM	R2	11.2838
WT	cst	16	GMM	R3	5.22124
dphz	cst	16	GMM	R3	13.7464
dphz+PYO	cst	16	GMM	R3	13.8123
WT	cst	16	GMM	R4	5.41667
dphz	cst	16	GMM	R4	18.4291
dphz+PYO	cst	16	GMM	R4	14.9045

## Sheet: fig_2D
Notes: plot made in R - ggplot with geom_point() - using "sample" and "survival(%)" columns. Data were split by each antibiotic in other to generate the plots.
Additional notes: concentration = antibiotic concentration, in µg/mL.
Code for plotting the mean: stat_summary(fun.y=mean, geom="point", shape=95, size=10, color="black")
sample	antibiotic	concentration	medium	replicate	survival(%)
WT	cip	1	SCFM	R1	3.97619
dphz	cip	1	SCFM	R1	0.194643
dphz+PYO	cip	1	SCFM	R1	0.605263
WT	cip	1	SCFM	R2	0.742424
dphz	cip	1	SCFM	R2	0.157407
dphz+PYO	cip	1	SCFM	R2	0.369048
WT	cip	1	SCFM	R3	0.920635
dphz	cip	1	SCFM	R3	0.108451
dphz+PYO	cip	1	SCFM	R3	0.585366
WT	cip	1	SCFM	R4	1.18333
dphz	cip	1	SCFM	R4	0.169048
dphz+PYO	cip	1	SCFM	R4	0.75
WT	tob	40	SCFM	R1	15
dphz	tob	40	SCFM	R1	9.62963
dphz+PYO	tob	40	SCFM	R1	3.55932
WT	tob	40	SCFM	R2	8.125
dphz	tob	40	SCFM	R2	21.194
dphz+PYO	tob	40	SCFM	R2	10.5263
WT	tob	40	SCFM	R3	6.71875
dphz	tob	40	SCFM	R3	26.4706
dphz+PYO	tob	40	SCFM	R3	7.96875
WT	tob	40	SCFM	R4	14.5946
dphz	tob	40	SCFM	R4	24.7826
dphz+PYO	tob	40	SCFM	R4	6.60377

## Sheet: fig_2E
Notes: plot made in R - ggplot with geom_point() - using "sample" and "survival(%)" columns.
Additional notes: concentration = antibiotic concentration, in µg/mL.
Code for plotting the mean: stat_summary(fun.y=mean, geom="point", shape=95, size=10, color="black")
sample	strain	antibiotic	concentration	replicate	survival(%)
NoPhz	dphz*	cip	1	R1	9.38838
NoPhz	dphz*	cip	1	R2	7.98408
NoPhz	dphz*	cip	1	R3	7.6129
NoPhz	dphz*	cip	1	R4	7.98343
PYO	dphz*	cip	1	R1	23.5294
PYO	dphz*	cip	1	R2	30.7479
PYO	dphz*	cip	1	R3	22.6463
PYO	dphz*	cip	1	R4	27.9412
PCA	dphz*	cip	1	R1	10.1258
PCA	dphz*	cip	1	R2	11.573
PCA	dphz*	cip	1	R3	9.55263
PCA	dphz*	cip	1	R4	10.2801
PCN	dphz*	cip	1	R1	7.20859
PCN	dphz*	cip	1	R2	7.85714
PCN	dphz*	cip	1	R3	11.5718
PCN	dphz*	cip	1	R4	7.14681
1-OH-PHZ	dphz*	cip	1	R1	13.663
1-OH-PHZ	dphz*	cip	1	R2	10.0893
1-OH-PHZ	dphz*	cip	1	R3	14.2955
1-OH-PHZ	dphz*	cip	1	R4	14.0129

## Sheet: fig_2G
Notes: plot made in R - ggplot with geom_point() - using "time" and "log2_ratio" columns. Data were split for each experiment in order to generate the plots.
Additional notes: data from experiment 2 ("2_dphz-mapple_wt-gfp", inverted fluorophores) is shown in the S4E Fig in the paper.
See Methods section to see how the ratio was calculated. For each position (i.e. imaged area), time = "first" means the first time imaged (0h) and "last" means last time imaged (15h for experiment 1 and 3, 12.5 for experiment 2 - see paper).
Code for plotting the mean: stat_summary(fun.y=mean, geom="point", shape=95, size=10, color="black")
position	time	experiment	ratio	log2_ratio
1	first	1-wt-mapple_dphz-gfp	1.01881	0.0268865
1	last	1-wt-mapple_dphz-gfp	6.04349	2.59538
2	first	1-wt-mapple_dphz-gfp	0.960725	-0.0578039
2	last	1-wt-mapple_dphz-gfp	1.70082	0.766229
3	first	1-wt-mapple_dphz-gfp	0.993889	-0.00884316
3	last	1-wt-mapple_dphz-gfp	2.95533	1.56332
4	first	1-wt-mapple_dphz-gfp	0.750374	-0.414319
4	last	1-wt-mapple_dphz-gfp	1.68387	0.751778
5	first	1-wt-mapple_dphz-gfp	0.789768	-0.3405
5	last	1-wt-mapple_dphz-gfp	13.6277	3.76847
6	first	1-wt-mapple_dphz-gfp	0.737997	-0.438314
6	last	1-wt-mapple_dphz-gfp	2.326	1.21785
7	first	1-wt-mapple_dphz-gfp	0.726919	-0.460134
7	last	1-wt-mapple_dphz-gfp	35.763	5.16039
8	first	1-wt-mapple_dphz-gfp	0.735873	-0.442471
8	last	1-wt-mapple_dphz-gfp	7.82793	2.96863
9	first	1-wt-mapple_dphz-gfp	0.736196	-0.441838
9	last	1-wt-mapple_dphz-gfp	0.583267	-0.777772
10	first	1-wt-mapple_dphz-gfp	0.675711	-0.565521
10	last	1-wt-mapple_dphz-gfp	1.2578	0.330899
11	first	1-wt-mapple_dphz-gfp	0.977867	-0.0322905
11	last	1-wt-mapple_dphz-gfp	10.693	3.4186
12	first	1-wt-mapple_dphz-gfp	0.738906	-0.436536
12	last	1-wt-mapple_dphz-gfp	3.07613	1.62112
13	first	1-wt-mapple_dphz-gfp	0.773938	-0.36971
13	last	1-wt-mapple_dphz-gfp	3.24044	1.69619
1	first	3_dphz-mapple_dphz+PYO-gfp	0.815649	-0.29398
1	last	3_dphz-mapple_dphz+PYO-gfp	1.01011	0.0145158
2	first	3_dphz-mapple_dphz+PYO-gfp	0.856286	-0.223836
2	last	3_dphz-mapple_dphz+PYO-gfp	7.10453	2.82874
3	first	3_dphz-mapple_dphz+PYO-gfp	0.851312	-0.23224
3	last	3_dphz-mapple_dphz+PYO-gfp	5.73311	2.51932
4	first	3_dphz-mapple_dphz+PYO-gfp	0.84253	-0.2472
4	last	3_dphz-mapple_dphz+PYO-gfp	3.64514	1.86597
5	first	3_dphz-mapple_dphz+PYO-gfp	0.886758	-0.173387
5	last	3_dphz-mapple_dphz+PYO-gfp	1.31817	0.398538
6	first	3_dphz-mapple_dphz+PYO-gfp	0.826267	-0.27532
6	last	3_dphz-mapple_dphz+PYO-gfp	3.26457	1.70689
7	first	3_dphz-mapple_dphz+PYO-gfp	0.905186	-0.143714
7	last	3_dphz-mapple_dphz+PYO-gfp	3.0824	1.62405
8	first	3_dphz-mapple_dphz+PYO-gfp	0.823338	-0.280443
8	last	3_dphz-mapple_dphz+PYO-gfp	1.78806	0.838393
9	first	3_dphz-mapple_dphz+PYO-gfp	0.848715	-0.236648
9	last	3_dphz-mapple_dphz+PYO-gfp	0.543231	-0.880362
10	first	3_dphz-mapple_dphz+PYO-gfp	0.834452	-0.2611
10	last	3_dphz-mapple_dphz+PYO-gfp	2.15998	1.11102
11	first	3_dphz-mapple_dphz+PYO-gfp	0.806284	-0.31064
11	last	3_dphz-mapple_dphz+PYO-gfp	4.5406	2.18288
12	first	3_dphz-mapple_dphz+PYO-gfp	0.793558	-0.333592
12	last	3_dphz-mapple_dphz+PYO-gfp	1.33254	0.414175
13	first	3_dphz-mapple_dphz+PYO-gfp	0.799336	-0.323126
13	last	3_dphz-mapple_dphz+PYO-gfp	6.54396	2.71016
14	first	3_dphz-mapple_dphz+PYO-gfp	0.869923	-0.201041
14	last	3_dphz-mapple_dphz+PYO-gfp	2.85297	1.51246
15	first	3_dphz-mapple_dphz+PYO-gfp	0.871627	-0.198217
15	last	3_dphz-mapple_dphz+PYO-gfp	3.04384	1.60589
16	first	3_dphz-mapple_dphz+PYO-gfp	0.859573	-0.218309
16	last	3_dphz-mapple_dphz+PYO-gfp	0.921829	-0.117429
17	first	3_dphz-mapple_dphz+PYO-gfp	0.788469	-0.342875
17	last	3_dphz-mapple_dphz+PYO-gfp	3.2622	1.70584
18	first	3_dphz-mapple_dphz+PYO-gfp	0.833508	-0.262732
18	last	3_dphz-mapple_dphz+PYO-gfp	3.75352	1.90825
19	first	3_dphz-mapple_dphz+PYO-gfp	0.871604	-0.198256
19	last	3_dphz-mapple_dphz+PYO-gfp	2.31455	1.21073
1	first	2_dphz-mapple_wt-gfp	0.70838	-0.497405
1	last	2_dphz-mapple_wt-gfp	1.52784	0.611491
2	first	2_dphz-mapple_wt-gfp	0.640501	-0.642727
2	last	2_dphz-mapple_wt-gfp	1.43694	0.523003
3	first	2_dphz-mapple_wt-gfp	0.647869	-0.626225
3	last	2_dphz-mapple_wt-gfp	1.84435	0.88311
4	first	2_dphz-mapple_wt-gfp	0.627455	-0.672417
4	last	2_dphz-mapple_wt-gfp	0.614579	-0.70233
5	first	2_dphz-mapple_wt-gfp	0.714319	-0.48536
5	last	2_dphz-mapple_wt-gfp	1.74187	0.80064
6	first	2_dphz-mapple_wt-gfp	0.691839	-0.531491
6	last	2_dphz-mapple_wt-gfp	2.19423	1.13372
7	first	2_dphz-mapple_wt-gfp	0.728396	-0.457205
7	last	2_dphz-mapple_wt-gfp	1.68469	0.752482
8	first	2_dphz-mapple_wt-gfp	0.68323	-0.549557
8	last	2_dphz-mapple_wt-gfp	1.16305	0.217913
9	first	2_dphz-mapple_wt-gfp	0.739712	-0.434964
9	last	2_dphz-mapple_wt-gfp	5.10439	2.35174
10	first	2_dphz-mapple_wt-gfp	1.04254	0.0601088
10	last	2_dphz-mapple_wt-gfp	5.03956	2.3333
11	first	2_dphz-mapple_wt-gfp	1.03738	0.0529498
11	last	2_dphz-mapple_wt-gfp	4.31861	2.11057
12	first	2_dphz-mapple_wt-gfp	0.688594	-0.538275
12	last	2_dphz-mapple_wt-gfp	1.89899	0.925235
13	first	2_dphz-mapple_wt-gfp	0.752162	-0.410885
13	last	2_dphz-mapple_wt-gfp	8.62506	3.10854
14	first	2_dphz-mapple_wt-gfp	0.689868	-0.535607
14	last	2_dphz-mapple_wt-gfp	0.822921	-0.281175
15	first	2_dphz-mapple_wt-gfp	0.649955	-0.621587
15	last	2_dphz-mapple_wt-gfp	1.53832	0.621357
16	first	2_dphz-mapple_wt-gfp	0.666246	-0.585873
16	last	2_dphz-mapple_wt-gfp	2.45073	1.29321

## Sheet: fig_2H
Notes: plot made in R - ggplot with geom_point() - using "sample" and "survival(%)" columns.
Additional notes: concentration = antibiotic concentration, in µg/mL.
Code for plotting the mean: stat_summary(fun.y=mean, geom="point", shape=95, size=10, color="black")
sample	antibiotic	concentration	replicate	survival(%)	strain
NoPYO	cip	1	R1	8.58859	dphz
PYO1	cip	1	R1	6.90594	dphz
PYO10	cip	1	R1	12.093	dphz
PYO100	cip	1	R1	26.7442	dphz
NoPYO	cip	1	R2	7.09924	dphz
PYO1	cip	1	R2	7.74194	dphz
PYO10	cip	1	R2	12.7013	dphz
PYO100	cip	1	R2	27.2464	dphz
NoPYO	cip	1	R3	8.77598	dphz
PYO1	cip	1	R3	8.04348	dphz
PYO10	cip	1	R3	11.8697	dphz
PYO100	cip	1	R3	25.3644	dphz
NoPYO	cip	1	R4	6.09023	dphz
PYO1	cip	1	R4	6.42487	dphz
PYO10	cip	1	R4	9.70326	dphz
PYO100	cip	1	R4	29.558	dphz

## Sheet: fig_2I
Notes: plot made in R - ggplot with geom_point() - using "arabinose_added" and "survival(%)" columns.
Additional notes: concentration = antibiotic concentration, in µg/mL.
Code for plotting the mean: stat_summary(fun.y=mean, geom="point", shape=95, size=10, color="black")
sample	strain	antibiotic	concentration	replicate	survival(%)	arabinose_added
Para-mex_no_induction	Para:mex	cip	1	R1	6.53509	no
Para-mex_+induction	Para:mex	cip	1	R1	23.0049	yes
Para-mex_no_induction	Para:mex	cip	1	R2	7.2067	no
Para-mex_+induction	Para:mex	cip	1	R2	26.4115	yes
Para-mex_no_induction	Para:mex	cip	1	R3	6.60714	no
Para-mex_+induction	Para:mex	cip	1	R3	23.0457	yes
Para-mex_no_induction	Para:mex	cip	1	R4	6.38191	no
Para-mex_+induction	Para:mex	cip	1	R4	23.8202	yes
