# Supplementary material for: Bacterial defenses against a natural antibiotic promote collateral resilience to clinical antibiotics
Source: PLoS Biol. 2021 Mar 10;19(3):e3001093. doi: 10.1371/journal.pbio.3001093 (PMC7946323; doi:10.1371/journal.pbio.3001093)
Supplement: S1 Data — This zipped folder contains Excel tables organized by figure, within which the raw data for individual panels are displayed in separate tabs, as well as a text file containing the R code for all functions that were written especially for this manuscript. (ZIP) [file pbio.3001093.s018.zip › Table_C.xlsx]

## Sheet: fig_3B
Notes: PYO treatments correspond to the following: -/- denotes no PYO pre-treatment (in the liquid culture stage) or co-treatment (in the antibiotic agar plates), +/- denotes PYO pre-treatment but no co-treatment, -/+ denotes PYO co-treatment without pre-treatment, and +/+ denotes both PYO pre-treatment and co-treatment.
Nt = number of cells plated (average of 6 representative parallel cultures).
Plating efficiency = fraction of each parallel culture that was plated.
To calculate the apparent mutation rate for each biological replicate (consisting of all rows with the same combination of Antibiotic, PYO treatment, and Replicate), calculate the estimated number of mutational events per culture (m) using the newton.LD.plating function in the rsalvador R package, then divide m by Nt/Plating efficiency.
To calculate 84% confidence intervals for the mutation rate estimates, use the confint.LD.plating function in rsalvador (with alpha = 0.16) and divide the result by Nt/Plating efficiency.
Plots were made in R - ggplot with geom_point() for the mutation rate estimate and geom_linerange() for the confidence intervals.
Antibiotic	PYO treatment	Replicate	Colony count	Nt	Plating efficiency
CIP	-/-	1	1	3.56667e+07	0.25
CIP	-/-	1	0	3.56667e+07	0.25
CIP	-/-	1	2	3.56667e+07	0.25
CIP	-/-	1	2	3.56667e+07	0.25
CIP	-/-	1	7	3.56667e+07	0.25
CIP	-/-	1	11	3.56667e+07	0.25
CIP	-/-	1	13	3.56667e+07	0.25
CIP	-/-	1	4	3.56667e+07	0.25
CIP	-/-	1	5	3.56667e+07	0.25
CIP	-/-	1	8	3.56667e+07	0.25
CIP	-/-	1	14	3.56667e+07	0.25
CIP	-/-	1	1	3.56667e+07	0.25
CIP	-/-	1	0	3.56667e+07	0.25
CIP	-/-	1	2	3.56667e+07	0.25
CIP	-/-	1	11	3.56667e+07	0.25
CIP	-/-	1	3	3.56667e+07	0.25
CIP	-/-	1	4	3.56667e+07	0.25
CIP	-/-	1	7	3.56667e+07	0.25
CIP	-/-	1	1	3.56667e+07	0.25
CIP	-/-	1	3	3.56667e+07	0.25
CIP	-/-	1	3	3.56667e+07	0.25
CIP	-/-	1	2	3.56667e+07	0.25
CIP	-/-	1	3	3.56667e+07	0.25
CIP	-/-	1	3	3.56667e+07	0.25
CIP	-/-	1	5	3.56667e+07	0.25
CIP	-/-	1	7	3.56667e+07	0.25
CIP	-/-	1	1	3.56667e+07	0.25
CIP	-/-	1	1	3.56667e+07	0.25
CIP	-/-	1	1	3.56667e+07	0.25
CIP	-/-	1	13	3.56667e+07	0.25
CIP	-/-	1	2	3.56667e+07	0.25
CIP	-/-	1	1	3.56667e+07	0.25
CIP	-/-	1	9	3.56667e+07	0.25
CIP	-/-	1	29	3.56667e+07	0.25
CIP	-/-	1	1	3.56667e+07	0.25
CIP	-/-	1	0	3.56667e+07	0.25
CIP	-/-	1	1	3.56667e+07	0.25
CIP	-/-	1	2	3.56667e+07	0.25
CIP	-/-	1	3	3.56667e+07	0.25
CIP	-/-	1	0	3.56667e+07	0.25
CIP	-/-	1	9	3.56667e+07	0.25
CIP	-/-	1	0	3.56667e+07	0.25
CIP	-/-	1	4	3.56667e+07	0.25
CIP	-/-	2	5	1.39333e+07	0.2
CIP	-/-	2	0	1.39333e+07	0.2
CIP	-/-	2	0	1.39333e+07	0.2
CIP	-/-	2	0	1.39333e+07	0.2
CIP	-/-	2	3	1.39333e+07	0.2
CIP	-/-	2	2	1.39333e+07	0.2
CIP	-/-	2	8	1.39333e+07	0.2
CIP	-/-	2	26	1.39333e+07	0.2
CIP	-/-	2	0	1.39333e+07	0.2
CIP	-/-	2	29	1.39333e+07	0.2
CIP	-/-	2	8	1.39333e+07	0.2
CIP	-/-	2	3	1.39333e+07	0.2
CIP	-/-	2	3	1.39333e+07	0.2
CIP	-/-	2	3	1.39333e+07	0.2
CIP	-/-	2	7	1.39333e+07	0.2
CIP	-/-	2	0	1.39333e+07	0.2
CIP	-/-	2	0	1.39333e+07	0.2
CIP	-/-	2	1	1.39333e+07	0.2
CIP	-/-	2	1	1.39333e+07	0.2
CIP	-/-	2	0	1.39333e+07	0.2
CIP	-/-	2	0	1.39333e+07	0.2
CIP	-/-	2	2	1.39333e+07	0.2
CIP	-/-	2	4	1.39333e+07	0.2
CIP	-/-	2	1	1.39333e+07	0.2
CIP	-/-	2	0	1.39333e+07	0.2
CIP	-/-	2	2	1.39333e+07	0.2
CIP	-/-	2	0	1.39333e+07	0.2
CIP	-/-	2	1	1.39333e+07	0.2
CIP	-/-	2	0	1.39333e+07	0.2
CIP	-/-	2	1	1.39333e+07	0.2
CIP	-/-	2	1	1.39333e+07	0.2
CIP	-/-	2	0	1.39333e+07	0.2
CIP	-/-	2	0	1.39333e+07	0.2
CIP	-/-	2	0	1.39333e+07	0.2
CIP	-/-	2	0	1.39333e+07	0.2
CIP	-/-	2	2	1.39333e+07	0.2
CIP	-/-	2	0	1.39333e+07	0.2
CIP	-/-	2	0	1.39333e+07	0.2
CIP	-/-	2	0	1.39333e+07	0.2
CIP	-/-	2	1	1.39333e+07	0.2
CIP	-/-	2	0	1.39333e+07	0.2
CIP	-/-	2	5	1.39333e+07	0.2
CIP	-/-	2	1	1.39333e+07	0.2
CIP	-/-	2	3	1.39333e+07	0.2
CIP	-/-	3	4	4.53333e+07	0.2
CIP	-/-	3	2	4.53333e+07	0.2
CIP	-/-	3	1	4.53333e+07	0.2
CIP	-/-	3	1	4.53333e+07	0.2
CIP	-/-	3	2	4.53333e+07	0.2
CIP	-/-	3	8	4.53333e+07	0.2
CIP	-/-	3	9	4.53333e+07	0.2
CIP	-/-	3	5	4.53333e+07	0.2
CIP	-/-	3	1	4.53333e+07	0.2
CIP	-/-	3	3	4.53333e+07	0.2
CIP	-/-	3	8	4.53333e+07	0.2
CIP	-/-	3	1	4.53333e+07	0.2
CIP	-/-	3	1	4.53333e+07	0.2
CIP	-/-	3	3	4.53333e+07	0.2
CIP	-/-	3	1	4.53333e+07	0.2
CIP	-/-	3	8	4.53333e+07	0.2
CIP	-/-	3	6	4.53333e+07	0.2
CIP	-/-	3	0	4.53333e+07	0.2
CIP	-/-	3	0	4.53333e+07	0.2
CIP	-/-	3	2	4.53333e+07	0.2
CIP	-/-	3	33	4.53333e+07	0.2
CIP	-/-	3	5	4.53333e+07	0.2
CIP	-/-	3	10	4.53333e+07	0.2
CIP	-/-	3	1	4.53333e+07	0.2
CIP	-/-	3	0	4.53333e+07	0.2
CIP	-/-	3	5	4.53333e+07	0.2
CIP	-/-	3	0	4.53333e+07	0.2
CIP	-/-	3	4	4.53333e+07	0.2
CIP	-/-	3	10	4.53333e+07	0.2
CIP	-/-	3	1	4.53333e+07	0.2
CIP	-/-	3	1	4.53333e+07	0.2
CIP	-/-	3	0	4.53333e+07	0.2
CIP	-/-	3	3	4.53333e+07	0.2
CIP	-/-	3	1	4.53333e+07	0.2
CIP	-/-	3	0	4.53333e+07	0.2
CIP	-/-	3	3	4.53333e+07	0.2
CIP	-/-	3	43	4.53333e+07	0.2
CIP	-/-	3	4	4.53333e+07	0.2
CIP	-/-	3	0	4.53333e+07	0.2
CIP	-/-	3	5	4.53333e+07	0.2
CIP	-/-	3	2	4.53333e+07	0.2
CIP	-/-	3	15	4.53333e+07	0.2
CIP	-/-	3	3	4.53333e+07	0.2
CIP	-/-	3	6	4.53333e+07	0.2
CIP	-/-	4	7	3.82667e+07	0.2
CIP	-/-	4	0	3.82667e+07	0.2
CIP	-/-	4	2	3.82667e+07	0.2
CIP	-/-	4	2	3.82667e+07	0.2
CIP	-/-	4	4	3.82667e+07	0.2
CIP	-/-	4	0	3.82667e+07	0.2
CIP	-/-	4	1	3.82667e+07	0.2
CIP	-/-	4	0	3.82667e+07	0.2
CIP	-/-	4	2	3.82667e+07	0.2
CIP	-/-	4	1	3.82667e+07	0.2
CIP	-/-	4	1	3.82667e+07	0.2
CIP	-/-	4	0	3.82667e+07	0.2
CIP	-/-	4	1	3.82667e+07	0.2
CIP	-/-	4	0	3.82667e+07	0.2
CIP	-/-	4	2	3.82667e+07	0.2
CIP	-/-	4	4	3.82667e+07	0.2
CIP	-/-	4	2	3.82667e+07	0.2
CIP	-/-	4	3	3.82667e+07	0.2
CIP	-/-	4	0	3.82667e+07	0.2
CIP	-/-	4	1	3.82667e+07	0.2
CIP	-/-	4	0	3.82667e+07	0.2
CIP	-/-	4	2	3.82667e+07	0.2
CIP	-/-	4	0	3.82667e+07	0.2
CIP	-/-	4	0	3.82667e+07	0.2
CIP	-/-	4	9	3.82667e+07	0.2
CIP	-/-	4	0	3.82667e+07	0.2
CIP	-/-	4	0	3.82667e+07	0.2
CIP	-/-	4	0	3.82667e+07	0.2
CIP	-/-	4	2	3.82667e+07	0.2
CIP	-/-	4	3	3.82667e+07	0.2
CIP	-/-	4	0	3.82667e+07	0.2
CIP	-/-	4	4	3.82667e+07	0.2
CIP	-/-	4	1	3.82667e+07	0.2
CIP	-/-	4	4	3.82667e+07	0.2
CIP	-/-	4	0	3.82667e+07	0.2
CIP	-/-	4	0	3.82667e+07	0.2
CIP	-/-	4	0	3.82667e+07	0.2
CIP	-/-	4	1	3.82667e+07	0.2
CIP	-/-	4	1	3.82667e+07	0.2
CIP	-/-	4	1	3.82667e+07	0.2
CIP	-/-	4	1	3.82667e+07	0.2
CIP	-/-	4	3	3.82667e+07	0.2
CIP	-/-	4	1	3.82667e+07	0.2
CIP	+/-	1	36	26250000	0.25
CIP	+/-	1	7	26250000	0.25
CIP	+/-	1	4	26250000	0.25
CIP	+/-	1	3	26250000	0.25
CIP	+/-	1	2	26250000	0.25
CIP	+/-	1	4	26250000	0.25
CIP	+/-	1	10	26250000	0.25
CIP	+/-	1	7	26250000	0.25
CIP	+/-	1	6	26250000	0.25
CIP	+/-	1	2	26250000	0.25
CIP	+/-	1	14	26250000	0.25
CIP	+/-	1	2	26250000	0.25
CIP	+/-	1	6	26250000	0.25
CIP	+/-	1	5	26250000	0.25
CIP	+/-	1	3	26250000	0.25
CIP	+/-	1	29	26250000	0.25
CIP	+/-	1	6	26250000	0.25
CIP	+/-	1	1	26250000	0.25
CIP	+/-	1	11	26250000	0.25
CIP	+/-	1	1	26250000	0.25
CIP	+/-	1	3	26250000	0.25
CIP	+/-	1	4	26250000	0.25
CIP	+/-	1	5	26250000	0.25
CIP	+/-	1	0	26250000	0.25
CIP	+/-	1	3	26250000	0.25
CIP	+/-	1	1	26250000	0.25
CIP	+/-	1	3	26250000	0.25
CIP	+/-	1	27	26250000	0.25
CIP	+/-	1	2	26250000	0.25
CIP	+/-	1	1	26250000	0.25
CIP	+/-	1	4	26250000	0.25
CIP	+/-	1	4	26250000	0.25
CIP	+/-	1	4	26250000	0.25
CIP	+/-	1	0	26250000	0.25
CIP	+/-	1	1	26250000	0.25
CIP	+/-	1	4	26250000	0.25
CIP	+/-	1	6	26250000	0.25
CIP	+/-	1	6	26250000	0.25
CIP	+/-	1	5	26250000	0.25
CIP	+/-	1	1	26250000	0.25
CIP	+/-	1	3	26250000	0.25
CIP	+/-	1	2	26250000	0.25
CIP	+/-	1	4	26250000	0.25
CIP	+/-	1	7	26250000	0.25
CIP	+/-	2	7	2.49333e+07	0.2
CIP	+/-	2	3	2.49333e+07	0.2
CIP	+/-	2	5	2.49333e+07	0.2
CIP	+/-	2	9	2.49333e+07	0.2
CIP	+/-	2	29	2.49333e+07	0.2
CIP	+/-	2	4	2.49333e+07	0.2
CIP	+/-	2	16	2.49333e+07	0.2
CIP	+/-	2	4	2.49333e+07	0.2
CIP	+/-	2	2	2.49333e+07	0.2
CIP	+/-	2	2	2.49333e+07	0.2
CIP	+/-	2	2	2.49333e+07	0.2
CIP	+/-	2	3	2.49333e+07	0.2
CIP	+/-	2	2	2.49333e+07	0.2
CIP	+/-	2	5	2.49333e+07	0.2
CIP	+/-	2	7	2.49333e+07	0.2
CIP	+/-	2	10	2.49333e+07	0.2
CIP	+/-	2	2	2.49333e+07	0.2
CIP	+/-	2	3	2.49333e+07	0.2
CIP	+/-	2	2	2.49333e+07	0.2
CIP	+/-	2	3	2.49333e+07	0.2
CIP	+/-	2	1	2.49333e+07	0.2
CIP	+/-	2	11	2.49333e+07	0.2
CIP	+/-	2	0	2.49333e+07	0.2
CIP	+/-	2	24	2.49333e+07	0.2
CIP	+/-	2	21	2.49333e+07	0.2
CIP	+/-	2	27	2.49333e+07	0.2
CIP	+/-	2	4	2.49333e+07	0.2
CIP	+/-	2	6	2.49333e+07	0.2
CIP	+/-	2	5	2.49333e+07	0.2
CIP	+/-	2	28	2.49333e+07	0.2
CIP	+/-	2	4	2.49333e+07	0.2
CIP	+/-	2	0	2.49333e+07	0.2
CIP	+/-	2	11	2.49333e+07	0.2
CIP	+/-	2	1	2.49333e+07	0.2
CIP	+/-	2	5	2.49333e+07	0.2
CIP	+/-	2	4	2.49333e+07	0.2
CIP	+/-	2	0	2.49333e+07	0.2
CIP	+/-	2	4	2.49333e+07	0.2
CIP	+/-	2	8	2.49333e+07	0.2
CIP	+/-	2	5	2.49333e+07	0.2
CIP	+/-	2	7	2.49333e+07	0.2
CIP	+/-	2	7	2.49333e+07	0.2
CIP	+/-	2	4	2.49333e+07	0.2
CIP	+/-	2	3	2.49333e+07	0.2
CIP	+/-	3	7	24600000	0.2
CIP	+/-	3	5	24600000	0.2
CIP	+/-	3	5	24600000	0.2
CIP	+/-	3	5	24600000	0.2
CIP	+/-	3	4	24600000	0.2
CIP	+/-	3	7	24600000	0.2
CIP	+/-	3	4	24600000	0.2
CIP	+/-	3	3	24600000	0.2
CIP	+/-	3	13	24600000	0.2
CIP	+/-	3	12	24600000	0.2
CIP	+/-	3	3	24600000	0.2
CIP	+/-	3	9	24600000	0.2
CIP	+/-	3	5	24600000	0.2
CIP	+/-	3	1	24600000	0.2
CIP	+/-	3	4	24600000	0.2
CIP	+/-	3	1	24600000	0.2
CIP	+/-	3	1	24600000	0.2
CIP	+/-	3	0	24600000	0.2
CIP	+/-	3	2	24600000	0.2
CIP	+/-	3	4	24600000	0.2
CIP	+/-	3	5	24600000	0.2
CIP	+/-	3	4	24600000	0.2
CIP	+/-	3	7	24600000	0.2
CIP	+/-	3	5	24600000	0.2
CIP	+/-	3	6	24600000	0.2
CIP	+/-	3	10	24600000	0.2
CIP	+/-	3	4	24600000	0.2
CIP	+/-	3	2	24600000	0.2
CIP	+/-	3	2	24600000	0.2
CIP	+/-	3	2	24600000	0.2
CIP	+/-	3	18	24600000	0.2
CIP	+/-	3	16	24600000	0.2
CIP	+/-	3	0	24600000	0.2
CIP	+/-	3	4	24600000	0.2
CIP	+/-	3	5	24600000	0.2
CIP	+/-	3	2	24600000	0.2
CIP	+/-	3	3	24600000	0.2
CIP	+/-	3	6	24600000	0.2
CIP	+/-	3	1	24600000	0.2
CIP	+/-	3	1	24600000	0.2
CIP	+/-	3	6	24600000	0.2
CIP	+/-	3	3	24600000	0.2
CIP	+/-	3	2	24600000	0.2
CIP	+/-	3	3	24600000	0.2
CIP	+/-	4	4	2.34667e+07	0.2
CIP	+/-	4	3	2.34667e+07	0.2
CIP	+/-	4	10	2.34667e+07	0.2
CIP	+/-	4	3	2.34667e+07	0.2
CIP	+/-	4	5	2.34667e+07	0.2
CIP	+/-	4	2	2.34667e+07	0.2
CIP	+/-	4	2	2.34667e+07	0.2
CIP	+/-	4	2	2.34667e+07	0.2
CIP	+/-	4	7	2.34667e+07	0.2
CIP	+/-	4	6	2.34667e+07	0.2
CIP	+/-	4	1	2.34667e+07	0.2
CIP	+/-	4	3	2.34667e+07	0.2
CIP	+/-	4	2	2.34667e+07	0.2
CIP	+/-	4	4	2.34667e+07	0.2
CIP	+/-	4	1	2.34667e+07	0.2
CIP	+/-	4	5	2.34667e+07	0.2
CIP	+/-	4	3	2.34667e+07	0.2
CIP	+/-	4	2	2.34667e+07	0.2
CIP	+/-	4	6	2.34667e+07	0.2
CIP	+/-	4	3	2.34667e+07	0.2
CIP	+/-	4	3	2.34667e+07	0.2
CIP	+/-	4	10	2.34667e+07	0.2
CIP	+/-	4	10	2.34667e+07	0.2
CIP	+/-	4	4	2.34667e+07	0.2
CIP	+/-	4	4	2.34667e+07	0.2
CIP	+/-	4	7	2.34667e+07	0.2
CIP	+/-	4	11	2.34667e+07	0.2
CIP	+/-	4	11	2.34667e+07	0.2
CIP	+/-	4	2	2.34667e+07	0.2
CIP	+/-	4	7	2.34667e+07	0.2
CIP	+/-	4	9	2.34667e+07	0.2
CIP	+/-	4	3	2.34667e+07	0.2
CIP	+/-	4	5	2.34667e+07	0.2
CIP	+/-	4	13	2.34667e+07	0.2
CIP	+/-	4	6	2.34667e+07	0.2
CIP	+/-	4	9	2.34667e+07	0.2
CIP	+/-	4	3	2.34667e+07	0.2
CIP	+/-	4	6	2.34667e+07	0.2
CIP	+/-	4	4	2.34667e+07	0.2
CIP	+/-	4	5	2.34667e+07	0.2
CIP	+/-	4	6	2.34667e+07	0.2
CIP	+/-	4	2	2.34667e+07	0.2
CIP	+/-	4	6	2.34667e+07	0.2
CIP	+/-	4	3	2.34667e+07	0.2
CIP	-/+	1	3	3.56667e+07	0.25
CIP	-/+	1	0	3.56667e+07	0.25
CIP	-/+	1	2	3.56667e+07	0.25
CIP	-/+	1	4	3.56667e+07	0.25
CIP	-/+	1	6	3.56667e+07	0.25
CIP	-/+	1	7	3.56667e+07	0.25
CIP	-/+	1	11	3.56667e+07	0.25
CIP	-/+	1	8	3.56667e+07	0.25
CIP	-/+	1	11	3.56667e+07	0.25
CIP	-/+	1	9	3.56667e+07	0.25
CIP	-/+	1	18	3.56667e+07	0.25
CIP	-/+	1	11	3.56667e+07	0.25
CIP	-/+	1	5	3.56667e+07	0.25
CIP	-/+	1	5	3.56667e+07	0.25
CIP	-/+	1	6	3.56667e+07	0.25
CIP	-/+	1	6	3.56667e+07	0.25
CIP	-/+	1	6	3.56667e+07	0.25
CIP	-/+	1	6	3.56667e+07	0.25
CIP	-/+	1	3	3.56667e+07	0.25
CIP	-/+	1	5	3.56667e+07	0.25
CIP	-/+	1	18	3.56667e+07	0.25
CIP	-/+	1	4	3.56667e+07	0.25
CIP	-/+	1	4	3.56667e+07	0.25
CIP	-/+	1	2	3.56667e+07	0.25
CIP	-/+	1	1	3.56667e+07	0.25
CIP	-/+	1	1	3.56667e+07	0.25
CIP	-/+	1	2	3.56667e+07	0.25
CIP	-/+	1	5	3.56667e+07	0.25
CIP	-/+	1	5	3.56667e+07	0.25
CIP	-/+	1	18	3.56667e+07	0.25
CIP	-/+	1	3	3.56667e+07	0.25
CIP	-/+	1	7	3.56667e+07	0.25
CIP	-/+	1	6	3.56667e+07	0.25
CIP	-/+	1	41	3.56667e+07	0.25
CIP	-/+	1	3	3.56667e+07	0.25
CIP	-/+	1	6	3.56667e+07	0.25
CIP	-/+	1	5	3.56667e+07	0.25
CIP	-/+	1	1	3.56667e+07	0.25
CIP	-/+	1	5	3.56667e+07	0.25
CIP	-/+	1	2	3.56667e+07	0.25
CIP	-/+	1	15	3.56667e+07	0.25
CIP	-/+	1	7	3.56667e+07	0.25
CIP	-/+	1	10	3.56667e+07	0.25
CIP	-/+	2	7	1.39333e+07	0.2
CIP	-/+	2	3	1.39333e+07	0.2
CIP	-/+	2	1	1.39333e+07	0.2
CIP	-/+	2	1	1.39333e+07	0.2
CIP	-/+	2	10	1.39333e+07	0.2
CIP	-/+	2	3	1.39333e+07	0.2
CIP	-/+	2	8	1.39333e+07	0.2
CIP	-/+	2	30	1.39333e+07	0.2
CIP	-/+	2	0	1.39333e+07	0.2
CIP	-/+	2	15	1.39333e+07	0.2
CIP	-/+	2	4	1.39333e+07	0.2
CIP	-/+	2	4	1.39333e+07	0.2
CIP	-/+	2	4	1.39333e+07	0.2
CIP	-/+	2	4	1.39333e+07	0.2
CIP	-/+	2	10	1.39333e+07	0.2
CIP	-/+	2	2	1.39333e+07	0.2
CIP	-/+	2	2	1.39333e+07	0.2
CIP	-/+	2	2	1.39333e+07	0.2
CIP	-/+	2	2	1.39333e+07	0.2
CIP	-/+	2	2	1.39333e+07	0.2
CIP	-/+	2	2	1.39333e+07	0.2
CIP	-/+	2	2	1.39333e+07	0.2
CIP	-/+	2	4	1.39333e+07	0.2
CIP	-/+	2	1	1.39333e+07	0.2
CIP	-/+	2	0	1.39333e+07	0.2
CIP	-/+	2	7	1.39333e+07	0.2
CIP	-/+	2	0	1.39333e+07	0.2
CIP	-/+	2	3	1.39333e+07	0.2
CIP	-/+	2	2	1.39333e+07	0.2
CIP	-/+	2	1	1.39333e+07	0.2
CIP	-/+	2	4	1.39333e+07	0.2
CIP	-/+	2	2	1.39333e+07	0.2
CIP	-/+	2	1	1.39333e+07	0.2
CIP	-/+	2	3	1.39333e+07	0.2
CIP	-/+	2	2	1.39333e+07	0.2
CIP	-/+	2	4	1.39333e+07	0.2
CIP	-/+	2	2	1.39333e+07	0.2
CIP	-/+	2	2	1.39333e+07	0.2
CIP	-/+	2	3	1.39333e+07	0.2
CIP	-/+	2	1	1.39333e+07	0.2
CIP	-/+	2	1	1.39333e+07	0.2
CIP	-/+	2	5	1.39333e+07	0.2
CIP	-/+	2	2	1.39333e+07	0.2
CIP	-/+	2	2	1.39333e+07	0.2
CIP	-/+	3	3	4.53333e+07	0.2
CIP	-/+	3	1	4.53333e+07	0.2
CIP	-/+	3	5	4.53333e+07	0.2
CIP	-/+	3	1	4.53333e+07	0.2
CIP	-/+	3	6	4.53333e+07	0.2
CIP	-/+	3	6	4.53333e+07	0.2
CIP	-/+	3	11	4.53333e+07	0.2
CIP	-/+	3	1	4.53333e+07	0.2
CIP	-/+	3	1	4.53333e+07	0.2
CIP	-/+	3	2	4.53333e+07	0.2
CIP	-/+	3	8	4.53333e+07	0.2
CIP	-/+	3	6	4.53333e+07	0.2
CIP	-/+	3	5	4.53333e+07	0.2
CIP	-/+	3	4	4.53333e+07	0.2
CIP	-/+	3	6	4.53333e+07	0.2
CIP	-/+	3	6	4.53333e+07	0.2
CIP	-/+	3	3	4.53333e+07	0.2
CIP	-/+	3	1	4.53333e+07	0.2
CIP	-/+	3	4	4.53333e+07	0.2
CIP	-/+	3	3	4.53333e+07	0.2
CIP	-/+	3	37	4.53333e+07	0.2
CIP	-/+	3	10	4.53333e+07	0.2
CIP	-/+	3	8	4.53333e+07	0.2
CIP	-/+	3	3	4.53333e+07	0.2
CIP	-/+	3	2	4.53333e+07	0.2
CIP	-/+	3	7	4.53333e+07	0.2
CIP	-/+	3	2	4.53333e+07	0.2
CIP	-/+	3	7	4.53333e+07	0.2
CIP	-/+	3	5	4.53333e+07	0.2
CIP	-/+	3	8	4.53333e+07	0.2
CIP	-/+	3	4	4.53333e+07	0.2
CIP	-/+	3	2	4.53333e+07	0.2
CIP	-/+	3	3	4.53333e+07	0.2
CIP	-/+	3	3	4.53333e+07	0.2
CIP	-/+	3	2	4.53333e+07	0.2
CIP	-/+	3	6	4.53333e+07	0.2
CIP	-/+	3	41	4.53333e+07	0.2
CIP	-/+	3	4	4.53333e+07	0.2
CIP	-/+	3	3	4.53333e+07	0.2
CIP	-/+	3	11	4.53333e+07	0.2
CIP	-/+	3	3	4.53333e+07	0.2
CIP	-/+	3	19	4.53333e+07	0.2
CIP	-/+	3	6	4.53333e+07	0.2
CIP	-/+	3	6	4.53333e+07	0.2
CIP	-/+	4	6	3.82667e+07	0.2
CIP	-/+	4	4	3.82667e+07	0.2
CIP	-/+	4	7	3.82667e+07	0.2
CIP	-/+	4	5	3.82667e+07	0.2
CIP	-/+	4	6	3.82667e+07	0.2
CIP	-/+	4	2	3.82667e+07	0.2
CIP	-/+	4	10	3.82667e+07	0.2
CIP	-/+	4	4	3.82667e+07	0.2
CIP	-/+	4	2	3.82667e+07	0.2
CIP	-/+	4	1	3.82667e+07	0.2
CIP	-/+	4	1	3.82667e+07	0.2
CIP	-/+	4	1	3.82667e+07	0.2
CIP	-/+	4	2	3.82667e+07	0.2
CIP	-/+	4	2	3.82667e+07	0.2
CIP	-/+	4	4	3.82667e+07	0.2
CIP	-/+	4	3	3.82667e+07	0.2
CIP	-/+	4	4	3.82667e+07	0.2
CIP	-/+	4	7	3.82667e+07	0.2
CIP	-/+	4	3	3.82667e+07	0.2
CIP	-/+	4	4	3.82667e+07	0.2
CIP	-/+	4	4	3.82667e+07	0.2
CIP	-/+	4	2	3.82667e+07	0.2
CIP	-/+	4	1	3.82667e+07	0.2
CIP	-/+	4	3	3.82667e+07	0.2
CIP	-/+	4	9	3.82667e+07	0.2
CIP	-/+	4	4	3.82667e+07	0.2
CIP	-/+	4	4	3.82667e+07	0.2
CIP	-/+	4	1	3.82667e+07	0.2
CIP	-/+	4	6	3.82667e+07	0.2
CIP	-/+	4	6	3.82667e+07	0.2
CIP	-/+	4	1	3.82667e+07	0.2
CIP	-/+	4	5	3.82667e+07	0.2
CIP	-/+	4	1	3.82667e+07	0.2
CIP	-/+	4	7	3.82667e+07	0.2
CIP	-/+	4	2	3.82667e+07	0.2
CIP	-/+	4	3	3.82667e+07	0.2
CIP	-/+	4	0	3.82667e+07	0.2
CIP	-/+	4	2	3.82667e+07	0.2
CIP	-/+	4	4	3.82667e+07	0.2
CIP	-/+	4	5	3.82667e+07	0.2
CIP	-/+	4	5	3.82667e+07	0.2
CIP	-/+	4	6	3.82667e+07	0.2
CIP	-/+	4	2	3.82667e+07	0.2
CIP	+/+	1	50	26250000	0.25
CIP	+/+	1	17	26250000	0.25
CIP	+/+	1	9	26250000	0.25
CIP	+/+	1	3	26250000	0.25
CIP	+/+	1	2	26250000	0.25
CIP	+/+	1	6	26250000	0.25
CIP	+/+	1	10	26250000	0.25
CIP	+/+	1	17	26250000	0.25
CIP	+/+	1	11	26250000	0.25
CIP	+/+	1	5	26250000	0.25
CIP	+/+	1	13	26250000	0.25
CIP	+/+	1	3	26250000	0.25
CIP	+/+	1	19	26250000	0.25
CIP	+/+	1	14	26250000	0.25
CIP	+/+	1	22	26250000	0.25
CIP	+/+	1	50	26250000	0.25
CIP	+/+	1	8	26250000	0.25
CIP	+/+	1	6	26250000	0.25
CIP	+/+	1	14	26250000	0.25
CIP	+/+	1	11	26250000	0.25
CIP	+/+	1	10	26250000	0.25
CIP	+/+	1	12	26250000	0.25
CIP	+/+	1	16	26250000	0.25
CIP	+/+	1	12	26250000	0.25
CIP	+/+	1	6	26250000	0.25
CIP	+/+	1	15	26250000	0.25
CIP	+/+	1	4	26250000	0.25
CIP	+/+	1	40	26250000	0.25
CIP	+/+	1	10	26250000	0.25
CIP	+/+	1	8	26250000	0.25
CIP	+/+	1	39	26250000	0.25
CIP	+/+	1	17	26250000	0.25
CIP	+/+	1	14	26250000	0.25
CIP	+/+	1	47	26250000	0.25
CIP	+/+	1	12	26250000	0.25
CIP	+/+	1	12	26250000	0.25
CIP	+/+	1	22	26250000	0.25
CIP	+/+	1	22	26250000	0.25
CIP	+/+	1	30	26250000	0.25
CIP	+/+	1	22	26250000	0.25
CIP	+/+	1	21	26250000	0.25
CIP	+/+	1	161	26250000	0.25
CIP	+/+	1	31	26250000	0.25
CIP	+/+	1	31	26250000	0.25
CIP	+/+	2	3	2.49333e+07	0.2
CIP	+/+	2	7	2.49333e+07	0.2
CIP	+/+	2	2	2.49333e+07	0.2
CIP	+/+	2	6	2.49333e+07	0.2
CIP	+/+	2	20	2.49333e+07	0.2
CIP	+/+	2	4	2.49333e+07	0.2
CIP	+/+	2	9	2.49333e+07	0.2
CIP	+/+	2	2	2.49333e+07	0.2
CIP	+/+	2	3	2.49333e+07	0.2
CIP	+/+	2	8	2.49333e+07	0.2
CIP	+/+	2	6	2.49333e+07	0.2
CIP	+/+	2	1	2.49333e+07	0.2
CIP	+/+	2	4	2.49333e+07	0.2
CIP	+/+	2	5	2.49333e+07	0.2
CIP	+/+	2	13	2.49333e+07	0.2
CIP	+/+	2	18	2.49333e+07	0.2
CIP	+/+	2	2	2.49333e+07	0.2
CIP	+/+	2	5	2.49333e+07	0.2
CIP	+/+	2	4	2.49333e+07	0.2
CIP	+/+	2	6	2.49333e+07	0.2
CIP	+/+	2	4	2.49333e+07	0.2
CIP	+/+	2	7	2.49333e+07	0.2
CIP	+/+	2	3	2.49333e+07	0.2
CIP	+/+	2	28	2.49333e+07	0.2
CIP	+/+	2	15	2.49333e+07	0.2
CIP	+/+	2	24	2.49333e+07	0.2
CIP	+/+	2	2	2.49333e+07	0.2
CIP	+/+	2	3	2.49333e+07	0.2
CIP	+/+	2	4	2.49333e+07	0.2
CIP	+/+	2	47	2.49333e+07	0.2
CIP	+/+	2	2	2.49333e+07	0.2
CIP	+/+	2	7	2.49333e+07	0.2
CIP	+/+	2	11	2.49333e+07	0.2
CIP	+/+	2	4	2.49333e+07	0.2
CIP	+/+	2	8	2.49333e+07	0.2
CIP	+/+	2	2	2.49333e+07	0.2
CIP	+/+	2	1	2.49333e+07	0.2
CIP	+/+	2	5	2.49333e+07	0.2
CIP	+/+	2	6	2.49333e+07	0.2
CIP	+/+	2	5	2.49333e+07	0.2
CIP	+/+	2	5	2.49333e+07	0.2
CIP	+/+	2	8	2.49333e+07	0.2
CIP	+/+	2	3	2.49333e+07	0.2
CIP	+/+	2	4	2.49333e+07	0.2
CIP	+/+	3	12	24600000	0.2
CIP	+/+	3	6	24600000	0.2
CIP	+/+	3	10	24600000	0.2
CIP	+/+	3	8	24600000	0.2
CIP	+/+	3	4	24600000	0.2
CIP	+/+	3	9	24600000	0.2
CIP	+/+	3	7	24600000	0.2
CIP	+/+	3	7	24600000	0.2
CIP	+/+	3	14	24600000	0.2
CIP	+/+	3	15	24600000	0.2
CIP	+/+	3	6	24600000	0.2
CIP	+/+	3	19	24600000	0.2
CIP	+/+	3	9	24600000	0.2
CIP	+/+	3	5	24600000	0.2
CIP	+/+	3	5	24600000	0.2
CIP	+/+	3	2	24600000	0.2
CIP	+/+	3	5	24600000	0.2
CIP	+/+	3	3	24600000	0.2
CIP	+/+	3	7	24600000	0.2
CIP	+/+	3	3	24600000	0.2
CIP	+/+	3	5	24600000	0.2
CIP	+/+	3	3	24600000	0.2
CIP	+/+	3	11	24600000	0.2
CIP	+/+	3	8	24600000	0.2
CIP	+/+	3	10	24600000	0.2
CIP	+/+	3	8	24600000	0.2
CIP	+/+	3	11	24600000	0.2
CIP	+/+	3	5	24600000	0.2
CIP	+/+	3	1	24600000	0.2
CIP	+/+	3	4	24600000	0.2
CIP	+/+	3	24	24600000	0.2
CIP	+/+	3	11	24600000	0.2
CIP	+/+	3	9	24600000	0.2
CIP	+/+	3	1	24600000	0.2
CIP	+/+	3	4	24600000	0.2
CIP	+/+	3	3	24600000	0.2
CIP	+/+	3	18	24600000	0.2
CIP	+/+	3	9	24600000	0.2
CIP	+/+	3	7	24600000	0.2
CIP	+/+	3	2	24600000	0.2
CIP	+/+	3	9	24600000	0.2
CIP	+/+	3	2	24600000	0.2
CIP	+/+	3	6	24600000	0.2
CIP	+/+	3	6	24600000	0.2
CIP	+/+	4	6	2.34667e+07	0.2
CIP	+/+	4	3	2.34667e+07	0.2
CIP	+/+	4	12	2.34667e+07	0.2
CIP	+/+	4	7	2.34667e+07	0.2
CIP	+/+	4	6	2.34667e+07	0.2
CIP	+/+	4	5	2.34667e+07	0.2
CIP	+/+	4	16	2.34667e+07	0.2
CIP	+/+	4	4	2.34667e+07	0.2
CIP	+/+	4	8	2.34667e+07	0.2
CIP	+/+	4	3	2.34667e+07	0.2
CIP	+/+	4	7	2.34667e+07	0.2
CIP	+/+	4	1	2.34667e+07	0.2
CIP	+/+	4	7	2.34667e+07	0.2
CIP	+/+	4	5	2.34667e+07	0.2
CIP	+/+	4	7	2.34667e+07	0.2
CIP	+/+	4	3	2.34667e+07	0.2
CIP	+/+	4	10	2.34667e+07	0.2
CIP	+/+	4	6	2.34667e+07	0.2
CIP	+/+	4	6	2.34667e+07	0.2
CIP	+/+	4	6	2.34667e+07	0.2
CIP	+/+	4	7	2.34667e+07	0.2
CIP	+/+	4	8	2.34667e+07	0.2
CIP	+/+	4	7	2.34667e+07	0.2
CIP	+/+	4	7	2.34667e+07	0.2
CIP	+/+	4	6	2.34667e+07	0.2
CIP	+/+	4	2	2.34667e+07	0.2
CIP	+/+	4	11	2.34667e+07	0.2
CIP	+/+	4	4	2.34667e+07	0.2
CIP	+/+	4	5	2.34667e+07	0.2
CIP	+/+	4	6	2.34667e+07	0.2
CIP	+/+	4	14	2.34667e+07	0.2
CIP	+/+	4	6	2.34667e+07	0.2
CIP	+/+	4	2	2.34667e+07	0.2
CIP	+/+	4	15	2.34667e+07	0.2
CIP	+/+	4	10	2.34667e+07	0.2
CIP	+/+	4	8	2.34667e+07	0.2
CIP	+/+	4	2	2.34667e+07	0.2
CIP	+/+	4	3	2.34667e+07	0.2
CIP	+/+	4	2	2.34667e+07	0.2
CIP	+/+	4	8	2.34667e+07	0.2
CIP	+/+	4	9	2.34667e+07	0.2
CIP	+/+	4	3	2.34667e+07	0.2
CIP	+/+	4	18	2.34667e+07	0.2
CIP	+/+	4	13	2.34667e+07	0.2
LVX	-/-	1	2	3.11333e+07	0.2
LVX	-/-	1	4	3.11333e+07	0.2
LVX	-/-	1	5	3.11333e+07	0.2
LVX	-/-	1	3	3.11333e+07	0.2
LVX	-/-	1	5	3.11333e+07	0.2
LVX	-/-	1	1	3.11333e+07	0.2
LVX	-/-	1	5	3.11333e+07	0.2
LVX	-/-	1	4	3.11333e+07	0.2
LVX	-/-	1	12	3.11333e+07	0.2
LVX	-/-	1	3	3.11333e+07	0.2
LVX	-/-	1	10	3.11333e+07	0.2
LVX	-/-	1	4	3.11333e+07	0.2
LVX	-/-	1	2	3.11333e+07	0.2
LVX	-/-	1	3	3.11333e+07	0.2
LVX	-/-	1	3	3.11333e+07	0.2
LVX	-/-	1	2	3.11333e+07	0.2
LVX	-/-	1	0	3.11333e+07	0.2
LVX	-/-	1	4	3.11333e+07	0.2
LVX	-/-	1	3	3.11333e+07	0.2
LVX	-/-	1	2	3.11333e+07	0.2
LVX	-/-	1	2	3.11333e+07	0.2
LVX	-/-	1	6	3.11333e+07	0.2
LVX	-/-	1	5	3.11333e+07	0.2
LVX	-/-	1	5	3.11333e+07	0.2
LVX	-/-	1	2	3.11333e+07	0.2
LVX	-/-	1	7	3.11333e+07	0.2
LVX	-/-	1	28	3.11333e+07	0.2
LVX	-/-	1	0	3.11333e+07	0.2
LVX	-/-	1	1	3.11333e+07	0.2
LVX	-/-	1	1	3.11333e+07	0.2
LVX	-/-	1	2	3.11333e+07	0.2
LVX	-/-	1	2	3.11333e+07	0.2
LVX	-/-	1	11	3.11333e+07	0.2
LVX	-/-	1	2	3.11333e+07	0.2
LVX	-/-	1	10	3.11333e+07	0.2
LVX	-/-	1	1	3.11333e+07	0.2
LVX	-/-	1	0	3.11333e+07	0.2
LVX	-/-	1	5	3.11333e+07	0.2
LVX	-/-	1	4	3.11333e+07	0.2
LVX	-/-	1	3	3.11333e+07	0.2
LVX	-/-	1	5	3.11333e+07	0.2
LVX	-/-	1	3	3.11333e+07	0.2
LVX	-/-	1	1	3.11333e+07	0.2
LVX	-/-	1	62	3.11333e+07	0.2
LVX	-/-	2	5	27800000	0.2
LVX	-/-	2	2	27800000	0.2
LVX	-/-	2	1	27800000	0.2
LVX	-/-	2	1	27800000	0.2
LVX	-/-	2	0	27800000	0.2
LVX	-/-	2	3	27800000	0.2
LVX	-/-	2	0	27800000	0.2
LVX	-/-	2	8	27800000	0.2
LVX	-/-	2	2	27800000	0.2
LVX	-/-	2	3	27800000	0.2
LVX	-/-	2	2	27800000	0.2
LVX	-/-	2	1	27800000	0.2
LVX	-/-	2	3	27800000	0.2
LVX	-/-	2	5	27800000	0.2
LVX	-/-	2	2	27800000	0.2
LVX	-/-	2	2	27800000	0.2
LVX	-/-	2	0	27800000	0.2
LVX	-/-	2	4	27800000	0.2
LVX	-/-	2	1	27800000	0.2
LVX	-/-	2	14	27800000	0.2
LVX	-/-	2	14	27800000	0.2
LVX	-/-	2	15	27800000	0.2
LVX	-/-	2	2	27800000	0.2
LVX	-/-	2	6	27800000	0.2
LVX	-/-	2	2	27800000	0.2
LVX	-/-	2	1	27800000	0.2
LVX	-/-	2	0	27800000	0.2
LVX	-/-	2	1	27800000	0.2
LVX	-/-	2	2	27800000	0.2
LVX	-/-	2	0	27800000	0.2
LVX	-/-	2	1	27800000	0.2
LVX	-/-	2	6	27800000	0.2
LVX	-/-	2	1	27800000	0.2
LVX	-/-	2	3	27800000	0.2
LVX	-/-	2	3	27800000	0.2
LVX	-/-	2	2	27800000	0.2
LVX	-/-	2	1	27800000	0.2
LVX	-/-	2	2	27800000	0.2
LVX	-/-	2	5	27800000	0.2
LVX	-/-	2	1	27800000	0.2
LVX	-/-	2	2	27800000	0.2
LVX	-/-	2	0	27800000	0.2
LVX	-/-	2	51	27800000	0.2
LVX	-/-	2	2	27800000	0.2
LVX	-/-	3	16	32750000	0.25
LVX	-/-	3	2	32750000	0.25
LVX	-/-	3	2	32750000	0.25
LVX	-/-	3	1	32750000	0.25
LVX	-/-	3	2	32750000	0.25
LVX	-/-	3	2	32750000	0.25
LVX	-/-	3	12	32750000	0.25
LVX	-/-	3	0	32750000	0.25
LVX	-/-	3	3	32750000	0.25
LVX	-/-	3	12	32750000	0.25
LVX	-/-	3	6	32750000	0.25
LVX	-/-	3	9	32750000	0.25
LVX	-/-	3	1	32750000	0.25
LVX	-/-	3	1	32750000	0.25
LVX	-/-	3	4	32750000	0.25
LVX	-/-	3	3	32750000	0.25
LVX	-/-	3	3	32750000	0.25
LVX	-/-	3	1	32750000	0.25
LVX	-/-	3	2	32750000	0.25
LVX	-/-	3	10	32750000	0.25
LVX	-/-	3	3	32750000	0.25
LVX	-/-	3	1	32750000	0.25
LVX	-/-	3	1	32750000	0.25
LVX	-/-	3	6	32750000	0.25
LVX	-/-	3	0	32750000	0.25
LVX	-/-	3	0	32750000	0.25
LVX	-/-	3	0	32750000	0.25
LVX	-/-	3	0	32750000	0.25
LVX	-/-	3	5	32750000	0.25
LVX	-/-	3	0	32750000	0.25
LVX	-/-	3	2	32750000	0.25
LVX	-/-	3	7	32750000	0.25
LVX	-/-	3	1	32750000	0.25
LVX	-/-	3	1	32750000	0.25
LVX	-/-	3	0	32750000	0.25
LVX	-/-	3	0	32750000	0.25
LVX	-/-	3	2	32750000	0.25
LVX	-/-	3	2	32750000	0.25
LVX	-/-	3	0	32750000	0.25
LVX	-/-	3	1	32750000	0.25
LVX	-/-	3	2	32750000	0.25
LVX	-/-	3	1	32750000	0.25
LVX	-/-	3	0	32750000	0.25
LVX	-/-	3	2	32750000	0.25
LVX	-/-	4	0	2.79167e+07	0.25
LVX	-/-	4	0	2.79167e+07	0.25
LVX	-/-	4	5	2.79167e+07	0.25
LVX	-/-	4	2	2.79167e+07	0.25
LVX	-/-	4	5	2.79167e+07	0.25
LVX	-/-	4	4	2.79167e+07	0.25
LVX	-/-	4	3	2.79167e+07	0.25
LVX	-/-	4	5	2.79167e+07	0.25
LVX	-/-	4	5	2.79167e+07	0.25
LVX	-/-	4	1	2.79167e+07	0.25
LVX	-/-	4	1	2.79167e+07	0.25
LVX	-/-	4	5	2.79167e+07	0.25
LVX	-/-	4	2	2.79167e+07	0.25
LVX	-/-	4	4	2.79167e+07	0.25
LVX	-/-	4	3	2.79167e+07	0.25
LVX	-/-	4	2	2.79167e+07	0.25
LVX	-/-	4	22	2.79167e+07	0.25
LVX	-/-	4	2	2.79167e+07	0.25
LVX	-/-	4	4	2.79167e+07	0.25
LVX	-/-	4	1	2.79167e+07	0.25
LVX	-/-	4	5	2.79167e+07	0.25
LVX	-/-	4	1	2.79167e+07	0.25
LVX	-/-	4	3	2.79167e+07	0.25
LVX	-/-	4	1	2.79167e+07	0.25
LVX	-/-	4	0	2.79167e+07	0.25
LVX	-/-	4	0	2.79167e+07	0.25
LVX	-/-	4	4	2.79167e+07	0.25
LVX	-/-	4	6	2.79167e+07	0.25
LVX	-/-	4	8	2.79167e+07	0.25
LVX	-/-	4	1	2.79167e+07	0.25
LVX	-/-	4	3	2.79167e+07	0.25
LVX	-/-	4	21	2.79167e+07	0.25
LVX	-/-	4	1	2.79167e+07	0.25
LVX	-/-	4	7	2.79167e+07	0.25
LVX	-/-	4	3	2.79167e+07	0.25
LVX	-/-	4	6	2.79167e+07	0.25
LVX	-/-	4	0	2.79167e+07	0.25
LVX	-/-	4	15	2.79167e+07	0.25
LVX	-/-	4	4	2.79167e+07	0.25
LVX	-/-	4	0	2.79167e+07	0.25
LVX	-/-	4	7	2.79167e+07	0.25
LVX	-/-	4	8	2.79167e+07	0.25
LVX	-/-	4	1	2.79167e+07	0.25
LVX	-/-	4	2	2.79167e+07	0.25
LVX	-/-	5	4	39500000	0.25
LVX	-/-	5	0	39500000	0.25
LVX	-/-	5	41	39500000	0.25
LVX	-/-	5	3	39500000	0.25
LVX	-/-	5	4	39500000	0.25
LVX	-/-	5	2	39500000	0.25
LVX	-/-	5	5	39500000	0.25
LVX	-/-	5	2	39500000	0.25
LVX	-/-	5	3	39500000	0.25
LVX	-/-	5	1	39500000	0.25
LVX	-/-	5	3	39500000	0.25
LVX	-/-	5	3	39500000	0.25
LVX	-/-	5	7	39500000	0.25
LVX	-/-	5	4	39500000	0.25
LVX	-/-	5	1	39500000	0.25
LVX	-/-	5	3	39500000	0.25
LVX	-/-	5	1	39500000	0.25
LVX	-/-	5	3	39500000	0.25
LVX	-/-	5	3	39500000	0.25
LVX	-/-	5	0	39500000	0.25
LVX	-/-	5	4	39500000	0.25
LVX	-/-	5	1	39500000	0.25
LVX	-/-	5	0	39500000	0.25
LVX	-/-	5	19	39500000	0.25
LVX	-/-	5	1	39500000	0.25
LVX	-/-	5	4	39500000	0.25
LVX	-/-	5	1	39500000	0.25
LVX	-/-	5	3	39500000	0.25
LVX	-/-	5	2	39500000	0.25
LVX	-/-	5	2	39500000	0.25
LVX	-/-	5	2	39500000	0.25
LVX	-/-	5	2	39500000	0.25
LVX	-/-	5	4	39500000	0.25
LVX	-/-	5	63	39500000	0.25
LVX	-/-	5	5	39500000	0.25
LVX	-/-	5	1	39500000	0.25
LVX	-/-	5	1	39500000	0.25
LVX	-/-	5	0	39500000	0.25
LVX	-/-	5	2	39500000	0.25
LVX	-/-	5	0	39500000	0.25
LVX	-/-	5	10	39500000	0.25
LVX	-/-	5	2	39500000	0.25
LVX	-/-	5	1	39500000	0.25
LVX	-/-	5	3	39500000	0.25
LVX	+/-	1	9	1.62667e+07	0.2
LVX	+/-	1	5	1.62667e+07	0.2
LVX	+/-	1	4	1.62667e+07	0.2
LVX	+/-	1	3	1.62667e+07	0.2
LVX	+/-	1	6	1.62667e+07	0.2
LVX	+/-	1	4	1.62667e+07	0.2
LVX	+/-	1	19	1.62667e+07	0.2
LVX	+/-	1	3	1.62667e+07	0.2
LVX	+/-	1	6	1.62667e+07	0.2
LVX	+/-	1	4	1.62667e+07	0.2
LVX	+/-	1	4	1.62667e+07	0.2
LVX	+/-	1	8	1.62667e+07	0.2
LVX	+/-	1	4	1.62667e+07	0.2
LVX	+/-	1	6	1.62667e+07	0.2
LVX	+/-	1	1	1.62667e+07	0.2
LVX	+/-	1	4	1.62667e+07	0.2
LVX	+/-	1	5	1.62667e+07	0.2
LVX	+/-	1	13	1.62667e+07	0.2
LVX	+/-	1	5	1.62667e+07	0.2
LVX	+/-	1	0	1.62667e+07	0.2
LVX	+/-	1	0	1.62667e+07	0.2
LVX	+/-	1	4	1.62667e+07	0.2
LVX	+/-	1	1	1.62667e+07	0.2
LVX	+/-	1	0	1.62667e+07	0.2
LVX	+/-	1	4	1.62667e+07	0.2
LVX	+/-	1	3	1.62667e+07	0.2
LVX	+/-	1	8	1.62667e+07	0.2
LVX	+/-	1	3	1.62667e+07	0.2
LVX	+/-	1	1	1.62667e+07	0.2
LVX	+/-	1	2	1.62667e+07	0.2
LVX	+/-	1	1	1.62667e+07	0.2
LVX	+/-	1	2	1.62667e+07	0.2
LVX	+/-	1	6	1.62667e+07	0.2
LVX	+/-	1	4	1.62667e+07	0.2
LVX	+/-	1	7	1.62667e+07	0.2
LVX	+/-	1	0	1.62667e+07	0.2
LVX	+/-	1	2	1.62667e+07	0.2
LVX	+/-	1	3	1.62667e+07	0.2
LVX	+/-	1	19	1.62667e+07	0.2
LVX	+/-	1	2	1.62667e+07	0.2
LVX	+/-	1	0	1.62667e+07	0.2
LVX	+/-	1	2	1.62667e+07	0.2
LVX	+/-	1	4	1.62667e+07	0.2
LVX	+/-	1	8	1.62667e+07	0.2
LVX	+/-	2	6	18400000	0.2
LVX	+/-	2	1	18400000	0.2
LVX	+/-	2	3	18400000	0.2
LVX	+/-	2	0	18400000	0.2
LVX	+/-	2	6	18400000	0.2
LVX	+/-	2	1	18400000	0.2
LVX	+/-	2	2	18400000	0.2
LVX	+/-	2	4	18400000	0.2
LVX	+/-	2	4	18400000	0.2
LVX	+/-	2	6	18400000	0.2
LVX	+/-	2	22	18400000	0.2
LVX	+/-	2	2	18400000	0.2
LVX	+/-	2	8	18400000	0.2
LVX	+/-	2	2	18400000	0.2
LVX	+/-	2	12	18400000	0.2
LVX	+/-	2	3	18400000	0.2
LVX	+/-	2	1	18400000	0.2
LVX	+/-	2	3	18400000	0.2
LVX	+/-	2	4	18400000	0.2
LVX	+/-	2	20	18400000	0.2
LVX	+/-	2	7	18400000	0.2
LVX	+/-	2	7	18400000	0.2
LVX	+/-	2	4	18400000	0.2
LVX	+/-	2	7	18400000	0.2
LVX	+/-	2	3	18400000	0.2
LVX	+/-	2	1	18400000	0.2
LVX	+/-	2	1	18400000	0.2
LVX	+/-	2	3	18400000	0.2
LVX	+/-	2	1	18400000	0.2
LVX	+/-	2	3	18400000	0.2
LVX	+/-	2	2	18400000	0.2
LVX	+/-	2	10	18400000	0.2
LVX	+/-	2	13	18400000	0.2
LVX	+/-	2	8	18400000	0.2
LVX	+/-	2	12	18400000	0.2
LVX	+/-	2	6	18400000	0.2
LVX	+/-	2	6	18400000	0.2
LVX	+/-	2	94	18400000	0.2
LVX	+/-	2	50	18400000	0.2
LVX	+/-	2	14	18400000	0.2
LVX	+/-	2	18	18400000	0.2
LVX	+/-	2	1	18400000	0.2
LVX	+/-	2	4	18400000	0.2
LVX	+/-	2	3	18400000	0.2
LVX	+/-	3	7	3.10833e+07	0.25
LVX	+/-	3	6	3.10833e+07	0.25
LVX	+/-	3	2	3.10833e+07	0.25
LVX	+/-	3	27	3.10833e+07	0.25
LVX	+/-	3	5	3.10833e+07	0.25
LVX	+/-	3	4	3.10833e+07	0.25
LVX	+/-	3	82	3.10833e+07	0.25
LVX	+/-	3	3	3.10833e+07	0.25
LVX	+/-	3	0	3.10833e+07	0.25
LVX	+/-	3	0	3.10833e+07	0.25
LVX	+/-	3	2	3.10833e+07	0.25
LVX	+/-	3	4	3.10833e+07	0.25
LVX	+/-	3	3	3.10833e+07	0.25
LVX	+/-	3	5	3.10833e+07	0.25
LVX	+/-	3	1	3.10833e+07	0.25
LVX	+/-	3	7	3.10833e+07	0.25
LVX	+/-	3	2	3.10833e+07	0.25
LVX	+/-	3	4	3.10833e+07	0.25
LVX	+/-	3	0	3.10833e+07	0.25
LVX	+/-	3	6	3.10833e+07	0.25
LVX	+/-	3	5	3.10833e+07	0.25
LVX	+/-	3	4	3.10833e+07	0.25
LVX	+/-	3	7	3.10833e+07	0.25
LVX	+/-	3	3	3.10833e+07	0.25
LVX	+/-	3	7	3.10833e+07	0.25
LVX	+/-	3	1	3.10833e+07	0.25
LVX	+/-	3	13	3.10833e+07	0.25
LVX	+/-	3	3	3.10833e+07	0.25
LVX	+/-	3	0	3.10833e+07	0.25
LVX	+/-	3	4	3.10833e+07	0.25
LVX	+/-	3	1	3.10833e+07	0.25
LVX	+/-	3	1	3.10833e+07	0.25
LVX	+/-	3	3	3.10833e+07	0.25
LVX	+/-	3	1	3.10833e+07	0.25
LVX	+/-	3	2	3.10833e+07	0.25
LVX	+/-	3	1	3.10833e+07	0.25
LVX	+/-	3	4	3.10833e+07	0.25
LVX	+/-	3	8	3.10833e+07	0.25
LVX	+/-	3	12	3.10833e+07	0.25
LVX	+/-	3	1	3.10833e+07	0.25
LVX	+/-	3	3	3.10833e+07	0.25
LVX	+/-	3	0	3.10833e+07	0.25
LVX	+/-	3	5	3.10833e+07	0.25
LVX	+/-	3	6	3.10833e+07	0.25
LVX	+/-	4	6	3.58333e+07	0.25
LVX	+/-	4	2	3.58333e+07	0.25
LVX	+/-	4	6	3.58333e+07	0.25
LVX	+/-	4	4	3.58333e+07	0.25
LVX	+/-	4	0	3.58333e+07	0.25
LVX	+/-	4	1	3.58333e+07	0.25
LVX	+/-	4	1	3.58333e+07	0.25
LVX	+/-	4	2	3.58333e+07	0.25
LVX	+/-	4	2	3.58333e+07	0.25
LVX	+/-	4	0	3.58333e+07	0.25
LVX	+/-	4	2	3.58333e+07	0.25
LVX	+/-	4	1	3.58333e+07	0.25
LVX	+/-	4	37	3.58333e+07	0.25
LVX	+/-	4	2	3.58333e+07	0.25
LVX	+/-	4	2	3.58333e+07	0.25
LVX	+/-	4	1	3.58333e+07	0.25
LVX	+/-	4	7	3.58333e+07	0.25
LVX	+/-	4	2	3.58333e+07	0.25
LVX	+/-	4	7	3.58333e+07	0.25
LVX	+/-	4	24	3.58333e+07	0.25
LVX	+/-	4	4	3.58333e+07	0.25
LVX	+/-	4	2	3.58333e+07	0.25
LVX	+/-	4	101	3.58333e+07	0.25
LVX	+/-	4	3	3.58333e+07	0.25
LVX	+/-	4	12	3.58333e+07	0.25
LVX	+/-	4	8	3.58333e+07	0.25
LVX	+/-	4	10	3.58333e+07	0.25
LVX	+/-	4	8	3.58333e+07	0.25
LVX	+/-	4	3	3.58333e+07	0.25
LVX	+/-	4	2	3.58333e+07	0.25
LVX	+/-	4	3	3.58333e+07	0.25
LVX	+/-	4	4	3.58333e+07	0.25
LVX	+/-	4	3	3.58333e+07	0.25
LVX	+/-	4	3	3.58333e+07	0.25
LVX	+/-	4	16	3.58333e+07	0.25
LVX	+/-	4	10	3.58333e+07	0.25
LVX	+/-	4	6	3.58333e+07	0.25
LVX	+/-	4	6	3.58333e+07	0.25
LVX	+/-	4	2	3.58333e+07	0.25
LVX	+/-	4	7	3.58333e+07	0.25
LVX	+/-	4	6	3.58333e+07	0.25
LVX	+/-	4	1	3.58333e+07	0.25
LVX	+/-	4	5	3.58333e+07	0.25
LVX	+/-	5	2	5.50833e+07	0.25
LVX	+/-	5	6	5.50833e+07	0.25
LVX	+/-	5	5	5.50833e+07	0.25
LVX	+/-	5	24	5.50833e+07	0.25
LVX	+/-	5	2	5.50833e+07	0.25
LVX	+/-	5	10	5.50833e+07	0.25
LVX	+/-	5	16	5.50833e+07	0.25
LVX	+/-	5	40	5.50833e+07	0.25
LVX	+/-	5	11	5.50833e+07	0.25
LVX	+/-	5	8	5.50833e+07	0.25
LVX	+/-	5	7	5.50833e+07	0.25
LVX	+/-	5	6	5.50833e+07	0.25
LVX	+/-	5	6	5.50833e+07	0.25
LVX	+/-	5	5	5.50833e+07	0.25
LVX	+/-	5	1	5.50833e+07	0.25
LVX	+/-	5	16	5.50833e+07	0.25
LVX	+/-	5	4	5.50833e+07	0.25
LVX	+/-	5	4	5.50833e+07	0.25
LVX	+/-	5	25	5.50833e+07	0.25
LVX	+/-	5	8	5.50833e+07	0.25
LVX	+/-	5	22	5.50833e+07	0.25
LVX	+/-	5	11	5.50833e+07	0.25
LVX	+/-	5	7	5.50833e+07	0.25
LVX	+/-	5	14	5.50833e+07	0.25
LVX	+/-	5	12	5.50833e+07	0.25
LVX	+/-	5	2	5.50833e+07	0.25
LVX	+/-	5	12	5.50833e+07	0.25
LVX	+/-	5	7	5.50833e+07	0.25
LVX	+/-	5	6	5.50833e+07	0.25
LVX	+/-	5	5	5.50833e+07	0.25
LVX	+/-	5	4	5.50833e+07	0.25
LVX	+/-	5	6	5.50833e+07	0.25
LVX	+/-	5	8	5.50833e+07	0.25
LVX	+/-	5	9	5.50833e+07	0.25
LVX	+/-	5	10	5.50833e+07	0.25
LVX	+/-	5	4	5.50833e+07	0.25
LVX	+/-	5	4	5.50833e+07	0.25
LVX	+/-	5	3	5.50833e+07	0.25
LVX	+/-	5	3	5.50833e+07	0.25
LVX	+/-	5	3	5.50833e+07	0.25
LVX	+/-	5	7	5.50833e+07	0.25
LVX	+/-	5	3	5.50833e+07	0.25
LVX	+/-	5	7	5.50833e+07	0.25
LVX	+/-	5	7	5.50833e+07	0.25
LVX	-/+	1	2	3.11333e+07	0.2
LVX	-/+	1	2	3.11333e+07	0.2
LVX	-/+	1	4	3.11333e+07	0.2
LVX	-/+	1	3	3.11333e+07	0.2
LVX	-/+	1	8	3.11333e+07	0.2
LVX	-/+	1	6	3.11333e+07	0.2
LVX	-/+	1	14	3.11333e+07	0.2
LVX	-/+	1	5	3.11333e+07	0.2
LVX	-/+	1	6	3.11333e+07	0.2
LVX	-/+	1	3	3.11333e+07	0.2
LVX	-/+	1	17	3.11333e+07	0.2
LVX	-/+	1	5	3.11333e+07	0.2
LVX	-/+	1	3	3.11333e+07	0.2
LVX	-/+	1	4	3.11333e+07	0.2
LVX	-/+	1	3	3.11333e+07	0.2
LVX	-/+	1	3	3.11333e+07	0.2
LVX	-/+	1	0	3.11333e+07	0.2
LVX	-/+	1	1	3.11333e+07	0.2
LVX	-/+	1	2	3.11333e+07	0.2
LVX	-/+	1	3	3.11333e+07	0.2
LVX	-/+	1	8	3.11333e+07	0.2
LVX	-/+	1	4	3.11333e+07	0.2
LVX	-/+	1	5	3.11333e+07	0.2
LVX	-/+	1	8	3.11333e+07	0.2
LVX	-/+	1	3	3.11333e+07	0.2
LVX	-/+	1	13	3.11333e+07	0.2
LVX	-/+	1	26	3.11333e+07	0.2
LVX	-/+	1	0	3.11333e+07	0.2
LVX	-/+	1	0	3.11333e+07	0.2
LVX	-/+	1	0	3.11333e+07	0.2
LVX	-/+	1	0	3.11333e+07	0.2
LVX	-/+	1	12	3.11333e+07	0.2
LVX	-/+	1	6	3.11333e+07	0.2
LVX	-/+	1	4	3.11333e+07	0.2
LVX	-/+	1	5	3.11333e+07	0.2
LVX	-/+	1	1	3.11333e+07	0.2
LVX	-/+	1	3	3.11333e+07	0.2
LVX	-/+	1	6	3.11333e+07	0.2
LVX	-/+	1	1	3.11333e+07	0.2
LVX	-/+	1	6	3.11333e+07	0.2
LVX	-/+	1	6	3.11333e+07	0.2
LVX	-/+	1	2	3.11333e+07	0.2
LVX	-/+	1	1	3.11333e+07	0.2
LVX	-/+	1	73	3.11333e+07	0.2
LVX	-/+	2	6	27800000	0.2
LVX	-/+	2	3	27800000	0.2
LVX	-/+	2	3	27800000	0.2
LVX	-/+	2	3	27800000	0.2
LVX	-/+	2	3	27800000	0.2
LVX	-/+	2	4	27800000	0.2
LVX	-/+	2	3	27800000	0.2
LVX	-/+	2	6	27800000	0.2
LVX	-/+	2	6	27800000	0.2
LVX	-/+	2	6	27800000	0.2
LVX	-/+	2	0	27800000	0.2
LVX	-/+	2	1	27800000	0.2
LVX	-/+	2	4	27800000	0.2
LVX	-/+	2	6	27800000	0.2
LVX	-/+	2	4	27800000	0.2
LVX	-/+	2	2	27800000	0.2
LVX	-/+	2	3	27800000	0.2
LVX	-/+	2	6	27800000	0.2
LVX	-/+	2	5	27800000	0.2
LVX	-/+	2	23	27800000	0.2
LVX	-/+	2	13	27800000	0.2
LVX	-/+	2	18	27800000	0.2
LVX	-/+	2	1	27800000	0.2
LVX	-/+	2	6	27800000	0.2
LVX	-/+	2	3	27800000	0.2
LVX	-/+	2	3	27800000	0.2
LVX	-/+	2	6	27800000	0.2
LVX	-/+	2	3	27800000	0.2
LVX	-/+	2	1	27800000	0.2
LVX	-/+	2	3	27800000	0.2
LVX	-/+	2	10	27800000	0.2
LVX	-/+	2	24	27800000	0.2
LVX	-/+	2	2	27800000	0.2
LVX	-/+	2	7	27800000	0.2
LVX	-/+	2	12	27800000	0.2
LVX	-/+	2	3	27800000	0.2
LVX	-/+	2	7	27800000	0.2
LVX	-/+	2	7	27800000	0.2
LVX	-/+	2	5	27800000	0.2
LVX	-/+	2	4	27800000	0.2
LVX	-/+	2	1	27800000	0.2
LVX	-/+	2	1	27800000	0.2
LVX	-/+	2	76	27800000	0.2
LVX	-/+	2	6	27800000	0.2
LVX	-/+	3	42	32750000	0.25
LVX	-/+	3	4	32750000	0.25
LVX	-/+	3	6	32750000	0.25
LVX	-/+	3	4	32750000	0.25
LVX	-/+	3	3	32750000	0.25
LVX	-/+	3	1	32750000	0.25
LVX	-/+	3	9	32750000	0.25
LVX	-/+	3	3	32750000	0.25
LVX	-/+	3	5	32750000	0.25
LVX	-/+	3	6	32750000	0.25
LVX	-/+	3	20	32750000	0.25
LVX	-/+	3	8	32750000	0.25
LVX	-/+	3	3	32750000	0.25
LVX	-/+	3	1	32750000	0.25
LVX	-/+	3	4	32750000	0.25
LVX	-/+	3	0	32750000	0.25
LVX	-/+	3	2	32750000	0.25
LVX	-/+	3	2	32750000	0.25
LVX	-/+	3	3	32750000	0.25
LVX	-/+	3	17	32750000	0.25
LVX	-/+	3	3	32750000	0.25
LVX	-/+	3	3	32750000	0.25
LVX	-/+	3	6	32750000	0.25
LVX	-/+	3	5	32750000	0.25
LVX	-/+	3	6	32750000	0.25
LVX	-/+	3	3	32750000	0.25
LVX	-/+	3	1	32750000	0.25
LVX	-/+	3	1	32750000	0.25
LVX	-/+	3	6	32750000	0.25
LVX	-/+	3	2	32750000	0.25
LVX	-/+	3	3	32750000	0.25
LVX	-/+	3	10	32750000	0.25
LVX	-/+	3	5	32750000	0.25
LVX	-/+	3	5	32750000	0.25
LVX	-/+	3	2	32750000	0.25
LVX	-/+	3	3	32750000	0.25
LVX	-/+	3	2	32750000	0.25
LVX	-/+	3	2	32750000	0.25
LVX	-/+	3	3	32750000	0.25
LVX	-/+	3	3	32750000	0.25
LVX	-/+	3	7	32750000	0.25
LVX	-/+	3	1	32750000	0.25
LVX	-/+	3	8	32750000	0.25
LVX	-/+	3	3	32750000	0.25
LVX	-/+	4	2	2.79167e+07	0.25
LVX	-/+	4	6	2.79167e+07	0.25
LVX	-/+	4	4	2.79167e+07	0.25
LVX	-/+	4	3	2.79167e+07	0.25
LVX	-/+	4	5	2.79167e+07	0.25
LVX	-/+	4	3	2.79167e+07	0.25
LVX	-/+	4	1	2.79167e+07	0.25
LVX	-/+	4	2	2.79167e+07	0.25
LVX	-/+	4	11	2.79167e+07	0.25
LVX	-/+	4	1	2.79167e+07	0.25
LVX	-/+	4	6	2.79167e+07	0.25
LVX	-/+	4	7	2.79167e+07	0.25
LVX	-/+	4	6	2.79167e+07	0.25
LVX	-/+	4	2	2.79167e+07	0.25
LVX	-/+	4	2	2.79167e+07	0.25
LVX	-/+	4	4	2.79167e+07	0.25
LVX	-/+	4	27	2.79167e+07	0.25
LVX	-/+	4	2	2.79167e+07	0.25
LVX	-/+	4	3	2.79167e+07	0.25
LVX	-/+	4	2	2.79167e+07	0.25
LVX	-/+	4	3	2.79167e+07	0.25
LVX	-/+	4	3	2.79167e+07	0.25
LVX	-/+	4	4	2.79167e+07	0.25
LVX	-/+	4	5	2.79167e+07	0.25
LVX	-/+	4	5	2.79167e+07	0.25
LVX	-/+	4	3	2.79167e+07	0.25
LVX	-/+	4	3	2.79167e+07	0.25
LVX	-/+	4	12	2.79167e+07	0.25
LVX	-/+	4	8	2.79167e+07	0.25
LVX	-/+	4	4	2.79167e+07	0.25
LVX	-/+	4	2	2.79167e+07	0.25
LVX	-/+	4	27	2.79167e+07	0.25
LVX	-/+	4	4	2.79167e+07	0.25
LVX	-/+	4	14	2.79167e+07	0.25
LVX	-/+	4	10	2.79167e+07	0.25
LVX	-/+	4	8	2.79167e+07	0.25
LVX	-/+	4	5	2.79167e+07	0.25
LVX	-/+	4	13	2.79167e+07	0.25
LVX	-/+	4	4	2.79167e+07	0.25
LVX	-/+	4	3	2.79167e+07	0.25
LVX	-/+	4	11	2.79167e+07	0.25
LVX	-/+	4	4	2.79167e+07	0.25
LVX	-/+	4	0	2.79167e+07	0.25
LVX	-/+	4	7	2.79167e+07	0.25
LVX	-/+	5	2	39500000	0.25
LVX	-/+	5	3	39500000	0.25
LVX	-/+	5	53	39500000	0.25
LVX	-/+	5	7	39500000	0.25
LVX	-/+	5	12	39500000	0.25
LVX	-/+	5	4	39500000	0.25
LVX	-/+	5	10	39500000	0.25
LVX	-/+	5	3	39500000	0.25
LVX	-/+	5	3	39500000	0.25
LVX	-/+	5	3	39500000	0.25
LVX	-/+	5	8	39500000	0.25
LVX	-/+	5	10	39500000	0.25
LVX	-/+	5	5	39500000	0.25
LVX	-/+	5	4	39500000	0.25
LVX	-/+	5	4	39500000	0.25
LVX	-/+	5	7	39500000	0.25
LVX	-/+	5	4	39500000	0.25
LVX	-/+	5	8	39500000	0.25
LVX	-/+	5	2	39500000	0.25
LVX	-/+	5	2	39500000	0.25
LVX	-/+	5	1	39500000	0.25
LVX	-/+	5	3	39500000	0.25
LVX	-/+	5	4	39500000	0.25
LVX	-/+	5	14	39500000	0.25
LVX	-/+	5	2	39500000	0.25
LVX	-/+	5	7	39500000	0.25
LVX	-/+	5	1	39500000	0.25
LVX	-/+	5	6	39500000	0.25
LVX	-/+	5	6	39500000	0.25
LVX	-/+	5	1	39500000	0.25
LVX	-/+	5	2	39500000	0.25
LVX	-/+	5	5	39500000	0.25
LVX	-/+	5	8	39500000	0.25
LVX	-/+	5	66	39500000	0.25
LVX	-/+	5	8	39500000	0.25
LVX	-/+	5	5	39500000	0.25
LVX	-/+	5	3	39500000	0.25
LVX	-/+	5	1	39500000	0.25
LVX	-/+	5	3	39500000	0.25
LVX	-/+	5	5	39500000	0.25
LVX	-/+	5	22	39500000	0.25
LVX	-/+	5	9	39500000	0.25
LVX	-/+	5	2	39500000	0.25
LVX	-/+	5	6	39500000	0.25
LVX	+/+	1	13	1.62667e+07	0.2
LVX	+/+	1	6	1.62667e+07	0.2
LVX	+/+	1	7	1.62667e+07	0.2
LVX	+/+	1	5	1.62667e+07	0.2
LVX	+/+	1	2	1.62667e+07	0.2
LVX	+/+	1	3	1.62667e+07	0.2
LVX	+/+	1	25	1.62667e+07	0.2
LVX	+/+	1	13	1.62667e+07	0.2
LVX	+/+	1	4	1.62667e+07	0.2
LVX	+/+	1	10	1.62667e+07	0.2
LVX	+/+	1	1	1.62667e+07	0.2
LVX	+/+	1	1	1.62667e+07	0.2
LVX	+/+	1	11	1.62667e+07	0.2
LVX	+/+	1	4	1.62667e+07	0.2
LVX	+/+	1	3	1.62667e+07	0.2
LVX	+/+	1	5	1.62667e+07	0.2
LVX	+/+	1	6	1.62667e+07	0.2
LVX	+/+	1	16	1.62667e+07	0.2
LVX	+/+	1	2	1.62667e+07	0.2
LVX	+/+	1	10	1.62667e+07	0.2
LVX	+/+	1	2	1.62667e+07	0.2
LVX	+/+	1	5	1.62667e+07	0.2
LVX	+/+	1	4	1.62667e+07	0.2
LVX	+/+	1	3	1.62667e+07	0.2
LVX	+/+	1	5	1.62667e+07	0.2
LVX	+/+	1	5	1.62667e+07	0.2
LVX	+/+	1	3	1.62667e+07	0.2
LVX	+/+	1	4	1.62667e+07	0.2
LVX	+/+	1	3	1.62667e+07	0.2
LVX	+/+	1	3	1.62667e+07	0.2
LVX	+/+	1	6	1.62667e+07	0.2
LVX	+/+	1	3	1.62667e+07	0.2
LVX	+/+	1	3	1.62667e+07	0.2
LVX	+/+	1	7	1.62667e+07	0.2
LVX	+/+	1	7	1.62667e+07	0.2
LVX	+/+	1	3	1.62667e+07	0.2
LVX	+/+	1	2	1.62667e+07	0.2
LVX	+/+	1	4	1.62667e+07	0.2
LVX	+/+	1	20	1.62667e+07	0.2
LVX	+/+	1	2	1.62667e+07	0.2
LVX	+/+	1	8	1.62667e+07	0.2
LVX	+/+	1	3	1.62667e+07	0.2
LVX	+/+	1	2	1.62667e+07	0.2
LVX	+/+	1	5	1.62667e+07	0.2
LVX	+/+	2	9	18400000	0.2
LVX	+/+	2	2	18400000	0.2
LVX	+/+	2	4	18400000	0.2
LVX	+/+	2	6	18400000	0.2
LVX	+/+	2	7	18400000	0.2
LVX	+/+	2	4	18400000	0.2
LVX	+/+	2	2	18400000	0.2
LVX	+/+	2	8	18400000	0.2
LVX	+/+	2	2	18400000	0.2
LVX	+/+	2	7	18400000	0.2
LVX	+/+	2	28	18400000	0.2
LVX	+/+	2	3	18400000	0.2
LVX	+/+	2	5	18400000	0.2
LVX	+/+	2	13	18400000	0.2
LVX	+/+	2	18	18400000	0.2
LVX	+/+	2	5	18400000	0.2
LVX	+/+	2	3	18400000	0.2
LVX	+/+	2	4	18400000	0.2
LVX	+/+	2	8	18400000	0.2
LVX	+/+	2	20	18400000	0.2
LVX	+/+	2	7	18400000	0.2
LVX	+/+	2	14	18400000	0.2
LVX	+/+	2	3	18400000	0.2
LVX	+/+	2	5	18400000	0.2
LVX	+/+	2	4	18400000	0.2
LVX	+/+	2	5	18400000	0.2
LVX	+/+	2	7	18400000	0.2
LVX	+/+	2	3	18400000	0.2
LVX	+/+	2	2	18400000	0.2
LVX	+/+	2	1	18400000	0.2
LVX	+/+	2	9	18400000	0.2
LVX	+/+	2	12	18400000	0.2
LVX	+/+	2	14	18400000	0.2
LVX	+/+	2	8	18400000	0.2
LVX	+/+	2	13	18400000	0.2
LVX	+/+	2	4	18400000	0.2
LVX	+/+	2	15	18400000	0.2
LVX	+/+	2	165	18400000	0.2
LVX	+/+	2	55	18400000	0.2
LVX	+/+	2	9	18400000	0.2
LVX	+/+	2	18	18400000	0.2
LVX	+/+	2	4	18400000	0.2
LVX	+/+	2	2	18400000	0.2
LVX	+/+	2	8	18400000	0.2
LVX	+/+	3	8	3.10833e+07	0.25
LVX	+/+	3	3	3.10833e+07	0.25
LVX	+/+	3	7	3.10833e+07	0.25
LVX	+/+	3	26	3.10833e+07	0.25
LVX	+/+	3	4	3.10833e+07	0.25
LVX	+/+	3	3	3.10833e+07	0.25
LVX	+/+	3	89	3.10833e+07	0.25
LVX	+/+	3	2	3.10833e+07	0.25
LVX	+/+	3	5	3.10833e+07	0.25
LVX	+/+	3	1	3.10833e+07	0.25
LVX	+/+	3	4	3.10833e+07	0.25
LVX	+/+	3	2	3.10833e+07	0.25
LVX	+/+	3	1	3.10833e+07	0.25
LVX	+/+	3	7	3.10833e+07	0.25
LVX	+/+	3	3	3.10833e+07	0.25
LVX	+/+	3	5	3.10833e+07	0.25
LVX	+/+	3	0	3.10833e+07	0.25
LVX	+/+	3	3	3.10833e+07	0.25
LVX	+/+	3	0	3.10833e+07	0.25
LVX	+/+	3	1	3.10833e+07	0.25
LVX	+/+	3	1	3.10833e+07	0.25
LVX	+/+	3	7	3.10833e+07	0.25
LVX	+/+	3	10	3.10833e+07	0.25
LVX	+/+	3	0	3.10833e+07	0.25
LVX	+/+	3	13	3.10833e+07	0.25
LVX	+/+	3	6	3.10833e+07	0.25
LVX	+/+	3	11	3.10833e+07	0.25
LVX	+/+	3	6	3.10833e+07	0.25
LVX	+/+	3	0	3.10833e+07	0.25
LVX	+/+	3	5	3.10833e+07	0.25
LVX	+/+	3	4	3.10833e+07	0.25
LVX	+/+	3	7	3.10833e+07	0.25
LVX	+/+	3	4	3.10833e+07	0.25
LVX	+/+	3	4	3.10833e+07	0.25
LVX	+/+	3	0	3.10833e+07	0.25
LVX	+/+	3	2	3.10833e+07	0.25
LVX	+/+	3	17	3.10833e+07	0.25
LVX	+/+	3	24	3.10833e+07	0.25
LVX	+/+	3	63	3.10833e+07	0.25
LVX	+/+	3	3	3.10833e+07	0.25
LVX	+/+	3	3	3.10833e+07	0.25
LVX	+/+	3	5	3.10833e+07	0.25
LVX	+/+	3	10	3.10833e+07	0.25
LVX	+/+	3	9	3.10833e+07	0.25
LVX	+/+	4	6	3.58333e+07	0.25
LVX	+/+	4	4	3.58333e+07	0.25
LVX	+/+	4	3	3.58333e+07	0.25
LVX	+/+	4	2	3.58333e+07	0.25
LVX	+/+	4	3	3.58333e+07	0.25
LVX	+/+	4	1	3.58333e+07	0.25
LVX	+/+	4	1	3.58333e+07	0.25
LVX	+/+	4	5	3.58333e+07	0.25
LVX	+/+	4	2	3.58333e+07	0.25
LVX	+/+	4	4	3.58333e+07	0.25
LVX	+/+	4	3	3.58333e+07	0.25
LVX	+/+	4	91	3.58333e+07	0.25
LVX	+/+	4	3	3.58333e+07	0.25
LVX	+/+	4	1	3.58333e+07	0.25
LVX	+/+	4	3	3.58333e+07	0.25
LVX	+/+	4	7	3.58333e+07	0.25
LVX	+/+	4	0	3.58333e+07	0.25
LVX	+/+	4	5	3.58333e+07	0.25
LVX	+/+	4	17	3.58333e+07	0.25
LVX	+/+	4	9	3.58333e+07	0.25
LVX	+/+	4	2	3.58333e+07	0.25
LVX	+/+	4	79	3.58333e+07	0.25
LVX	+/+	4	4	3.58333e+07	0.25
LVX	+/+	4	12	3.58333e+07	0.25
LVX	+/+	4	15	3.58333e+07	0.25
LVX	+/+	4	8	3.58333e+07	0.25
LVX	+/+	4	13	3.58333e+07	0.25
LVX	+/+	4	7	3.58333e+07	0.25
LVX	+/+	4	5	3.58333e+07	0.25
LVX	+/+	4	7	3.58333e+07	0.25
LVX	+/+	4	2	3.58333e+07	0.25
LVX	+/+	4	13	3.58333e+07	0.25
LVX	+/+	4	5	3.58333e+07	0.25
LVX	+/+	4	5	3.58333e+07	0.25
LVX	+/+	4	13	3.58333e+07	0.25
LVX	+/+	4	11	3.58333e+07	0.25
LVX	+/+	4	12	3.58333e+07	0.25
LVX	+/+	4	15	3.58333e+07	0.25
LVX	+/+	4	3	3.58333e+07	0.25
LVX	+/+	4	9	3.58333e+07	0.25
LVX	+/+	4	9	3.58333e+07	0.25
LVX	+/+	4	5	3.58333e+07	0.25
LVX	+/+	4	6	3.58333e+07	0.25
LVX	+/+	5	18	5.50833e+07	0.25
LVX	+/+	5	21	5.50833e+07	0.25
LVX	+/+	5	15	5.50833e+07	0.25
LVX	+/+	5	22	5.50833e+07	0.25
LVX	+/+	5	6	5.50833e+07	0.25
LVX	+/+	5	8	5.50833e+07	0.25
LVX	+/+	5	18	5.50833e+07	0.25
LVX	+/+	5	39	5.50833e+07	0.25
LVX	+/+	5	34	5.50833e+07	0.25
LVX	+/+	5	17	5.50833e+07	0.25
LVX	+/+	5	16	5.50833e+07	0.25
LVX	+/+	5	17	5.50833e+07	0.25
LVX	+/+	5	16	5.50833e+07	0.25
LVX	+/+	5	12	5.50833e+07	0.25
LVX	+/+	5	15	5.50833e+07	0.25
LVX	+/+	5	28	5.50833e+07	0.25
LVX	+/+	5	9	5.50833e+07	0.25
LVX	+/+	5	16	5.50833e+07	0.25
LVX	+/+	5	75	5.50833e+07	0.25
LVX	+/+	5	30	5.50833e+07	0.25
LVX	+/+	5	25	5.50833e+07	0.25
LVX	+/+	5	12	5.50833e+07	0.25
LVX	+/+	5	17	5.50833e+07	0.25
LVX	+/+	5	15	5.50833e+07	0.25
LVX	+/+	5	21	5.50833e+07	0.25
LVX	+/+	5	33	5.50833e+07	0.25
LVX	+/+	5	49	5.50833e+07	0.25
LVX	+/+	5	22	5.50833e+07	0.25
LVX	+/+	5	20	5.50833e+07	0.25
LVX	+/+	5	9	5.50833e+07	0.25
LVX	+/+	5	23	5.50833e+07	0.25
LVX	+/+	5	23	5.50833e+07	0.25
LVX	+/+	5	33	5.50833e+07	0.25
LVX	+/+	5	24	5.50833e+07	0.25
LVX	+/+	5	29	5.50833e+07	0.25
LVX	+/+	5	17	5.50833e+07	0.25
LVX	+/+	5	16	5.50833e+07	0.25
LVX	+/+	5	30	5.50833e+07	0.25
LVX	+/+	5	13	5.50833e+07	0.25
LVX	+/+	5	23	5.50833e+07	0.25
LVX	+/+	5	19	5.50833e+07	0.25
LVX	+/+	5	10	5.50833e+07	0.25
LVX	+/+	5	30	5.50833e+07	0.25
LVX	+/+	5	28	5.50833e+07	0.25

## Sheet: fig_3C
Notes: PYO pre-treatment refers to treatment in the liquid culture stage before plating on ciprofloxacin agar.
Nt = number of cells plated (average of 6 representative parallel cultures).
Plating efficiency = fraction of each parallel culture that was plated.
To calculate the apparent mutation rate for each biological replicate (consisting of all rows with the same combination of PYO pre-treatment and Replicate), calculate the estimated number of mutational events per culture (m) using the newton.LD.plating function in the rsalvador R package, then divide m by Nt/Plating efficiency.
To calculate 84% confidence intervals for the mutation rate estimates, use the confint.LD.plating function in rsalvador (with alpha = 0.16) and divide the result by Nt/Plating efficiency.
Plots were made in R - ggplot with geom_point() for the mutation rate estimate and geom_linerange() for the confidence intervals.
PYO pre-treatment (µM)	Replicate	Colony count	Nt	Plating efficiency
0	1	1	3.19167e+07	0.25
0	1	0	3.19167e+07	0.25
0	1	14	3.19167e+07	0.25
0	1	1	3.19167e+07	0.25
0	1	0	3.19167e+07	0.25
0	1	2	3.19167e+07	0.25
0	1	1	3.19167e+07	0.25
0	1	0	3.19167e+07	0.25
0	1	5	3.19167e+07	0.25
0	1	3	3.19167e+07	0.25
0	1	0	3.19167e+07	0.25
0	1	0	3.19167e+07	0.25
0	1	0	3.19167e+07	0.25
0	1	1	3.19167e+07	0.25
0	1	1	3.19167e+07	0.25
0	1	0	3.19167e+07	0.25
0	1	15	3.19167e+07	0.25
0	1	0	3.19167e+07	0.25
0	1	0	3.19167e+07	0.25
0	1	0	3.19167e+07	0.25
0	1	0	3.19167e+07	0.25
0	1	1	3.19167e+07	0.25
0	1	3	3.19167e+07	0.25
0	1	0	3.19167e+07	0.25
0	1	2	3.19167e+07	0.25
0	1	4	3.19167e+07	0.25
0	1	11	3.19167e+07	0.25
0	1	26	3.19167e+07	0.25
0	1	7	3.19167e+07	0.25
0	1	0	3.19167e+07	0.25
0	1	2	3.19167e+07	0.25
0	1	1	3.19167e+07	0.25
0	1	2	3.19167e+07	0.25
0	1	1	3.19167e+07	0.25
0	1	0	3.19167e+07	0.25
0	1	3	3.19167e+07	0.25
0	1	2	3.19167e+07	0.25
0	1	1	3.19167e+07	0.25
0	1	1	3.19167e+07	0.25
0	1	0	3.19167e+07	0.25
0	1	0	3.19167e+07	0.25
0	1	0	3.19167e+07	0.25
0	1	0	3.19167e+07	0.25
0	1	0	3.19167e+07	0.25
0	2	2	1.53333e+07	0.25
0	2	0	1.53333e+07	0.25
0	2	3	1.53333e+07	0.25
0	2	41	1.53333e+07	0.25
0	2	1	1.53333e+07	0.25
0	2	0	1.53333e+07	0.25
0	2	1	1.53333e+07	0.25
0	2	1	1.53333e+07	0.25
0	2	1	1.53333e+07	0.25
0	2	1	1.53333e+07	0.25
0	2	0	1.53333e+07	0.25
0	2	4	1.53333e+07	0.25
0	2	0	1.53333e+07	0.25
0	2	2	1.53333e+07	0.25
0	2	0	1.53333e+07	0.25
0	2	1	1.53333e+07	0.25
0	2	0	1.53333e+07	0.25
0	2	3	1.53333e+07	0.25
0	2	1	1.53333e+07	0.25
0	2	10	1.53333e+07	0.25
0	2	1	1.53333e+07	0.25
0	2	4	1.53333e+07	0.25
0	2	0	1.53333e+07	0.25
0	2	2	1.53333e+07	0.25
0	2	0	1.53333e+07	0.25
0	2	0	1.53333e+07	0.25
0	2	5	1.53333e+07	0.25
0	2	1	1.53333e+07	0.25
0	2	10	1.53333e+07	0.25
0	2	0	1.53333e+07	0.25
0	2	1	1.53333e+07	0.25
0	2	0	1.53333e+07	0.25
0	2	4	1.53333e+07	0.25
0	2	11	1.53333e+07	0.25
0	2	4	1.53333e+07	0.25
0	2	0	1.53333e+07	0.25
0	2	0	1.53333e+07	0.25
0	2	12	1.53333e+07	0.25
0	2	0	1.53333e+07	0.25
0	2	2	1.53333e+07	0.25
0	2	0	1.53333e+07	0.25
0	2	1	1.53333e+07	0.25
0	2	2	1.53333e+07	0.25
0	2	2	1.53333e+07	0.25
0	3	0	23625000	0.25
0	3	0	23625000	0.25
0	3	0	23625000	0.25
0	3	1	23625000	0.25
0	3	0	23625000	0.25
0	3	6	23625000	0.25
0	3	0	23625000	0.25
0	3	4	23625000	0.25
0	3	2	23625000	0.25
0	3	1	23625000	0.25
0	3	0	23625000	0.25
0	3	1	23625000	0.25
0	3	2	23625000	0.25
0	3	1	23625000	0.25
0	3	0	23625000	0.25
0	3	1	23625000	0.25
0	3	1	23625000	0.25
0	3	3	23625000	0.25
0	3	6	23625000	0.25
0	3	7	23625000	0.25
0	3	0	23625000	0.25
0	3	2	23625000	0.25
0	3	0	23625000	0.25
0	3	3	23625000	0.25
0	3	3	23625000	0.25
0	3	0	23625000	0.25
0	3	4	23625000	0.25
0	3	0	23625000	0.25
0	3	0	23625000	0.25
0	3	3	23625000	0.25
0	3	7	23625000	0.25
0	3	0	23625000	0.25
0	3	1	23625000	0.25
0	3	0	23625000	0.25
0	3	4	23625000	0.25
0	3	4	23625000	0.25
0	3	1	23625000	0.25
0	3	0	23625000	0.25
0	3	3	23625000	0.25
0	3	3	23625000	0.25
0	3	0	23625000	0.25
0	3	4	23625000	0.25
0	3	0	23625000	0.25
0	3	0	23625000	0.25
0	4	1	4.58333e+07	0.25
0	4	27	4.58333e+07	0.25
0	4	12	4.58333e+07	0.25
0	4	14	4.58333e+07	0.25
0	4	0	4.58333e+07	0.25
0	4	5	4.58333e+07	0.25
0	4	0	4.58333e+07	0.25
0	4	0	4.58333e+07	0.25
0	4	0	4.58333e+07	0.25
0	4	8	4.58333e+07	0.25
0	4	1	4.58333e+07	0.25
0	4	0	4.58333e+07	0.25
0	4	2	4.58333e+07	0.25
0	4	2	4.58333e+07	0.25
0	4	0	4.58333e+07	0.25
0	4	7	4.58333e+07	0.25
0	4	1	4.58333e+07	0.25
0	4	2	4.58333e+07	0.25
0	4	3	4.58333e+07	0.25
0	4	0	4.58333e+07	0.25
0	4	1	4.58333e+07	0.25
0	4	3	4.58333e+07	0.25
0	4	1	4.58333e+07	0.25
0	4	1	4.58333e+07	0.25
0	4	2	4.58333e+07	0.25
0	4	4	4.58333e+07	0.25
0	4	2	4.58333e+07	0.25
0	4	3	4.58333e+07	0.25
0	4	2	4.58333e+07	0.25
0	4	0	4.58333e+07	0.25
0	4	5	4.58333e+07	0.25
0	4	2	4.58333e+07	0.25
0	4	0	4.58333e+07	0.25
0	4	3	4.58333e+07	0.25
0	4	0	4.58333e+07	0.25
0	4	3	4.58333e+07	0.25
0	4	1	4.58333e+07	0.25
0	4	0	4.58333e+07	0.25
0	4	0	4.58333e+07	0.25
0	4	2	4.58333e+07	0.25
0	4	0	4.58333e+07	0.25
0	4	4	4.58333e+07	0.25
0	4	0	4.58333e+07	0.25
0	4	2	4.58333e+07	0.25
50	1	0	21750000	0.25
50	1	0	21750000	0.25
50	1	1	21750000	0.25
50	1	1	21750000	0.25
50	1	7	21750000	0.25
50	1	4	21750000	0.25
50	1	0	21750000	0.25
50	1	0	21750000	0.25
50	1	0	21750000	0.25
50	1	1	21750000	0.25
50	1	0	21750000	0.25
50	1	1	21750000	0.25
50	1	1	21750000	0.25
50	1	0	21750000	0.25
50	1	1	21750000	0.25
50	1	0	21750000	0.25
50	1	0	21750000	0.25
50	1	3	21750000	0.25
50	1	0	21750000	0.25
50	1	0	21750000	0.25
50	1	29	21750000	0.25
50	1	4	21750000	0.25
50	1	3	21750000	0.25
50	1	0	21750000	0.25
50	1	1	21750000	0.25
50	1	2	21750000	0.25
50	1	0	21750000	0.25
50	1	0	21750000	0.25
50	1	0	21750000	0.25
50	1	0	21750000	0.25
50	1	0	21750000	0.25
50	1	0	21750000	0.25
50	1	4	21750000	0.25
50	1	1	21750000	0.25
50	1	1	21750000	0.25
50	1	1	21750000	0.25
50	1	0	21750000	0.25
50	1	0	21750000	0.25
50	1	0	21750000	0.25
50	1	0	21750000	0.25
50	1	0	21750000	0.25
50	1	1	21750000	0.25
50	1	3	21750000	0.25
50	1	0	21750000	0.25
50	2	10	2.16667e+07	0.25
50	2	3	2.16667e+07	0.25
50	2	5	2.16667e+07	0.25
50	2	4	2.16667e+07	0.25
50	2	12	2.16667e+07	0.25
50	2	1	2.16667e+07	0.25
50	2	1	2.16667e+07	0.25
50	2	6	2.16667e+07	0.25
50	2	3	2.16667e+07	0.25
50	2	3	2.16667e+07	0.25
50	2	2	2.16667e+07	0.25
50	2	1	2.16667e+07	0.25
50	2	1	2.16667e+07	0.25
50	2	0	2.16667e+07	0.25
50	2	5	2.16667e+07	0.25
50	2	4	2.16667e+07	0.25
50	2	0	2.16667e+07	0.25
50	2	5	2.16667e+07	0.25
50	2	4	2.16667e+07	0.25
50	2	5	2.16667e+07	0.25
50	2	3	2.16667e+07	0.25
50	2	3	2.16667e+07	0.25
50	2	1	2.16667e+07	0.25
50	2	1	2.16667e+07	0.25
50	2	0	2.16667e+07	0.25
50	2	0	2.16667e+07	0.25
50	2	0	2.16667e+07	0.25
50	2	215	2.16667e+07	0.25
50	2	14	2.16667e+07	0.25
50	2	0	2.16667e+07	0.25
50	2	4	2.16667e+07	0.25
50	2	4	2.16667e+07	0.25
50	2	2	2.16667e+07	0.25
50	2	4	2.16667e+07	0.25
50	2	0	2.16667e+07	0.25
50	2	8	2.16667e+07	0.25
50	2	6	2.16667e+07	0.25
50	2	1	2.16667e+07	0.25
50	2	0	2.16667e+07	0.25
50	2	4	2.16667e+07	0.25
50	2	3	2.16667e+07	0.25
50	2	2	2.16667e+07	0.25
50	2	2	2.16667e+07	0.25
50	2	3	2.16667e+07	0.25
50	3	0	18500000	0.25
50	3	0	18500000	0.25
50	3	4	18500000	0.25
50	3	4	18500000	0.25
50	3	0	18500000	0.25
50	3	1	18500000	0.25
50	3	3	18500000	0.25
50	3	1	18500000	0.25
50	3	8	18500000	0.25
50	3	0	18500000	0.25
50	3	4	18500000	0.25
50	3	6	18500000	0.25
50	3	3	18500000	0.25
50	3	0	18500000	0.25
50	3	4	18500000	0.25
50	3	1	18500000	0.25
50	3	3	18500000	0.25
50	3	2	18500000	0.25
50	3	0	18500000	0.25
50	3	9	18500000	0.25
50	3	6	18500000	0.25
50	3	0	18500000	0.25
50	3	0	18500000	0.25
50	3	0	18500000	0.25
50	3	2	18500000	0.25
50	3	4	18500000	0.25
50	3	10	18500000	0.25
50	3	1	18500000	0.25
50	3	0	18500000	0.25
50	3	5	18500000	0.25
50	3	1	18500000	0.25
50	3	8	18500000	0.25
50	3	2	18500000	0.25
50	3	0	18500000	0.25
50	3	4	18500000	0.25
50	3	3	18500000	0.25
50	3	2	18500000	0.25
50	3	2	18500000	0.25
50	3	2	18500000	0.25
50	3	0	18500000	0.25
50	3	1	18500000	0.25
50	3	4	18500000	0.25
50	3	1	18500000	0.25
50	3	6	18500000	0.25
50	4	2	5.39167e+07	0.25
50	4	1	5.39167e+07	0.25
50	4	3	5.39167e+07	0.25
50	4	3	5.39167e+07	0.25
50	4	2	5.39167e+07	0.25
50	4	4	5.39167e+07	0.25
50	4	3	5.39167e+07	0.25
50	4	2	5.39167e+07	0.25
50	4	1	5.39167e+07	0.25
50	4	1	5.39167e+07	0.25
50	4	0	5.39167e+07	0.25
50	4	2	5.39167e+07	0.25
50	4	4	5.39167e+07	0.25
50	4	1	5.39167e+07	0.25
50	4	1	5.39167e+07	0.25
50	4	1	5.39167e+07	0.25
50	4	3	5.39167e+07	0.25
50	4	11	5.39167e+07	0.25
50	4	7	5.39167e+07	0.25
50	4	23	5.39167e+07	0.25
50	4	0	5.39167e+07	0.25
50	4	17	5.39167e+07	0.25
50	4	3	5.39167e+07	0.25
50	4	0	5.39167e+07	0.25
50	4	5	5.39167e+07	0.25
50	4	4	5.39167e+07	0.25
50	4	4	5.39167e+07	0.25
50	4	9	5.39167e+07	0.25
50	4	1	5.39167e+07	0.25
50	4	50	5.39167e+07	0.25
50	4	5	5.39167e+07	0.25
50	4	4	5.39167e+07	0.25
50	4	4	5.39167e+07	0.25
50	4	7	5.39167e+07	0.25
50	4	2	5.39167e+07	0.25
50	4	9	5.39167e+07	0.25
50	4	6	5.39167e+07	0.25
50	4	3	5.39167e+07	0.25
50	4	0	5.39167e+07	0.25
50	4	13	5.39167e+07	0.25
50	4	1	5.39167e+07	0.25
50	4	5	5.39167e+07	0.25
50	4	13	5.39167e+07	0.25
50	4	6	5.39167e+07	0.25
100	1	1	2.34167e+07	0.25
100	1	1	2.34167e+07	0.25
100	1	2	2.34167e+07	0.25
100	1	1	2.34167e+07	0.25
100	1	0	2.34167e+07	0.25
100	1	8	2.34167e+07	0.25
100	1	2	2.34167e+07	0.25
100	1	2	2.34167e+07	0.25
100	1	11	2.34167e+07	0.25
100	1	7	2.34167e+07	0.25
100	1	1	2.34167e+07	0.25
100	1	2	2.34167e+07	0.25
100	1	0	2.34167e+07	0.25
100	1	9	2.34167e+07	0.25
100	1	3	2.34167e+07	0.25
100	1	6	2.34167e+07	0.25
100	1	0	2.34167e+07	0.25
100	1	2	2.34167e+07	0.25
100	1	0	2.34167e+07	0.25
100	1	1	2.34167e+07	0.25
100	1	6	2.34167e+07	0.25
100	1	0	2.34167e+07	0.25
100	1	0	2.34167e+07	0.25
100	1	5	2.34167e+07	0.25
100	1	52	2.34167e+07	0.25
100	1	4	2.34167e+07	0.25
100	1	1	2.34167e+07	0.25
100	1	3	2.34167e+07	0.25
100	1	0	2.34167e+07	0.25
100	1	1	2.34167e+07	0.25
100	1	1	2.34167e+07	0.25
100	1	2	2.34167e+07	0.25
100	1	9	2.34167e+07	0.25
100	1	10	2.34167e+07	0.25
100	1	5	2.34167e+07	0.25
100	1	0	2.34167e+07	0.25
100	1	8	2.34167e+07	0.25
100	1	17	2.34167e+07	0.25
100	1	3	2.34167e+07	0.25
100	1	1	2.34167e+07	0.25
100	1	1	2.34167e+07	0.25
100	1	0	2.34167e+07	0.25
100	1	5	2.34167e+07	0.25
100	1	0	2.34167e+07	0.25
100	2	0	2.24167e+07	0.25
100	2	44	2.24167e+07	0.25
100	2	1	2.24167e+07	0.25
100	2	24	2.24167e+07	0.25
100	2	1	2.24167e+07	0.25
100	2	22	2.24167e+07	0.25
100	2	2	2.24167e+07	0.25
100	2	3	2.24167e+07	0.25
100	2	5	2.24167e+07	0.25
100	2	2	2.24167e+07	0.25
100	2	6	2.24167e+07	0.25
100	2	2	2.24167e+07	0.25
100	2	6	2.24167e+07	0.25
100	2	3	2.24167e+07	0.25
100	2	4	2.24167e+07	0.25
100	2	4	2.24167e+07	0.25
100	2	2	2.24167e+07	0.25
100	2	10	2.24167e+07	0.25
100	2	3	2.24167e+07	0.25
100	2	4	2.24167e+07	0.25
100	2	6	2.24167e+07	0.25
100	2	3	2.24167e+07	0.25
100	2	5	2.24167e+07	0.25
100	2	7	2.24167e+07	0.25
100	2	10	2.24167e+07	0.25
100	2	10	2.24167e+07	0.25
100	2	6	2.24167e+07	0.25
100	2	25	2.24167e+07	0.25
100	2	12	2.24167e+07	0.25
100	2	0	2.24167e+07	0.25
100	2	8	2.24167e+07	0.25
100	2	7	2.24167e+07	0.25
100	2	11	2.24167e+07	0.25
100	2	7	2.24167e+07	0.25
100	2	10	2.24167e+07	0.25
100	2	5	2.24167e+07	0.25
100	2	5	2.24167e+07	0.25
100	2	5	2.24167e+07	0.25
100	2	4	2.24167e+07	0.25
100	2	2	2.24167e+07	0.25
100	2	8	2.24167e+07	0.25
100	2	4	2.24167e+07	0.25
100	2	3	2.24167e+07	0.25
100	2	8	2.24167e+07	0.25
100	3	3	1.92917e+07	0.25
100	3	19	1.92917e+07	0.25
100	3	1	1.92917e+07	0.25
100	3	0	1.92917e+07	0.25
100	3	7	1.92917e+07	0.25
100	3	2	1.92917e+07	0.25
100	3	6	1.92917e+07	0.25
100	3	1	1.92917e+07	0.25
100	3	1	1.92917e+07	0.25
100	3	3	1.92917e+07	0.25
100	3	19	1.92917e+07	0.25
100	3	0	1.92917e+07	0.25
100	3	6	1.92917e+07	0.25
100	3	0	1.92917e+07	0.25
100	3	10	1.92917e+07	0.25
100	3	5	1.92917e+07	0.25
100	3	6	1.92917e+07	0.25
100	3	8	1.92917e+07	0.25
100	3	5	1.92917e+07	0.25
100	3	2	1.92917e+07	0.25
100	3	1	1.92917e+07	0.25
100	3	0	1.92917e+07	0.25
100	3	1	1.92917e+07	0.25
100	3	6	1.92917e+07	0.25
100	3	5	1.92917e+07	0.25
100	3	3	1.92917e+07	0.25
100	3	6	1.92917e+07	0.25
100	3	7	1.92917e+07	0.25
100	3	3	1.92917e+07	0.25
100	3	3	1.92917e+07	0.25
100	3	5	1.92917e+07	0.25
100	3	4	1.92917e+07	0.25
100	3	2	1.92917e+07	0.25
100	3	2	1.92917e+07	0.25
100	3	2	1.92917e+07	0.25
100	3	18	1.92917e+07	0.25
100	3	3	1.92917e+07	0.25
100	3	2	1.92917e+07	0.25
100	3	4	1.92917e+07	0.25
100	3	5	1.92917e+07	0.25
100	3	1	1.92917e+07	0.25
100	3	5	1.92917e+07	0.25
100	3	2	1.92917e+07	0.25
100	3	1	1.92917e+07	0.25
100	4	11	2.34167e+07	0.25
100	4	1	2.34167e+07	0.25
100	4	3	2.34167e+07	0.25
100	4	2	2.34167e+07	0.25
100	4	9	2.34167e+07	0.25
100	4	0	2.34167e+07	0.25
100	4	1	2.34167e+07	0.25
100	4	1	2.34167e+07	0.25
100	4	3	2.34167e+07	0.25
100	4	2	2.34167e+07	0.25
100	4	1	2.34167e+07	0.25
100	4	0	2.34167e+07	0.25
100	4	4	2.34167e+07	0.25
100	4	7	2.34167e+07	0.25
100	4	4	2.34167e+07	0.25
100	4	16	2.34167e+07	0.25
100	4	0	2.34167e+07	0.25
100	4	3	2.34167e+07	0.25
100	4	3	2.34167e+07	0.25
100	4	3	2.34167e+07	0.25
100	4	10	2.34167e+07	0.25
100	4	1	2.34167e+07	0.25
100	4	1	2.34167e+07	0.25
100	4	0	2.34167e+07	0.25
100	4	0	2.34167e+07	0.25
100	4	1	2.34167e+07	0.25
100	4	0	2.34167e+07	0.25
100	4	0	2.34167e+07	0.25
100	4	0	2.34167e+07	0.25
100	4	0	2.34167e+07	0.25
100	4	1	2.34167e+07	0.25
100	4	5	2.34167e+07	0.25
100	4	0	2.34167e+07	0.25
100	4	0	2.34167e+07	0.25
100	4	8	2.34167e+07	0.25
100	4	1	2.34167e+07	0.25
100	4	1	2.34167e+07	0.25
100	4	0	2.34167e+07	0.25
100	4	0	2.34167e+07	0.25
100	4	0	2.34167e+07	0.25
100	4	1	2.34167e+07	0.25
100	4	0	2.34167e+07	0.25
100	4	0	2.34167e+07	0.25
100	4	3	2.34167e+07	0.25
200	1	3	3.23333e+07	0.25
200	1	6	3.23333e+07	0.25
200	1	1	3.23333e+07	0.25
200	1	12	3.23333e+07	0.25
200	1	3	3.23333e+07	0.25
200	1	0	3.23333e+07	0.25
200	1	4	3.23333e+07	0.25
200	1	5	3.23333e+07	0.25
200	1	10	3.23333e+07	0.25
200	1	4	3.23333e+07	0.25
200	1	13	3.23333e+07	0.25
200	1	4	3.23333e+07	0.25
200	1	5	3.23333e+07	0.25
200	1	45	3.23333e+07	0.25
200	1	7	3.23333e+07	0.25
200	1	6	3.23333e+07	0.25
200	1	1	3.23333e+07	0.25
200	1	1	3.23333e+07	0.25
200	1	5	3.23333e+07	0.25
200	1	12	3.23333e+07	0.25
200	1	3	3.23333e+07	0.25
200	1	2	3.23333e+07	0.25
200	1	3	3.23333e+07	0.25
200	1	0	3.23333e+07	0.25
200	1	9	3.23333e+07	0.25
200	1	14	3.23333e+07	0.25
200	1	70	3.23333e+07	0.25
200	1	8	3.23333e+07	0.25
200	1	9	3.23333e+07	0.25
200	1	2	3.23333e+07	0.25
200	1	7	3.23333e+07	0.25
200	1	14	3.23333e+07	0.25
200	1	15	3.23333e+07	0.25
200	1	18	3.23333e+07	0.25
200	1	15	3.23333e+07	0.25
200	1	3	3.23333e+07	0.25
200	1	7	3.23333e+07	0.25
200	1	5	3.23333e+07	0.25
200	1	11	3.23333e+07	0.25
200	1	7	3.23333e+07	0.25
200	1	10	3.23333e+07	0.25
200	1	37	3.23333e+07	0.25
200	1	9	3.23333e+07	0.25
200	1	9	3.23333e+07	0.25
200	2	4	1.18333e+07	0.25
200	2	10	1.18333e+07	0.25
200	2	5	1.18333e+07	0.25
200	2	4	1.18333e+07	0.25
200	2	8	1.18333e+07	0.25
200	2	1	1.18333e+07	0.25
200	2	2	1.18333e+07	0.25
200	2	2	1.18333e+07	0.25
200	2	6	1.18333e+07	0.25
200	2	12	1.18333e+07	0.25
200	2	10	1.18333e+07	0.25
200	2	27	1.18333e+07	0.25
200	2	1	1.18333e+07	0.25
200	2	8	1.18333e+07	0.25
200	2	4	1.18333e+07	0.25
200	2	4	1.18333e+07	0.25
200	2	5	1.18333e+07	0.25
200	2	5	1.18333e+07	0.25
200	2	5	1.18333e+07	0.25
200	2	1	1.18333e+07	0.25
200	2	0	1.18333e+07	0.25
200	2	0	1.18333e+07	0.25
200	2	0	1.18333e+07	0.25
200	2	0	1.18333e+07	0.25
200	2	4	1.18333e+07	0.25
200	2	9	1.18333e+07	0.25
200	2	17	1.18333e+07	0.25
200	2	11	1.18333e+07	0.25
200	2	6	1.18333e+07	0.25
200	2	6	1.18333e+07	0.25
200	2	12	1.18333e+07	0.25
200	2	6	1.18333e+07	0.25
200	2	8	1.18333e+07	0.25
200	2	5	1.18333e+07	0.25
200	2	11	1.18333e+07	0.25
200	2	3	1.18333e+07	0.25
200	2	4	1.18333e+07	0.25
200	2	5	1.18333e+07	0.25
200	2	6	1.18333e+07	0.25
200	2	6	1.18333e+07	0.25
200	2	2	1.18333e+07	0.25
200	2	2	1.18333e+07	0.25
200	2	2	1.18333e+07	0.25
200	2	6	1.18333e+07	0.25
200	3	39	1.37917e+07	0.25
200	3	6	1.37917e+07	0.25
200	3	5	1.37917e+07	0.25
200	3	2	1.37917e+07	0.25
200	3	2	1.37917e+07	0.25
200	3	1	1.37917e+07	0.25
200	3	3	1.37917e+07	0.25
200	3	7	1.37917e+07	0.25
200	3	18	1.37917e+07	0.25
200	3	8	1.37917e+07	0.25
200	3	0	1.37917e+07	0.25
200	3	4	1.37917e+07	0.25
200	3	12	1.37917e+07	0.25
200	3	7	1.37917e+07	0.25
200	3	4	1.37917e+07	0.25
200	3	3	1.37917e+07	0.25
200	3	5	1.37917e+07	0.25
200	3	1	1.37917e+07	0.25
200	3	7	1.37917e+07	0.25
200	3	8	1.37917e+07	0.25
200	3	4	1.37917e+07	0.25
200	3	3	1.37917e+07	0.25
200	3	2	1.37917e+07	0.25
200	3	1	1.37917e+07	0.25
200	3	6	1.37917e+07	0.25
200	3	3	1.37917e+07	0.25
200	3	9	1.37917e+07	0.25
200	3	2	1.37917e+07	0.25
200	3	7	1.37917e+07	0.25
200	3	2	1.37917e+07	0.25
200	3	8	1.37917e+07	0.25
200	3	16	1.37917e+07	0.25
200	3	9	1.37917e+07	0.25
200	3	191	1.37917e+07	0.25
200	3	11	1.37917e+07	0.25
200	3	3	1.37917e+07	0.25
200	3	3	1.37917e+07	0.25
200	3	3	1.37917e+07	0.25
200	3	12	1.37917e+07	0.25
200	3	12	1.37917e+07	0.25
200	3	4	1.37917e+07	0.25
200	3	10	1.37917e+07	0.25
200	4	3	2.89167e+07	0.25
200	4	1	2.89167e+07	0.25
200	4	0	2.89167e+07	0.25
200	4	0	2.89167e+07	0.25
200	4	2	2.89167e+07	0.25
200	4	2	2.89167e+07	0.25
200	4	1	2.89167e+07	0.25
200	4	4	2.89167e+07	0.25
200	4	1	2.89167e+07	0.25
200	4	2	2.89167e+07	0.25
200	4	9	2.89167e+07	0.25
200	4	2	2.89167e+07	0.25
200	4	1	2.89167e+07	0.25
200	4	2	2.89167e+07	0.25
200	4	0	2.89167e+07	0.25
200	4	1	2.89167e+07	0.25
200	4	3	2.89167e+07	0.25
200	4	2	2.89167e+07	0.25
200	4	1	2.89167e+07	0.25
200	4	1	2.89167e+07	0.25
200	4	4	2.89167e+07	0.25
200	4	5	2.89167e+07	0.25
200	4	5	2.89167e+07	0.25
200	4	1	2.89167e+07	0.25
200	4	1	2.89167e+07	0.25
200	4	11	2.89167e+07	0.25
200	4	0	2.89167e+07	0.25
200	4	2	2.89167e+07	0.25
200	4	4	2.89167e+07	0.25
200	4	5	2.89167e+07	0.25
200	4	3	2.89167e+07	0.25
200	4	16	2.89167e+07	0.25
200	4	9	2.89167e+07	0.25
200	4	9	2.89167e+07	0.25
200	4	3	2.89167e+07	0.25
200	4	11	2.89167e+07	0.25
200	4	2	2.89167e+07	0.25
200	4	2	2.89167e+07	0.25
200	4	1	2.89167e+07	0.25
200	4	3	2.89167e+07	0.25
200	4	5	2.89167e+07	0.25
200	4	3	2.89167e+07	0.25
200	4	4	2.89167e+07	0.25
200	4	5	2.89167e+07	0.25

## Sheet: fig_3D
Notes: PYO treatments correspond to the following: -/- denotes no PYO pre-treatment (in the liquid culture stage) or co-treatment (in the antibiotic agar plates), +/- denotes PYO pre-treatment but no co-treatment, -/+ denotes PYO co-treatment without pre-treatment, and +/+ denotes both PYO pre-treatment and co-treatment.
Nt = number of cells plated (average of 6 representative parallel cultures).
Plating efficiency = fraction of each parallel culture that was plated.
To calculate the apparent mutation rate for each biological replicate (consisting of all rows with the same combination of PYO pre-treatment and Replicate), calculate the estimated number of mutational events per culture (m) using the newton.LD.plating function in the rsalvador R package, then divide m by Nt/Plating efficiency.
To calculate 84% confidence intervals for the mutation rate estimates, use the confint.LD.plating function in rsalvador (with alpha = 0.16) and divide the result by Nt/Plating efficiency.
Plots were made in R - ggplot with geom_point() for the mutation rate estimate and geom_linerange() for the confidence intervals.
PYO treatment	Replicate	Colony count	Nt	Plating efficiency
-/-	1	11	14800000	0.2
-/-	1	5	14800000	0.2
-/-	1	4	14800000	0.2
-/-	1	14	14800000	0.2
-/-	1	4	14800000	0.2
-/-	1	8	14800000	0.2
-/-	1	11	14800000	0.2
-/-	1	17	14800000	0.2
-/-	1	10	14800000	0.2
-/-	1	2	14800000	0.2
-/-	1	8	14800000	0.2
-/-	1	5	14800000	0.2
-/-	1	0	14800000	0.2
-/-	1	12	14800000	0.2
-/-	1	6	14800000	0.2
-/-	1	13	14800000	0.2
-/-	1	8	14800000	0.2
-/-	1	12	14800000	0.2
-/-	1	5	14800000	0.2
-/-	1	5	14800000	0.2
-/-	1	21	14800000	0.2
-/-	1	23	14800000	0.2
-/-	1	12	14800000	0.2
-/-	1	4	14800000	0.2
-/-	1	4	14800000	0.2
-/-	1	3	14800000	0.2
-/-	1	3	14800000	0.2
-/-	1	2	14800000	0.2
-/-	1	8	14800000	0.2
-/-	1	6	14800000	0.2
-/-	1	3	14800000	0.2
-/-	1	2	14800000	0.2
-/-	1	1	14800000	0.2
-/-	1	3	14800000	0.2
-/-	1	35	14800000	0.2
-/-	1	9	14800000	0.2
-/-	1	1	14800000	0.2
-/-	1	33	14800000	0.2
-/-	1	4	14800000	0.2
-/-	1	4	14800000	0.2
-/-	1	3	14800000	0.2
-/-	1	15	14800000	0.2
-/-	1	6	14800000	0.2
-/-	1	1	14800000	0.2
-/-	2	1	1.74667e+07	0.2
-/-	2	16	1.74667e+07	0.2
-/-	2	7	1.74667e+07	0.2
-/-	2	33	1.74667e+07	0.2
-/-	2	3	1.74667e+07	0.2
-/-	2	14	1.74667e+07	0.2
-/-	2	9	1.74667e+07	0.2
-/-	2	14	1.74667e+07	0.2
-/-	2	12	1.74667e+07	0.2
-/-	2	4	1.74667e+07	0.2
-/-	2	12	1.74667e+07	0.2
-/-	2	17	1.74667e+07	0.2
-/-	2	2	1.74667e+07	0.2
-/-	2	8	1.74667e+07	0.2
-/-	2	2	1.74667e+07	0.2
-/-	2	4	1.74667e+07	0.2
-/-	2	4	1.74667e+07	0.2
-/-	2	83	1.74667e+07	0.2
-/-	2	7	1.74667e+07	0.2
-/-	2	3	1.74667e+07	0.2
-/-	2	5	1.74667e+07	0.2
-/-	2	26	1.74667e+07	0.2
-/-	2	6	1.74667e+07	0.2
-/-	2	19	1.74667e+07	0.2
-/-	2	7	1.74667e+07	0.2
-/-	2	3	1.74667e+07	0.2
-/-	2	11	1.74667e+07	0.2
-/-	2	23	1.74667e+07	0.2
-/-	2	17	1.74667e+07	0.2
-/-	2	22	1.74667e+07	0.2
-/-	2	2	1.74667e+07	0.2
-/-	2	13	1.74667e+07	0.2
-/-	2	7	1.74667e+07	0.2
-/-	2	26	1.74667e+07	0.2
-/-	2	13	1.74667e+07	0.2
-/-	2	36	1.74667e+07	0.2
-/-	2	19	1.74667e+07	0.2
-/-	2	56	1.74667e+07	0.2
-/-	2	10	1.74667e+07	0.2
-/-	2	32	1.74667e+07	0.2
-/-	2	12	1.74667e+07	0.2
-/-	2	8	1.74667e+07	0.2
-/-	2	21	1.74667e+07	0.2
-/-	2	10	1.74667e+07	0.2
-/-	3	9	3.29333e+07	0.2
-/-	3	23	3.29333e+07	0.2
-/-	3	420	3.29333e+07	0.2
-/-	3	85	3.29333e+07	0.2
-/-	3	8	3.29333e+07	0.2
-/-	3	2	3.29333e+07	0.2
-/-	3	6	3.29333e+07	0.2
-/-	3	23	3.29333e+07	0.2
-/-	3	4	3.29333e+07	0.2
-/-	3	8	3.29333e+07	0.2
-/-	3	10	3.29333e+07	0.2
-/-	3	14	3.29333e+07	0.2
-/-	3	16	3.29333e+07	0.2
-/-	3	15	3.29333e+07	0.2
-/-	3	23	3.29333e+07	0.2
-/-	3	27	3.29333e+07	0.2
-/-	3	19	3.29333e+07	0.2
-/-	3	11	3.29333e+07	0.2
-/-	3	3	3.29333e+07	0.2
-/-	3	13	3.29333e+07	0.2
-/-	3	8	3.29333e+07	0.2
-/-	3	22	3.29333e+07	0.2
-/-	3	3	3.29333e+07	0.2
-/-	3	9	3.29333e+07	0.2
-/-	3	5	3.29333e+07	0.2
-/-	3	28	3.29333e+07	0.2
-/-	3	20	3.29333e+07	0.2
-/-	3	6	3.29333e+07	0.2
-/-	3	13	3.29333e+07	0.2
-/-	3	19	3.29333e+07	0.2
-/-	3	14	3.29333e+07	0.2
-/-	3	25	3.29333e+07	0.2
-/-	3	38	3.29333e+07	0.2
-/-	3	18	3.29333e+07	0.2
-/-	3	6	3.29333e+07	0.2
-/-	3	22	3.29333e+07	0.2
-/-	3	29	3.29333e+07	0.2
-/-	3	23	3.29333e+07	0.2
-/-	3	11	3.29333e+07	0.2
-/-	3	7	3.29333e+07	0.2
-/-	3	61	3.29333e+07	0.2
-/-	3	11	3.29333e+07	0.2
-/-	4	16	4.09333e+07	0.2
-/-	4	12	4.09333e+07	0.2
-/-	4	9	4.09333e+07	0.2
-/-	4	13	4.09333e+07	0.2
-/-	4	7	4.09333e+07	0.2
-/-	4	7	4.09333e+07	0.2
-/-	4	12	4.09333e+07	0.2
-/-	4	17	4.09333e+07	0.2
-/-	4	13	4.09333e+07	0.2
-/-	4	31	4.09333e+07	0.2
-/-	4	32	4.09333e+07	0.2
-/-	4	16	4.09333e+07	0.2
-/-	4	12	4.09333e+07	0.2
-/-	4	24	4.09333e+07	0.2
-/-	4	10	4.09333e+07	0.2
-/-	4	6	4.09333e+07	0.2
-/-	4	14	4.09333e+07	0.2
-/-	4	49	4.09333e+07	0.2
-/-	4	12	4.09333e+07	0.2
-/-	4	23	4.09333e+07	0.2
-/-	4	25	4.09333e+07	0.2
-/-	4	15	4.09333e+07	0.2
-/-	4	12	4.09333e+07	0.2
-/-	4	7	4.09333e+07	0.2
-/-	4	16	4.09333e+07	0.2
-/-	4	8	4.09333e+07	0.2
-/-	4	10	4.09333e+07	0.2
-/-	4	14	4.09333e+07	0.2
-/-	4	22	4.09333e+07	0.2
-/-	4	20	4.09333e+07	0.2
-/-	4	29	4.09333e+07	0.2
-/-	4	7	4.09333e+07	0.2
-/-	4	29	4.09333e+07	0.2
-/-	4	17	4.09333e+07	0.2
-/-	4	5	4.09333e+07	0.2
-/-	4	10	4.09333e+07	0.2
-/-	4	17	4.09333e+07	0.2
-/-	4	17	4.09333e+07	0.2
-/-	4	5	4.09333e+07	0.2
-/-	4	10	4.09333e+07	0.2
-/-	4	17	4.09333e+07	0.2
-/-	4	30	4.09333e+07	0.2
-/-	4	5	4.09333e+07	0.2
-/-	4	12	4.09333e+07	0.2
+/-	1	16	11600000	0.2
+/-	1	9	11600000	0.2
+/-	1	4	11600000	0.2
+/-	1	12	11600000	0.2
+/-	1	3	11600000	0.2
+/-	1	15	11600000	0.2
+/-	1	8	11600000	0.2
+/-	1	11	11600000	0.2
+/-	1	16	11600000	0.2
+/-	1	12	11600000	0.2
+/-	1	17	11600000	0.2
+/-	1	3	11600000	0.2
+/-	1	112	11600000	0.2
+/-	1	43	11600000	0.2
+/-	1	7	11600000	0.2
+/-	1	8	11600000	0.2
+/-	1	11	11600000	0.2
+/-	1	11	11600000	0.2
+/-	1	23	11600000	0.2
+/-	1	9	11600000	0.2
+/-	1	4	11600000	0.2
+/-	1	4	11600000	0.2
+/-	1	2	11600000	0.2
+/-	1	9	11600000	0.2
+/-	1	11	11600000	0.2
+/-	1	11	11600000	0.2
+/-	1	7	11600000	0.2
+/-	1	8	11600000	0.2
+/-	1	28	11600000	0.2
+/-	1	10	11600000	0.2
+/-	1	9	11600000	0.2
+/-	1	12	11600000	0.2
+/-	1	24	11600000	0.2
+/-	1	13	11600000	0.2
+/-	1	8	11600000	0.2
+/-	1	16	11600000	0.2
+/-	1	4	11600000	0.2
+/-	1	27	11600000	0.2
+/-	1	16	11600000	0.2
+/-	1	17	11600000	0.2
+/-	1	39	11600000	0.2
+/-	1	17	11600000	0.2
+/-	1	2	11600000	0.2
+/-	1	11	11600000	0.2
+/-	2	33	1.76667e+07	0.2
+/-	2	12	1.76667e+07	0.2
+/-	2	20	1.76667e+07	0.2
+/-	2	6	1.76667e+07	0.2
+/-	2	20	1.76667e+07	0.2
+/-	2	20	1.76667e+07	0.2
+/-	2	11	1.76667e+07	0.2
+/-	2	5	1.76667e+07	0.2
+/-	2	17	1.76667e+07	0.2
+/-	2	11	1.76667e+07	0.2
+/-	2	13	1.76667e+07	0.2
+/-	2	14	1.76667e+07	0.2
+/-	2	3	1.76667e+07	0.2
+/-	2	14	1.76667e+07	0.2
+/-	2	16	1.76667e+07	0.2
+/-	2	8	1.76667e+07	0.2
+/-	2	7	1.76667e+07	0.2
+/-	2	20	1.76667e+07	0.2
+/-	2	5	1.76667e+07	0.2
+/-	2	14	1.76667e+07	0.2
+/-	2	17	1.76667e+07	0.2
+/-	2	7	1.76667e+07	0.2
+/-	2	12	1.76667e+07	0.2
+/-	2	13	1.76667e+07	0.2
+/-	2	14	1.76667e+07	0.2
+/-	2	15	1.76667e+07	0.2
+/-	2	33	1.76667e+07	0.2
+/-	2	18	1.76667e+07	0.2
+/-	2	7	1.76667e+07	0.2
+/-	2	11	1.76667e+07	0.2
+/-	2	14	1.76667e+07	0.2
+/-	2	11	1.76667e+07	0.2
+/-	2	40	1.76667e+07	0.2
+/-	2	13	1.76667e+07	0.2
+/-	2	8	1.76667e+07	0.2
+/-	2	6	1.76667e+07	0.2
+/-	2	22	1.76667e+07	0.2
+/-	2	16	1.76667e+07	0.2
+/-	2	141	1.76667e+07	0.2
+/-	2	28	1.76667e+07	0.2
+/-	2	11	1.76667e+07	0.2
+/-	2	18	1.76667e+07	0.2
+/-	3	7	24000000	0.2
+/-	3	33	24000000	0.2
+/-	3	12	24000000	0.2
+/-	3	11	24000000	0.2
+/-	3	19	24000000	0.2
+/-	3	13	24000000	0.2
+/-	3	8	24000000	0.2
+/-	3	20	24000000	0.2
+/-	3	27	24000000	0.2
+/-	3	21	24000000	0.2
+/-	3	11	24000000	0.2
+/-	3	17	24000000	0.2
+/-	3	24	24000000	0.2
+/-	3	16	24000000	0.2
+/-	3	15	24000000	0.2
+/-	3	32	24000000	0.2
+/-	3	18	24000000	0.2
+/-	3	34	24000000	0.2
+/-	3	34	24000000	0.2
+/-	3	8	24000000	0.2
+/-	3	13	24000000	0.2
+/-	3	15	24000000	0.2
+/-	3	16	24000000	0.2
+/-	3	13	24000000	0.2
+/-	3	10	24000000	0.2
+/-	3	11	24000000	0.2
+/-	3	13	24000000	0.2
+/-	3	14	24000000	0.2
+/-	3	1	24000000	0.2
+/-	3	19	24000000	0.2
+/-	3	21	24000000	0.2
+/-	3	10	24000000	0.2
+/-	3	17	24000000	0.2
+/-	3	19	24000000	0.2
+/-	3	14	24000000	0.2
+/-	3	6	24000000	0.2
+/-	3	10	24000000	0.2
+/-	3	20	24000000	0.2
+/-	3	13	24000000	0.2
+/-	3	40	24000000	0.2
+/-	3	15	24000000	0.2
+/-	3	22	24000000	0.2
+/-	3	58	24000000	0.2
+/-	3	11	24000000	0.2
+/-	4	48	2.88667e+07	0.2
+/-	4	12	2.88667e+07	0.2
+/-	4	14	2.88667e+07	0.2
+/-	4	11	2.88667e+07	0.2
+/-	4	15	2.88667e+07	0.2
+/-	4	5	2.88667e+07	0.2
+/-	4	15	2.88667e+07	0.2
+/-	4	12	2.88667e+07	0.2
+/-	4	36	2.88667e+07	0.2
+/-	4	29	2.88667e+07	0.2
+/-	4	30	2.88667e+07	0.2
+/-	4	11	2.88667e+07	0.2
+/-	4	27	2.88667e+07	0.2
+/-	4	51	2.88667e+07	0.2
+/-	4	40	2.88667e+07	0.2
+/-	4	25	2.88667e+07	0.2
+/-	4	32	2.88667e+07	0.2
+/-	4	3	2.88667e+07	0.2
+/-	4	20	2.88667e+07	0.2
+/-	4	11	2.88667e+07	0.2
+/-	4	70	2.88667e+07	0.2
+/-	4	19	2.88667e+07	0.2
+/-	4	11	2.88667e+07	0.2
+/-	4	4	2.88667e+07	0.2
+/-	4	39	2.88667e+07	0.2
+/-	4	14	2.88667e+07	0.2
+/-	4	31	2.88667e+07	0.2
+/-	4	21	2.88667e+07	0.2
+/-	4	19	2.88667e+07	0.2
+/-	4	31	2.88667e+07	0.2
+/-	4	25	2.88667e+07	0.2
+/-	4	22	2.88667e+07	0.2
+/-	4	22	2.88667e+07	0.2
+/-	4	28	2.88667e+07	0.2
+/-	4	21	2.88667e+07	0.2
+/-	4	7	2.88667e+07	0.2
+/-	4	15	2.88667e+07	0.2
+/-	4	24	2.88667e+07	0.2
+/-	4	29	2.88667e+07	0.2
+/-	4	58	2.88667e+07	0.2
+/-	4	20	2.88667e+07	0.2
+/-	4	25	2.88667e+07	0.2
+/-	4	16	2.88667e+07	0.2
+/-	4	61	2.88667e+07	0.2
-/+	1	15	14800000	0.2
-/+	1	11	14800000	0.2
-/+	1	12	14800000	0.2
-/+	1	9	14800000	0.2
-/+	1	11	14800000	0.2
-/+	1	17	14800000	0.2
-/+	1	8	14800000	0.2
-/+	1	26	14800000	0.2
-/+	1	7	14800000	0.2
-/+	1	3	14800000	0.2
-/+	1	6	14800000	0.2
-/+	1	7	14800000	0.2
-/+	1	3	14800000	0.2
-/+	1	16	14800000	0.2
-/+	1	5	14800000	0.2
-/+	1	27	14800000	0.2
-/+	1	7	14800000	0.2
-/+	1	6	14800000	0.2
-/+	1	12	14800000	0.2
-/+	1	6	14800000	0.2
-/+	1	17	14800000	0.2
-/+	1	19	14800000	0.2
-/+	1	12	14800000	0.2
-/+	1	2	14800000	0.2
-/+	1	3	14800000	0.2
-/+	1	8	14800000	0.2
-/+	1	7	14800000	0.2
-/+	1	3	14800000	0.2
-/+	1	14	14800000	0.2
-/+	1	4	14800000	0.2
-/+	1	10	14800000	0.2
-/+	1	8	14800000	0.2
-/+	1	10	14800000	0.2
-/+	1	8	14800000	0.2
-/+	1	29	14800000	0.2
-/+	1	12	14800000	0.2
-/+	1	4	14800000	0.2
-/+	1	39	14800000	0.2
-/+	1	3	14800000	0.2
-/+	1	10	14800000	0.2
-/+	1	7	14800000	0.2
-/+	1	25	14800000	0.2
-/+	1	7	14800000	0.2
-/+	1	8	14800000	0.2
-/+	2	8	1.74667e+07	0.2
-/+	2	23	1.74667e+07	0.2
-/+	2	6	1.74667e+07	0.2
-/+	2	37	1.74667e+07	0.2
-/+	2	5	1.74667e+07	0.2
-/+	2	9	1.74667e+07	0.2
-/+	2	13	1.74667e+07	0.2
-/+	2	20	1.74667e+07	0.2
-/+	2	11	1.74667e+07	0.2
-/+	2	19	1.74667e+07	0.2
-/+	2	18	1.74667e+07	0.2
-/+	2	20	1.74667e+07	0.2
-/+	2	9	1.74667e+07	0.2
-/+	2	8	1.74667e+07	0.2
-/+	2	10	1.74667e+07	0.2
-/+	2	13	1.74667e+07	0.2
-/+	2	10	1.74667e+07	0.2
-/+	2	91	1.74667e+07	0.2
-/+	2	13	1.74667e+07	0.2
-/+	2	14	1.74667e+07	0.2
-/+	2	6	1.74667e+07	0.2
-/+	2	44	1.74667e+07	0.2
-/+	2	7	1.74667e+07	0.2
-/+	2	16	1.74667e+07	0.2
-/+	2	19	1.74667e+07	0.2
-/+	2	11	1.74667e+07	0.2
-/+	2	11	1.74667e+07	0.2
-/+	2	21	1.74667e+07	0.2
-/+	2	18	1.74667e+07	0.2
-/+	2	34	1.74667e+07	0.2
-/+	2	7	1.74667e+07	0.2
-/+	2	27	1.74667e+07	0.2
-/+	2	22	1.74667e+07	0.2
-/+	2	32	1.74667e+07	0.2
-/+	2	24	1.74667e+07	0.2
-/+	2	32	1.74667e+07	0.2
-/+	2	20	1.74667e+07	0.2
-/+	2	45	1.74667e+07	0.2
-/+	2	14	1.74667e+07	0.2
-/+	2	36	1.74667e+07	0.2
-/+	2	26	1.74667e+07	0.2
-/+	2	14	1.74667e+07	0.2
-/+	2	31	1.74667e+07	0.2
-/+	2	19	1.74667e+07	0.2
-/+	3	22	3.29333e+07	0.2
-/+	3	30	3.29333e+07	0.2
-/+	3	17	3.29333e+07	0.2
-/+	3	96	3.29333e+07	0.2
-/+	3	22	3.29333e+07	0.2
-/+	3	5	3.29333e+07	0.2
-/+	3	13	3.29333e+07	0.2
-/+	3	27	3.29333e+07	0.2
-/+	3	12	3.29333e+07	0.2
-/+	3	13	3.29333e+07	0.2
-/+	3	22	3.29333e+07	0.2
-/+	3	18	3.29333e+07	0.2
-/+	3	16	3.29333e+07	0.2
-/+	3	18	3.29333e+07	0.2
-/+	3	33	3.29333e+07	0.2
-/+	3	37	3.29333e+07	0.2
-/+	3	15	3.29333e+07	0.2
-/+	3	13	3.29333e+07	0.2
-/+	3	18	3.29333e+07	0.2
-/+	3	20	3.29333e+07	0.2
-/+	3	12	3.29333e+07	0.2
-/+	3	37	3.29333e+07	0.2
-/+	3	14	3.29333e+07	0.2
-/+	3	15	3.29333e+07	0.2
-/+	3	7	3.29333e+07	0.2
-/+	3	44	3.29333e+07	0.2
-/+	3	25	3.29333e+07	0.2
-/+	3	11	3.29333e+07	0.2
-/+	3	18	3.29333e+07	0.2
-/+	3	24	3.29333e+07	0.2
-/+	3	12	3.29333e+07	0.2
-/+	3	29	3.29333e+07	0.2
-/+	3	57	3.29333e+07	0.2
-/+	3	13	3.29333e+07	0.2
-/+	3	7	3.29333e+07	0.2
-/+	3	22	3.29333e+07	0.2
-/+	3	27	3.29333e+07	0.2
-/+	3	33	3.29333e+07	0.2
-/+	3	21	3.29333e+07	0.2
-/+	3	10	3.29333e+07	0.2
-/+	3	69	3.29333e+07	0.2
-/+	3	7	3.29333e+07	0.2
-/+	4	18	4.09333e+07	0.2
-/+	4	16	4.09333e+07	0.2
-/+	4	11	4.09333e+07	0.2
-/+	4	14	4.09333e+07	0.2
-/+	4	15	4.09333e+07	0.2
-/+	4	12	4.09333e+07	0.2
-/+	4	12	4.09333e+07	0.2
-/+	4	23	4.09333e+07	0.2
-/+	4	6	4.09333e+07	0.2
-/+	4	23	4.09333e+07	0.2
-/+	4	38	4.09333e+07	0.2
-/+	4	18	4.09333e+07	0.2
-/+	4	22	4.09333e+07	0.2
-/+	4	29	4.09333e+07	0.2
-/+	4	27	4.09333e+07	0.2
-/+	4	19	4.09333e+07	0.2
-/+	4	21	4.09333e+07	0.2
-/+	4	63	4.09333e+07	0.2
-/+	4	13	4.09333e+07	0.2
-/+	4	27	4.09333e+07	0.2
-/+	4	29	4.09333e+07	0.2
-/+	4	15	4.09333e+07	0.2
-/+	4	4	4.09333e+07	0.2
-/+	4	10	4.09333e+07	0.2
-/+	4	16	4.09333e+07	0.2
-/+	4	8	4.09333e+07	0.2
-/+	4	17	4.09333e+07	0.2
-/+	4	37	4.09333e+07	0.2
-/+	4	45	4.09333e+07	0.2
-/+	4	25	4.09333e+07	0.2
-/+	4	41	4.09333e+07	0.2
-/+	4	9	4.09333e+07	0.2
-/+	4	49	4.09333e+07	0.2
-/+	4	17	4.09333e+07	0.2
-/+	4	17	4.09333e+07	0.2
-/+	4	14	4.09333e+07	0.2
-/+	4	19	4.09333e+07	0.2
-/+	4	52	4.09333e+07	0.2
-/+	4	7	4.09333e+07	0.2
-/+	4	15	4.09333e+07	0.2
-/+	4	19	4.09333e+07	0.2
-/+	4	25	4.09333e+07	0.2
-/+	4	12	4.09333e+07	0.2
-/+	4	16	4.09333e+07	0.2
+/+	1	22	11600000	0.2
+/+	1	11	11600000	0.2
+/+	1	4	11600000	0.2
+/+	1	8	11600000	0.2
+/+	1	11	11600000	0.2
+/+	1	28	11600000	0.2
+/+	1	8	11600000	0.2
+/+	1	12	11600000	0.2
+/+	1	29	11600000	0.2
+/+	1	12	11600000	0.2
+/+	1	29	11600000	0.2
+/+	1	11	11600000	0.2
+/+	1	121	11600000	0.2
+/+	1	45	11600000	0.2
+/+	1	6	11600000	0.2
+/+	1	11	11600000	0.2
+/+	1	10	11600000	0.2
+/+	1	16	11600000	0.2
+/+	1	22	11600000	0.2
+/+	1	14	11600000	0.2
+/+	1	7	11600000	0.2
+/+	1	5	11600000	0.2
+/+	1	11	11600000	0.2
+/+	1	10	11600000	0.2
+/+	1	17	11600000	0.2
+/+	1	12	11600000	0.2
+/+	1	24	11600000	0.2
+/+	1	13	11600000	0.2
+/+	1	26	11600000	0.2
+/+	1	31	11600000	0.2
+/+	1	17	11600000	0.2
+/+	1	10	11600000	0.2
+/+	1	33	11600000	0.2
+/+	1	14	11600000	0.2
+/+	1	13	11600000	0.2
+/+	1	30	11600000	0.2
+/+	1	6	11600000	0.2
+/+	1	30	11600000	0.2
+/+	1	15	11600000	0.2
+/+	1	17	11600000	0.2
+/+	1	45	11600000	0.2
+/+	1	16	11600000	0.2
+/+	1	8	11600000	0.2
+/+	1	14	11600000	0.2
+/+	2	45	1.76667e+07	0.2
+/+	2	13	1.76667e+07	0.2
+/+	2	35	1.76667e+07	0.2
+/+	2	31	1.76667e+07	0.2
+/+	2	19	1.76667e+07	0.2
+/+	2	21	1.76667e+07	0.2
+/+	2	22	1.76667e+07	0.2
+/+	2	9	1.76667e+07	0.2
+/+	2	19	1.76667e+07	0.2
+/+	2	23	1.76667e+07	0.2
+/+	2	24	1.76667e+07	0.2
+/+	2	23	1.76667e+07	0.2
+/+	2	3	1.76667e+07	0.2
+/+	2	17	1.76667e+07	0.2
+/+	2	21	1.76667e+07	0.2
+/+	2	12	1.76667e+07	0.2
+/+	2	7	1.76667e+07	0.2
+/+	2	27	1.76667e+07	0.2
+/+	2	9	1.76667e+07	0.2
+/+	2	17	1.76667e+07	0.2
+/+	2	16	1.76667e+07	0.2
+/+	2	9	1.76667e+07	0.2
+/+	2	12	1.76667e+07	0.2
+/+	2	13	1.76667e+07	0.2
+/+	2	29	1.76667e+07	0.2
+/+	2	22	1.76667e+07	0.2
+/+	2	53	1.76667e+07	0.2
+/+	2	28	1.76667e+07	0.2
+/+	2	8	1.76667e+07	0.2
+/+	2	27	1.76667e+07	0.2
+/+	2	24	1.76667e+07	0.2
+/+	2	25	1.76667e+07	0.2
+/+	2	44	1.76667e+07	0.2
+/+	2	27	1.76667e+07	0.2
+/+	2	16	1.76667e+07	0.2
+/+	2	27	1.76667e+07	0.2
+/+	2	38	1.76667e+07	0.2
+/+	2	22	1.76667e+07	0.2
+/+	2	129	1.76667e+07	0.2
+/+	2	31	1.76667e+07	0.2
+/+	2	17	1.76667e+07	0.2
+/+	2	42	1.76667e+07	0.2
+/+	3	6	24000000	0.2
+/+	3	37	24000000	0.2
+/+	3	16	24000000	0.2
+/+	3	17	24000000	0.2
+/+	3	29	24000000	0.2
+/+	3	20	24000000	0.2
+/+	3	13	24000000	0.2
+/+	3	31	24000000	0.2
+/+	3	21	24000000	0.2
+/+	3	27	24000000	0.2
+/+	3	7	24000000	0.2
+/+	3	11	24000000	0.2
+/+	3	21	24000000	0.2
+/+	3	22	24000000	0.2
+/+	3	15	24000000	0.2
+/+	3	54	24000000	0.2
+/+	3	42	24000000	0.2
+/+	3	50	24000000	0.2
+/+	3	36	24000000	0.2
+/+	3	15	24000000	0.2
+/+	3	21	24000000	0.2
+/+	3	24	24000000	0.2
+/+	3	21	24000000	0.2
+/+	3	8	24000000	0.2
+/+	3	16	24000000	0.2
+/+	3	23	24000000	0.2
+/+	3	27	24000000	0.2
+/+	3	20	24000000	0.2
+/+	3	14	24000000	0.2
+/+	3	25	24000000	0.2
+/+	3	40	24000000	0.2
+/+	3	14	24000000	0.2
+/+	3	27	24000000	0.2
+/+	3	22	24000000	0.2
+/+	3	29	24000000	0.2
+/+	3	6	24000000	0.2
+/+	3	22	24000000	0.2
+/+	3	23	24000000	0.2
+/+	3	30	24000000	0.2
+/+	3	38	24000000	0.2
+/+	3	20	24000000	0.2
+/+	3	13	24000000	0.2
+/+	3	17	24000000	0.2
+/+	3	16	24000000	0.2
+/+	4	32	2.88667e+07	0.2
+/+	4	29	2.88667e+07	0.2
+/+	4	18	2.88667e+07	0.2
+/+	4	12	2.88667e+07	0.2
+/+	4	22	2.88667e+07	0.2
+/+	4	11	2.88667e+07	0.2
+/+	4	24	2.88667e+07	0.2
+/+	4	24	2.88667e+07	0.2
+/+	4	24	2.88667e+07	0.2
+/+	4	38	2.88667e+07	0.2
+/+	4	75	2.88667e+07	0.2
+/+	4	19	2.88667e+07	0.2
+/+	4	48	2.88667e+07	0.2
+/+	4	67	2.88667e+07	0.2
+/+	4	41	2.88667e+07	0.2
+/+	4	26	2.88667e+07	0.2
+/+	4	30	2.88667e+07	0.2
+/+	4	15	2.88667e+07	0.2
+/+	4	26	2.88667e+07	0.2
+/+	4	20	2.88667e+07	0.2
+/+	4	139	2.88667e+07	0.2
+/+	4	20	2.88667e+07	0.2
+/+	4	14	2.88667e+07	0.2
+/+	4	8	2.88667e+07	0.2
+/+	4	34	2.88667e+07	0.2
+/+	4	19	2.88667e+07	0.2
+/+	4	33	2.88667e+07	0.2
+/+	4	30	2.88667e+07	0.2
+/+	4	27	2.88667e+07	0.2
+/+	4	37	2.88667e+07	0.2
+/+	4	20	2.88667e+07	0.2
+/+	4	20	2.88667e+07	0.2
+/+	4	24	2.88667e+07	0.2
+/+	4	47	2.88667e+07	0.2
+/+	4	37	2.88667e+07	0.2
+/+	4	20	2.88667e+07	0.2
+/+	4	14	2.88667e+07	0.2
+/+	4	15	2.88667e+07	0.2
+/+	4	29	2.88667e+07	0.2
+/+	4	95	2.88667e+07	0.2
+/+	4	24	2.88667e+07	0.2
+/+	4	54	2.88667e+07	0.2
+/+	4	7	2.88667e+07	0.2
+/+	4	60	2.88667e+07	0.2

## Sheet: fig_3E
Notes: PYO treatments correspond to the following: -/- denotes no PYO pre-treatment (in the liquid culture stage) or co-treatment (in the antibiotic agar plates), +/- denotes PYO pre-treatment but no co-treatment, -/+ denotes PYO co-treatment without pre-treatment, and +/+ denotes both PYO pre-treatment and co-treatment.
Nt = number of cells plated (average of 6 representative parallel cultures).
Plating efficiency = fraction of each parallel culture that was plated.
To calculate the apparent mutation rate for each biological replicate (consisting of all rows with the same combination of Antibiotic, PYO treatment, and Replicate), calculate the estimated number of mutational events per culture (m) using the newton.LD.plating function in the rsalvador R package, then divide m by Nt/Plating efficiency.
To calculate 84% confidence intervals for the mutation rate estimates, use the confint.LD.plating function in rsalvador (with alpha = 0.16) and divide the result by Nt/Plating efficiency.
Plots were made in R - ggplot with geom_point() for the mutation rate estimate and geom_linerange() for the confidence intervals.
Antibiotic	PYO treatment	Replicate	Colony count	Nt	Plating efficiency
GEN	-/-	1	3	3.11333e+07	0.2
GEN	-/-	1	1	3.11333e+07	0.2
GEN	-/-	1	15	3.11333e+07	0.2
GEN	-/-	1	0	3.11333e+07	0.2
GEN	-/-	1	2	3.11333e+07	0.2
GEN	-/-	1	2	3.11333e+07	0.2
GEN	-/-	1	0	3.11333e+07	0.2
GEN	-/-	1	0	3.11333e+07	0.2
GEN	-/-	1	3	3.11333e+07	0.2
GEN	-/-	1	7	3.11333e+07	0.2
GEN	-/-	1	3	3.11333e+07	0.2
GEN	-/-	1	1	3.11333e+07	0.2
GEN	-/-	1	3	3.11333e+07	0.2
GEN	-/-	1	2	3.11333e+07	0.2
GEN	-/-	1	3	3.11333e+07	0.2
GEN	-/-	1	2	3.11333e+07	0.2
GEN	-/-	1	1	3.11333e+07	0.2
GEN	-/-	1	2	3.11333e+07	0.2
GEN	-/-	1	1	3.11333e+07	0.2
GEN	-/-	1	0	3.11333e+07	0.2
GEN	-/-	1	3	3.11333e+07	0.2
GEN	-/-	1	10	3.11333e+07	0.2
GEN	-/-	1	3	3.11333e+07	0.2
GEN	-/-	1	0	3.11333e+07	0.2
GEN	-/-	1	6	3.11333e+07	0.2
GEN	-/-	1	4	3.11333e+07	0.2
GEN	-/-	1	1	3.11333e+07	0.2
GEN	-/-	1	1	3.11333e+07	0.2
GEN	-/-	1	1	3.11333e+07	0.2
GEN	-/-	1	0	3.11333e+07	0.2
GEN	-/-	1	2	3.11333e+07	0.2
GEN	-/-	1	0	3.11333e+07	0.2
GEN	-/-	1	2	3.11333e+07	0.2
GEN	-/-	1	1	3.11333e+07	0.2
GEN	-/-	1	5	3.11333e+07	0.2
GEN	-/-	1	3	3.11333e+07	0.2
GEN	-/-	1	0	3.11333e+07	0.2
GEN	-/-	1	1	3.11333e+07	0.2
GEN	-/-	1	0	3.11333e+07	0.2
GEN	-/-	1	3	3.11333e+07	0.2
GEN	-/-	1	4	3.11333e+07	0.2
GEN	-/-	1	7	3.11333e+07	0.2
GEN	-/-	1	1	3.11333e+07	0.2
GEN	-/-	1	0	3.11333e+07	0.2
GEN	-/-	2	0	27800000	0.2
GEN	-/-	2	1	27800000	0.2
GEN	-/-	2	0	27800000	0.2
GEN	-/-	2	2	27800000	0.2
GEN	-/-	2	13	27800000	0.2
GEN	-/-	2	24	27800000	0.2
GEN	-/-	2	0	27800000	0.2
GEN	-/-	2	3	27800000	0.2
GEN	-/-	2	16	27800000	0.2
GEN	-/-	2	1	27800000	0.2
GEN	-/-	2	12	27800000	0.2
GEN	-/-	2	0	27800000	0.2
GEN	-/-	2	3	27800000	0.2
GEN	-/-	2	0	27800000	0.2
GEN	-/-	2	1	27800000	0.2
GEN	-/-	2	11	27800000	0.2
GEN	-/-	2	5	27800000	0.2
GEN	-/-	2	0	27800000	0.2
GEN	-/-	2	8	27800000	0.2
GEN	-/-	2	5	27800000	0.2
GEN	-/-	2	1	27800000	0.2
GEN	-/-	2	5	27800000	0.2
GEN	-/-	2	1	27800000	0.2
GEN	-/-	2	0	27800000	0.2
GEN	-/-	2	1	27800000	0.2
GEN	-/-	2	0	27800000	0.2
GEN	-/-	2	0	27800000	0.2
GEN	-/-	2	0	27800000	0.2
GEN	-/-	2	0	27800000	0.2
GEN	-/-	2	6	27800000	0.2
GEN	-/-	2	0	27800000	0.2
GEN	-/-	2	2	27800000	0.2
GEN	-/-	2	1	27800000	0.2
GEN	-/-	2	3	27800000	0.2
GEN	-/-	2	0	27800000	0.2
GEN	-/-	2	5	27800000	0.2
GEN	-/-	2	17	27800000	0.2
GEN	-/-	2	5	27800000	0.2
GEN	-/-	2	5	27800000	0.2
GEN	-/-	2	1	27800000	0.2
GEN	-/-	2	0	27800000	0.2
GEN	-/-	2	1	27800000	0.2
GEN	-/-	2	5	27800000	0.2
GEN	-/-	2	3	27800000	0.2
GEN	-/-	3	2	4.53333e+07	0.2
GEN	-/-	3	5	4.53333e+07	0.2
GEN	-/-	3	2	4.53333e+07	0.2
GEN	-/-	3	4	4.53333e+07	0.2
GEN	-/-	3	5	4.53333e+07	0.2
GEN	-/-	3	22	4.53333e+07	0.2
GEN	-/-	3	8	4.53333e+07	0.2
GEN	-/-	3	1	4.53333e+07	0.2
GEN	-/-	3	24	4.53333e+07	0.2
GEN	-/-	3	1	4.53333e+07	0.2
GEN	-/-	3	3	4.53333e+07	0.2
GEN	-/-	3	4	4.53333e+07	0.2
GEN	-/-	3	3	4.53333e+07	0.2
GEN	-/-	3	1	4.53333e+07	0.2
GEN	-/-	3	1	4.53333e+07	0.2
GEN	-/-	3	0	4.53333e+07	0.2
GEN	-/-	3	11	4.53333e+07	0.2
GEN	-/-	3	4	4.53333e+07	0.2
GEN	-/-	3	2	4.53333e+07	0.2
GEN	-/-	3	0	4.53333e+07	0.2
GEN	-/-	3	0	4.53333e+07	0.2
GEN	-/-	3	15	4.53333e+07	0.2
GEN	-/-	3	1	4.53333e+07	0.2
GEN	-/-	3	2	4.53333e+07	0.2
GEN	-/-	3	0	4.53333e+07	0.2
GEN	-/-	3	2	4.53333e+07	0.2
GEN	-/-	3	1	4.53333e+07	0.2
GEN	-/-	3	1	4.53333e+07	0.2
GEN	-/-	3	2	4.53333e+07	0.2
GEN	-/-	3	0	4.53333e+07	0.2
GEN	-/-	3	0	4.53333e+07	0.2
GEN	-/-	3	0	4.53333e+07	0.2
GEN	-/-	3	1	4.53333e+07	0.2
GEN	-/-	3	2	4.53333e+07	0.2
GEN	-/-	3	0	4.53333e+07	0.2
GEN	-/-	3	0	4.53333e+07	0.2
GEN	-/-	3	0	4.53333e+07	0.2
GEN	-/-	3	1	4.53333e+07	0.2
GEN	-/-	3	3	4.53333e+07	0.2
GEN	-/-	3	5	4.53333e+07	0.2
GEN	-/-	3	0	4.53333e+07	0.2
GEN	-/-	3	0	4.53333e+07	0.2
GEN	-/-	4	7	3.82667e+07	0.2
GEN	-/-	4	2	3.82667e+07	0.2
GEN	-/-	4	1	3.82667e+07	0.2
GEN	-/-	4	2	3.82667e+07	0.2
GEN	-/-	4	2	3.82667e+07	0.2
GEN	-/-	4	12	3.82667e+07	0.2
GEN	-/-	4	0	3.82667e+07	0.2
GEN	-/-	4	0	3.82667e+07	0.2
GEN	-/-	4	0	3.82667e+07	0.2
GEN	-/-	4	0	3.82667e+07	0.2
GEN	-/-	4	2	3.82667e+07	0.2
GEN	-/-	4	0	3.82667e+07	0.2
GEN	-/-	4	3	3.82667e+07	0.2
GEN	-/-	4	8	3.82667e+07	0.2
GEN	-/-	4	3	3.82667e+07	0.2
GEN	-/-	4	2	3.82667e+07	0.2
GEN	-/-	4	0	3.82667e+07	0.2
GEN	-/-	4	1	3.82667e+07	0.2
GEN	-/-	4	14	3.82667e+07	0.2
GEN	-/-	4	2	3.82667e+07	0.2
GEN	-/-	4	5	3.82667e+07	0.2
GEN	-/-	4	4	3.82667e+07	0.2
GEN	-/-	4	43	3.82667e+07	0.2
GEN	-/-	4	5	3.82667e+07	0.2
GEN	-/-	4	2	3.82667e+07	0.2
GEN	-/-	4	0	3.82667e+07	0.2
GEN	-/-	4	6	3.82667e+07	0.2
GEN	-/-	4	2	3.82667e+07	0.2
GEN	-/-	4	0	3.82667e+07	0.2
GEN	-/-	4	1	3.82667e+07	0.2
GEN	-/-	4	0	3.82667e+07	0.2
GEN	-/-	4	0	3.82667e+07	0.2
GEN	-/-	4	3	3.82667e+07	0.2
GEN	-/-	4	1	3.82667e+07	0.2
GEN	-/-	4	0	3.82667e+07	0.2
GEN	-/-	4	2	3.82667e+07	0.2
GEN	-/-	4	6	3.82667e+07	0.2
GEN	-/-	4	14	3.82667e+07	0.2
GEN	-/-	4	1	3.82667e+07	0.2
GEN	-/-	4	9	3.82667e+07	0.2
GEN	-/-	4	4	3.82667e+07	0.2
GEN	-/-	4	3	3.82667e+07	0.2
GEN	-/-	4	35	3.82667e+07	0.2
GEN	-/-	4	3	3.82667e+07	0.2
GEN	+/-	1	9	1.62667e+07	0.2
GEN	+/-	1	1	1.62667e+07	0.2
GEN	+/-	1	7	1.62667e+07	0.2
GEN	+/-	1	9	1.62667e+07	0.2
GEN	+/-	1	1	1.62667e+07	0.2
GEN	+/-	1	63	1.62667e+07	0.2
GEN	+/-	1	19	1.62667e+07	0.2
GEN	+/-	1	5	1.62667e+07	0.2
GEN	+/-	1	1	1.62667e+07	0.2
GEN	+/-	1	1	1.62667e+07	0.2
GEN	+/-	1	5	1.62667e+07	0.2
GEN	+/-	1	1	1.62667e+07	0.2
GEN	+/-	1	1	1.62667e+07	0.2
GEN	+/-	1	0	1.62667e+07	0.2
GEN	+/-	1	4	1.62667e+07	0.2
GEN	+/-	1	0	1.62667e+07	0.2
GEN	+/-	1	2	1.62667e+07	0.2
GEN	+/-	1	7	1.62667e+07	0.2
GEN	+/-	1	11	1.62667e+07	0.2
GEN	+/-	1	2	1.62667e+07	0.2
GEN	+/-	1	51	1.62667e+07	0.2
GEN	+/-	1	0	1.62667e+07	0.2
GEN	+/-	1	3	1.62667e+07	0.2
GEN	+/-	1	2	1.62667e+07	0.2
GEN	+/-	1	9	1.62667e+07	0.2
GEN	+/-	1	0	1.62667e+07	0.2
GEN	+/-	1	0	1.62667e+07	0.2
GEN	+/-	1	6	1.62667e+07	0.2
GEN	+/-	1	3	1.62667e+07	0.2
GEN	+/-	1	1	1.62667e+07	0.2
GEN	+/-	1	1	1.62667e+07	0.2
GEN	+/-	1	1	1.62667e+07	0.2
GEN	+/-	1	3	1.62667e+07	0.2
GEN	+/-	1	0	1.62667e+07	0.2
GEN	+/-	1	5	1.62667e+07	0.2
GEN	+/-	1	1	1.62667e+07	0.2
GEN	+/-	1	2	1.62667e+07	0.2
GEN	+/-	1	4	1.62667e+07	0.2
GEN	+/-	1	2	1.62667e+07	0.2
GEN	+/-	1	12	1.62667e+07	0.2
GEN	+/-	1	0	1.62667e+07	0.2
GEN	+/-	1	0	1.62667e+07	0.2
GEN	+/-	1	2	1.62667e+07	0.2
GEN	+/-	1	2	1.62667e+07	0.2
GEN	+/-	2	4	18400000	0.2
GEN	+/-	2	0	18400000	0.2
GEN	+/-	2	0	18400000	0.2
GEN	+/-	2	3	18400000	0.2
GEN	+/-	2	0	18400000	0.2
GEN	+/-	2	0	18400000	0.2
GEN	+/-	2	4	18400000	0.2
GEN	+/-	2	2	18400000	0.2
GEN	+/-	2	19	18400000	0.2
GEN	+/-	2	4	18400000	0.2
GEN	+/-	2	5	18400000	0.2
GEN	+/-	2	2	18400000	0.2
GEN	+/-	2	4	18400000	0.2
GEN	+/-	2	3	18400000	0.2
GEN	+/-	2	1	18400000	0.2
GEN	+/-	2	3	18400000	0.2
GEN	+/-	2	3	18400000	0.2
GEN	+/-	2	3	18400000	0.2
GEN	+/-	2	2	18400000	0.2
GEN	+/-	2	1	18400000	0.2
GEN	+/-	2	6	18400000	0.2
GEN	+/-	2	6	18400000	0.2
GEN	+/-	2	0	18400000	0.2
GEN	+/-	2	1	18400000	0.2
GEN	+/-	2	3	18400000	0.2
GEN	+/-	2	5	18400000	0.2
GEN	+/-	2	0	18400000	0.2
GEN	+/-	2	8	18400000	0.2
GEN	+/-	2	6	18400000	0.2
GEN	+/-	2	3	18400000	0.2
GEN	+/-	2	4	18400000	0.2
GEN	+/-	2	1	18400000	0.2
GEN	+/-	2	4	18400000	0.2
GEN	+/-	2	2	18400000	0.2
GEN	+/-	2	1	18400000	0.2
GEN	+/-	2	2	18400000	0.2
GEN	+/-	2	1	18400000	0.2
GEN	+/-	2	1	18400000	0.2
GEN	+/-	2	30	18400000	0.2
GEN	+/-	2	2	18400000	0.2
GEN	+/-	2	6	18400000	0.2
GEN	+/-	2	3	18400000	0.2
GEN	+/-	2	4	18400000	0.2
GEN	+/-	2	10	18400000	0.2
GEN	+/-	3	0	24600000	0.2
GEN	+/-	3	3	24600000	0.2
GEN	+/-	3	2	24600000	0.2
GEN	+/-	3	8	24600000	0.2
GEN	+/-	3	4	24600000	0.2
GEN	+/-	3	6	24600000	0.2
GEN	+/-	3	1	24600000	0.2
GEN	+/-	3	7	24600000	0.2
GEN	+/-	3	0	24600000	0.2
GEN	+/-	3	4	24600000	0.2
GEN	+/-	3	1	24600000	0.2
GEN	+/-	3	2	24600000	0.2
GEN	+/-	3	23	24600000	0.2
GEN	+/-	3	1	24600000	0.2
GEN	+/-	3	1	24600000	0.2
GEN	+/-	3	3	24600000	0.2
GEN	+/-	3	1	24600000	0.2
GEN	+/-	3	3	24600000	0.2
GEN	+/-	3	6	24600000	0.2
GEN	+/-	3	7	24600000	0.2
GEN	+/-	3	2	24600000	0.2
GEN	+/-	3	7	24600000	0.2
GEN	+/-	3	6	24600000	0.2
GEN	+/-	3	2	24600000	0.2
GEN	+/-	3	2	24600000	0.2
GEN	+/-	3	0	24600000	0.2
GEN	+/-	3	5	24600000	0.2
GEN	+/-	3	1	24600000	0.2
GEN	+/-	3	0	24600000	0.2
GEN	+/-	3	8	24600000	0.2
GEN	+/-	3	2	24600000	0.2
GEN	+/-	3	5	24600000	0.2
GEN	+/-	3	2	24600000	0.2
GEN	+/-	3	1	24600000	0.2
GEN	+/-	3	1	24600000	0.2
GEN	+/-	3	4	24600000	0.2
GEN	+/-	3	1	24600000	0.2
GEN	+/-	3	28	24600000	0.2
GEN	+/-	3	9	24600000	0.2
GEN	+/-	3	21	24600000	0.2
GEN	+/-	3	1	24600000	0.2
GEN	+/-	3	0	24600000	0.2
GEN	+/-	3	0	24600000	0.2
GEN	+/-	3	3	24600000	0.2
GEN	+/-	4	2	2.34667e+07	0.2
GEN	+/-	4	0	2.34667e+07	0.2
GEN	+/-	4	5	2.34667e+07	0.2
GEN	+/-	4	2	2.34667e+07	0.2
GEN	+/-	4	13	2.34667e+07	0.2
GEN	+/-	4	3	2.34667e+07	0.2
GEN	+/-	4	11	2.34667e+07	0.2
GEN	+/-	4	4	2.34667e+07	0.2
GEN	+/-	4	2	2.34667e+07	0.2
GEN	+/-	4	11	2.34667e+07	0.2
GEN	+/-	4	4	2.34667e+07	0.2
GEN	+/-	4	1	2.34667e+07	0.2
GEN	+/-	4	5	2.34667e+07	0.2
GEN	+/-	4	3	2.34667e+07	0.2
GEN	+/-	4	0	2.34667e+07	0.2
GEN	+/-	4	1	2.34667e+07	0.2
GEN	+/-	4	1	2.34667e+07	0.2
GEN	+/-	4	1	2.34667e+07	0.2
GEN	+/-	4	1	2.34667e+07	0.2
GEN	+/-	4	2	2.34667e+07	0.2
GEN	+/-	4	2	2.34667e+07	0.2
GEN	+/-	4	3	2.34667e+07	0.2
GEN	+/-	4	1	2.34667e+07	0.2
GEN	+/-	4	3	2.34667e+07	0.2
GEN	+/-	4	4	2.34667e+07	0.2
GEN	+/-	4	0	2.34667e+07	0.2
GEN	+/-	4	3	2.34667e+07	0.2
GEN	+/-	4	0	2.34667e+07	0.2
GEN	+/-	4	4	2.34667e+07	0.2
GEN	+/-	4	3	2.34667e+07	0.2
GEN	+/-	4	1	2.34667e+07	0.2
GEN	+/-	4	1	2.34667e+07	0.2
GEN	+/-	4	1	2.34667e+07	0.2
GEN	+/-	4	3	2.34667e+07	0.2
GEN	+/-	4	1	2.34667e+07	0.2
GEN	+/-	4	1	2.34667e+07	0.2
GEN	+/-	4	7	2.34667e+07	0.2
GEN	+/-	4	3	2.34667e+07	0.2
GEN	+/-	4	1	2.34667e+07	0.2
GEN	+/-	4	5	2.34667e+07	0.2
GEN	+/-	4	3	2.34667e+07	0.2
GEN	+/-	4	3	2.34667e+07	0.2
GEN	+/-	4	4	2.34667e+07	0.2
GEN	+/-	4	4	2.34667e+07	0.2
GEN	-/+	1	2	3.11333e+07	0.2
GEN	-/+	1	5	3.11333e+07	0.2
GEN	-/+	1	21	3.11333e+07	0.2
GEN	-/+	1	1	3.11333e+07	0.2
GEN	-/+	1	6	3.11333e+07	0.2
GEN	-/+	1	3	3.11333e+07	0.2
GEN	-/+	1	3	3.11333e+07	0.2
GEN	-/+	1	0	3.11333e+07	0.2
GEN	-/+	1	2	3.11333e+07	0.2
GEN	-/+	1	7	3.11333e+07	0.2
GEN	-/+	1	2	3.11333e+07	0.2
GEN	-/+	1	4	3.11333e+07	0.2
GEN	-/+	1	4	3.11333e+07	0.2
GEN	-/+	1	2	3.11333e+07	0.2
GEN	-/+	1	6	3.11333e+07	0.2
GEN	-/+	1	2	3.11333e+07	0.2
GEN	-/+	1	0	3.11333e+07	0.2
GEN	-/+	1	2	3.11333e+07	0.2
GEN	-/+	1	0	3.11333e+07	0.2
GEN	-/+	1	3	3.11333e+07	0.2
GEN	-/+	1	4	3.11333e+07	0.2
GEN	-/+	1	6	3.11333e+07	0.2
GEN	-/+	1	2	3.11333e+07	0.2
GEN	-/+	1	0	3.11333e+07	0.2
GEN	-/+	1	11	3.11333e+07	0.2
GEN	-/+	1	7	3.11333e+07	0.2
GEN	-/+	1	6	3.11333e+07	0.2
GEN	-/+	1	7	3.11333e+07	0.2
GEN	-/+	1	4	3.11333e+07	0.2
GEN	-/+	1	2	3.11333e+07	0.2
GEN	-/+	1	1	3.11333e+07	0.2
GEN	-/+	1	0	3.11333e+07	0.2
GEN	-/+	1	1	3.11333e+07	0.2
GEN	-/+	1	0	3.11333e+07	0.2
GEN	-/+	1	10	3.11333e+07	0.2
GEN	-/+	1	4	3.11333e+07	0.2
GEN	-/+	1	0	3.11333e+07	0.2
GEN	-/+	1	2	3.11333e+07	0.2
GEN	-/+	1	1	3.11333e+07	0.2
GEN	-/+	1	0	3.11333e+07	0.2
GEN	-/+	1	4	3.11333e+07	0.2
GEN	-/+	1	3	3.11333e+07	0.2
GEN	-/+	1	3	3.11333e+07	0.2
GEN	-/+	1	1	3.11333e+07	0.2
GEN	-/+	2	0	27800000	0.2
GEN	-/+	2	0	27800000	0.2
GEN	-/+	2	5	27800000	0.2
GEN	-/+	2	1	27800000	0.2
GEN	-/+	2	8	27800000	0.2
GEN	-/+	2	107	27800000	0.2
GEN	-/+	2	0	27800000	0.2
GEN	-/+	2	1	27800000	0.2
GEN	-/+	2	12	27800000	0.2
GEN	-/+	2	1	27800000	0.2
GEN	-/+	2	8	27800000	0.2
GEN	-/+	2	1	27800000	0.2
GEN	-/+	2	3	27800000	0.2
GEN	-/+	2	2	27800000	0.2
GEN	-/+	2	1	27800000	0.2
GEN	-/+	2	6	27800000	0.2
GEN	-/+	2	8	27800000	0.2
GEN	-/+	2	2	27800000	0.2
GEN	-/+	2	12	27800000	0.2
GEN	-/+	2	6	27800000	0.2
GEN	-/+	2	2	27800000	0.2
GEN	-/+	2	3	27800000	0.2
GEN	-/+	2	1	27800000	0.2
GEN	-/+	2	4	27800000	0.2
GEN	-/+	2	0	27800000	0.2
GEN	-/+	2	1	27800000	0.2
GEN	-/+	2	0	27800000	0.2
GEN	-/+	2	2	27800000	0.2
GEN	-/+	2	1	27800000	0.2
GEN	-/+	2	7	27800000	0.2
GEN	-/+	2	1	27800000	0.2
GEN	-/+	2	2	27800000	0.2
GEN	-/+	2	0	27800000	0.2
GEN	-/+	2	4	27800000	0.2
GEN	-/+	2	1	27800000	0.2
GEN	-/+	2	4	27800000	0.2
GEN	-/+	2	10	27800000	0.2
GEN	-/+	2	2	27800000	0.2
GEN	-/+	2	2	27800000	0.2
GEN	-/+	2	1	27800000	0.2
GEN	-/+	2	1	27800000	0.2
GEN	-/+	2	3	27800000	0.2
GEN	-/+	2	6	27800000	0.2
GEN	-/+	2	0	27800000	0.2
GEN	-/+	3	6	4.53333e+07	0.2
GEN	-/+	3	1	4.53333e+07	0.2
GEN	-/+	3	7	4.53333e+07	0.2
GEN	-/+	3	1	4.53333e+07	0.2
GEN	-/+	3	4	4.53333e+07	0.2
GEN	-/+	3	26	4.53333e+07	0.2
GEN	-/+	3	4	4.53333e+07	0.2
GEN	-/+	3	0	4.53333e+07	0.2
GEN	-/+	3	12	4.53333e+07	0.2
GEN	-/+	3	1	4.53333e+07	0.2
GEN	-/+	3	1	4.53333e+07	0.2
GEN	-/+	3	2	4.53333e+07	0.2
GEN	-/+	3	4	4.53333e+07	0.2
GEN	-/+	3	0	4.53333e+07	0.2
GEN	-/+	3	0	4.53333e+07	0.2
GEN	-/+	3	1	4.53333e+07	0.2
GEN	-/+	3	9	4.53333e+07	0.2
GEN	-/+	3	1	4.53333e+07	0.2
GEN	-/+	3	7	4.53333e+07	0.2
GEN	-/+	3	2	4.53333e+07	0.2
GEN	-/+	3	0	4.53333e+07	0.2
GEN	-/+	3	11	4.53333e+07	0.2
GEN	-/+	3	1	4.53333e+07	0.2
GEN	-/+	3	4	4.53333e+07	0.2
GEN	-/+	3	0	4.53333e+07	0.2
GEN	-/+	3	2	4.53333e+07	0.2
GEN	-/+	3	3	4.53333e+07	0.2
GEN	-/+	3	1	4.53333e+07	0.2
GEN	-/+	3	2	4.53333e+07	0.2
GEN	-/+	3	0	4.53333e+07	0.2
GEN	-/+	3	1	4.53333e+07	0.2
GEN	-/+	3	0	4.53333e+07	0.2
GEN	-/+	3	2	4.53333e+07	0.2
GEN	-/+	3	2	4.53333e+07	0.2
GEN	-/+	3	1	4.53333e+07	0.2
GEN	-/+	3	2	4.53333e+07	0.2
GEN	-/+	3	0	4.53333e+07	0.2
GEN	-/+	3	0	4.53333e+07	0.2
GEN	-/+	3	3	4.53333e+07	0.2
GEN	-/+	3	5	4.53333e+07	0.2
GEN	-/+	3	0	4.53333e+07	0.2
GEN	-/+	3	0	4.53333e+07	0.2
GEN	-/+	4	3	3.82667e+07	0.2
GEN	-/+	4	2	3.82667e+07	0.2
GEN	-/+	4	1	3.82667e+07	0.2
GEN	-/+	4	3	3.82667e+07	0.2
GEN	-/+	4	2	3.82667e+07	0.2
GEN	-/+	4	7	3.82667e+07	0.2
GEN	-/+	4	3	3.82667e+07	0.2
GEN	-/+	4	0	3.82667e+07	0.2
GEN	-/+	4	1	3.82667e+07	0.2
GEN	-/+	4	0	3.82667e+07	0.2
GEN	-/+	4	0	3.82667e+07	0.2
GEN	-/+	4	1	3.82667e+07	0.2
GEN	-/+	4	2	3.82667e+07	0.2
GEN	-/+	4	5	3.82667e+07	0.2
GEN	-/+	4	0	3.82667e+07	0.2
GEN	-/+	4	1	3.82667e+07	0.2
GEN	-/+	4	0	3.82667e+07	0.2
GEN	-/+	4	1	3.82667e+07	0.2
GEN	-/+	4	10	3.82667e+07	0.2
GEN	-/+	4	3	3.82667e+07	0.2
GEN	-/+	4	5	3.82667e+07	0.2
GEN	-/+	4	1	3.82667e+07	0.2
GEN	-/+	4	50	3.82667e+07	0.2
GEN	-/+	4	5	3.82667e+07	0.2
GEN	-/+	4	2	3.82667e+07	0.2
GEN	-/+	4	1	3.82667e+07	0.2
GEN	-/+	4	6	3.82667e+07	0.2
GEN	-/+	4	0	3.82667e+07	0.2
GEN	-/+	4	3	3.82667e+07	0.2
GEN	-/+	4	2	3.82667e+07	0.2
GEN	-/+	4	0	3.82667e+07	0.2
GEN	-/+	4	2	3.82667e+07	0.2
GEN	-/+	4	2	3.82667e+07	0.2
GEN	-/+	4	2	3.82667e+07	0.2
GEN	-/+	4	0	3.82667e+07	0.2
GEN	-/+	4	4	3.82667e+07	0.2
GEN	-/+	4	20	3.82667e+07	0.2
GEN	-/+	4	9	3.82667e+07	0.2
GEN	-/+	4	3	3.82667e+07	0.2
GEN	-/+	4	4	3.82667e+07	0.2
GEN	-/+	4	1	3.82667e+07	0.2
GEN	-/+	4	1	3.82667e+07	0.2
GEN	-/+	4	28	3.82667e+07	0.2
GEN	-/+	4	0	3.82667e+07	0.2
GEN	+/+	1	5	1.62667e+07	0.2
GEN	+/+	1	3	1.62667e+07	0.2
GEN	+/+	1	8	1.62667e+07	0.2
GEN	+/+	1	3	1.62667e+07	0.2
GEN	+/+	1	1	1.62667e+07	0.2
GEN	+/+	1	110	1.62667e+07	0.2
GEN	+/+	1	8	1.62667e+07	0.2
GEN	+/+	1	6	1.62667e+07	0.2
GEN	+/+	1	0	1.62667e+07	0.2
GEN	+/+	1	6	1.62667e+07	0.2
GEN	+/+	1	0	1.62667e+07	0.2
GEN	+/+	1	1	1.62667e+07	0.2
GEN	+/+	1	0	1.62667e+07	0.2
GEN	+/+	1	0	1.62667e+07	0.2
GEN	+/+	1	0	1.62667e+07	0.2
GEN	+/+	1	0	1.62667e+07	0.2
GEN	+/+	1	5	1.62667e+07	0.2
GEN	+/+	1	4	1.62667e+07	0.2
GEN	+/+	1	9	1.62667e+07	0.2
GEN	+/+	1	4	1.62667e+07	0.2
GEN	+/+	1	52	1.62667e+07	0.2
GEN	+/+	1	0	1.62667e+07	0.2
GEN	+/+	1	6	1.62667e+07	0.2
GEN	+/+	1	4	1.62667e+07	0.2
GEN	+/+	1	3	1.62667e+07	0.2
GEN	+/+	1	1	1.62667e+07	0.2
GEN	+/+	1	2	1.62667e+07	0.2
GEN	+/+	1	15	1.62667e+07	0.2
GEN	+/+	1	2	1.62667e+07	0.2
GEN	+/+	1	4	1.62667e+07	0.2
GEN	+/+	1	1	1.62667e+07	0.2
GEN	+/+	1	1	1.62667e+07	0.2
GEN	+/+	1	1	1.62667e+07	0.2
GEN	+/+	1	0	1.62667e+07	0.2
GEN	+/+	1	1	1.62667e+07	0.2
GEN	+/+	1	1	1.62667e+07	0.2
GEN	+/+	1	1	1.62667e+07	0.2
GEN	+/+	1	2	1.62667e+07	0.2
GEN	+/+	1	2	1.62667e+07	0.2
GEN	+/+	1	10	1.62667e+07	0.2
GEN	+/+	1	1	1.62667e+07	0.2
GEN	+/+	1	1	1.62667e+07	0.2
GEN	+/+	1	2	1.62667e+07	0.2
GEN	+/+	1	1	1.62667e+07	0.2
GEN	+/+	2	3	18400000	0.2
GEN	+/+	2	2	18400000	0.2
GEN	+/+	2	0	18400000	0.2
GEN	+/+	2	2	18400000	0.2
GEN	+/+	2	0	18400000	0.2
GEN	+/+	2	0	18400000	0.2
GEN	+/+	2	3	18400000	0.2
GEN	+/+	2	2	18400000	0.2
GEN	+/+	2	20	18400000	0.2
GEN	+/+	2	6	18400000	0.2
GEN	+/+	2	5	18400000	0.2
GEN	+/+	2	0	18400000	0.2
GEN	+/+	2	0	18400000	0.2
GEN	+/+	2	0	18400000	0.2
GEN	+/+	2	0	18400000	0.2
GEN	+/+	2	3	18400000	0.2
GEN	+/+	2	7	18400000	0.2
GEN	+/+	2	2	18400000	0.2
GEN	+/+	2	2	18400000	0.2
GEN	+/+	2	2	18400000	0.2
GEN	+/+	2	6	18400000	0.2
GEN	+/+	2	18	18400000	0.2
GEN	+/+	2	1	18400000	0.2
GEN	+/+	2	3	18400000	0.2
GEN	+/+	2	6	18400000	0.2
GEN	+/+	2	7	18400000	0.2
GEN	+/+	2	1	18400000	0.2
GEN	+/+	2	12	18400000	0.2
GEN	+/+	2	3	18400000	0.2
GEN	+/+	2	6	18400000	0.2
GEN	+/+	2	1	18400000	0.2
GEN	+/+	2	4	18400000	0.2
GEN	+/+	2	3	18400000	0.2
GEN	+/+	2	0	18400000	0.2
GEN	+/+	2	2	18400000	0.2
GEN	+/+	2	1	18400000	0.2
GEN	+/+	2	7	18400000	0.2
GEN	+/+	2	1	18400000	0.2
GEN	+/+	2	33	18400000	0.2
GEN	+/+	2	3	18400000	0.2
GEN	+/+	2	5	18400000	0.2
GEN	+/+	2	2	18400000	0.2
GEN	+/+	2	5	18400000	0.2
GEN	+/+	2	22	18400000	0.2
GEN	+/+	3	0	24600000	0.2
GEN	+/+	3	5	24600000	0.2
GEN	+/+	3	0	24600000	0.2
GEN	+/+	3	12	24600000	0.2
GEN	+/+	3	8	24600000	0.2
GEN	+/+	3	3	24600000	0.2
GEN	+/+	3	1	24600000	0.2
GEN	+/+	3	15	24600000	0.2
GEN	+/+	3	2	24600000	0.2
GEN	+/+	3	3	24600000	0.2
GEN	+/+	3	3	24600000	0.2
GEN	+/+	3	1	24600000	0.2
GEN	+/+	3	12	24600000	0.2
GEN	+/+	3	0	24600000	0.2
GEN	+/+	3	0	24600000	0.2
GEN	+/+	3	6	24600000	0.2
GEN	+/+	3	4	24600000	0.2
GEN	+/+	3	2	24600000	0.2
GEN	+/+	3	8	24600000	0.2
GEN	+/+	3	2	24600000	0.2
GEN	+/+	3	4	24600000	0.2
GEN	+/+	3	0	24600000	0.2
GEN	+/+	3	4	24600000	0.2
GEN	+/+	3	4	24600000	0.2
GEN	+/+	3	0	24600000	0.2
GEN	+/+	3	1	24600000	0.2
GEN	+/+	3	5	24600000	0.2
GEN	+/+	3	1	24600000	0.2
GEN	+/+	3	2	24600000	0.2
GEN	+/+	3	7	24600000	0.2
GEN	+/+	3	2	24600000	0.2
GEN	+/+	3	6	24600000	0.2
GEN	+/+	3	1	24600000	0.2
GEN	+/+	3	3	24600000	0.2
GEN	+/+	3	4	24600000	0.2
GEN	+/+	3	2	24600000	0.2
GEN	+/+	3	0	24600000	0.2
GEN	+/+	3	30	24600000	0.2
GEN	+/+	3	7	24600000	0.2
GEN	+/+	3	28	24600000	0.2
GEN	+/+	3	2	24600000	0.2
GEN	+/+	3	3	24600000	0.2
GEN	+/+	3	1	24600000	0.2
GEN	+/+	3	0	24600000	0.2
GEN	+/+	4	1	2.34667e+07	0.2
GEN	+/+	4	1	2.34667e+07	0.2
GEN	+/+	4	5	2.34667e+07	0.2
GEN	+/+	4	3	2.34667e+07	0.2
GEN	+/+	4	8	2.34667e+07	0.2
GEN	+/+	4	1	2.34667e+07	0.2
GEN	+/+	4	6	2.34667e+07	0.2
GEN	+/+	4	3	2.34667e+07	0.2
GEN	+/+	4	1	2.34667e+07	0.2
GEN	+/+	4	77	2.34667e+07	0.2
GEN	+/+	4	5	2.34667e+07	0.2
GEN	+/+	4	0	2.34667e+07	0.2
GEN	+/+	4	4	2.34667e+07	0.2
GEN	+/+	4	4	2.34667e+07	0.2
GEN	+/+	4	0	2.34667e+07	0.2
GEN	+/+	4	0	2.34667e+07	0.2
GEN	+/+	4	4	2.34667e+07	0.2
GEN	+/+	4	2	2.34667e+07	0.2
GEN	+/+	4	1	2.34667e+07	0.2
GEN	+/+	4	1	2.34667e+07	0.2
GEN	+/+	4	3	2.34667e+07	0.2
GEN	+/+	4	3	2.34667e+07	0.2
GEN	+/+	4	1	2.34667e+07	0.2
GEN	+/+	4	0	2.34667e+07	0.2
GEN	+/+	4	3	2.34667e+07	0.2
GEN	+/+	4	2	2.34667e+07	0.2
GEN	+/+	4	4	2.34667e+07	0.2
GEN	+/+	4	1	2.34667e+07	0.2
GEN	+/+	4	5	2.34667e+07	0.2
GEN	+/+	4	2	2.34667e+07	0.2
GEN	+/+	4	0	2.34667e+07	0.2
GEN	+/+	4	0	2.34667e+07	0.2
GEN	+/+	4	0	2.34667e+07	0.2
GEN	+/+	4	2	2.34667e+07	0.2
GEN	+/+	4	1	2.34667e+07	0.2
GEN	+/+	4	2	2.34667e+07	0.2
GEN	+/+	4	1	2.34667e+07	0.2
GEN	+/+	4	4	2.34667e+07	0.2
GEN	+/+	4	0	2.34667e+07	0.2
GEN	+/+	4	7	2.34667e+07	0.2
GEN	+/+	4	0	2.34667e+07	0.2
GEN	+/+	4	2	2.34667e+07	0.2
GEN	+/+	4	0	2.34667e+07	0.2
GEN	+/+	4	5	2.34667e+07	0.2
TOB	-/-	1	0	4.73333e+07	0.25
TOB	-/-	1	0	4.73333e+07	0.25
TOB	-/-	1	3	4.73333e+07	0.25
TOB	-/-	1	0	4.73333e+07	0.25
TOB	-/-	1	0	4.73333e+07	0.25
TOB	-/-	1	6	4.73333e+07	0.25
TOB	-/-	1	1	4.73333e+07	0.25
TOB	-/-	1	0	4.73333e+07	0.25
TOB	-/-	1	1	4.73333e+07	0.25
TOB	-/-	1	10	4.73333e+07	0.25
TOB	-/-	1	0	4.73333e+07	0.25
TOB	-/-	1	0	4.73333e+07	0.25
TOB	-/-	1	0	4.73333e+07	0.25
TOB	-/-	1	1	4.73333e+07	0.25
TOB	-/-	1	2	4.73333e+07	0.25
TOB	-/-	1	4	4.73333e+07	0.25
TOB	-/-	1	0	4.73333e+07	0.25
TOB	-/-	1	0	4.73333e+07	0.25
TOB	-/-	1	0	4.73333e+07	0.25
TOB	-/-	1	0	4.73333e+07	0.25
TOB	-/-	1	1	4.73333e+07	0.25
TOB	-/-	1	0	4.73333e+07	0.25
TOB	-/-	1	4	4.73333e+07	0.25
TOB	-/-	1	6	4.73333e+07	0.25
TOB	-/-	1	1	4.73333e+07	0.25
TOB	-/-	1	0	4.73333e+07	0.25
TOB	-/-	1	0	4.73333e+07	0.25
TOB	-/-	1	2	4.73333e+07	0.25
TOB	-/-	1	3	4.73333e+07	0.25
TOB	-/-	1	3	4.73333e+07	0.25
TOB	-/-	1	0	4.73333e+07	0.25
TOB	-/-	1	5	4.73333e+07	0.25
TOB	-/-	1	4	4.73333e+07	0.25
TOB	-/-	1	0	4.73333e+07	0.25
TOB	-/-	1	0	4.73333e+07	0.25
TOB	-/-	1	0	4.73333e+07	0.25
TOB	-/-	1	2	4.73333e+07	0.25
TOB	-/-	1	0	4.73333e+07	0.25
TOB	-/-	1	1	4.73333e+07	0.25
TOB	-/-	1	21	4.73333e+07	0.25
TOB	-/-	1	14	4.73333e+07	0.25
TOB	-/-	1	0	4.73333e+07	0.25
TOB	-/-	1	0	4.73333e+07	0.25
TOB	-/-	1	0	4.73333e+07	0.25
TOB	-/-	2	1	38750000	0.25
TOB	-/-	2	0	38750000	0.25
TOB	-/-	2	0	38750000	0.25
TOB	-/-	2	0	38750000	0.25
TOB	-/-	2	1	38750000	0.25
TOB	-/-	2	1	38750000	0.25
TOB	-/-	2	2	38750000	0.25
TOB	-/-	2	5	38750000	0.25
TOB	-/-	2	0	38750000	0.25
TOB	-/-	2	3	38750000	0.25
TOB	-/-	2	1	38750000	0.25
TOB	-/-	2	1	38750000	0.25
TOB	-/-	2	4	38750000	0.25
TOB	-/-	2	0	38750000	0.25
TOB	-/-	2	2	38750000	0.25
TOB	-/-	2	0	38750000	0.25
TOB	-/-	2	1	38750000	0.25
TOB	-/-	2	1	38750000	0.25
TOB	-/-	2	1	38750000	0.25
TOB	-/-	2	0	38750000	0.25
TOB	-/-	2	0	38750000	0.25
TOB	-/-	2	2	38750000	0.25
TOB	-/-	2	7	38750000	0.25
TOB	-/-	2	0	38750000	0.25
TOB	-/-	2	0	38750000	0.25
TOB	-/-	2	0	38750000	0.25
TOB	-/-	2	0	38750000	0.25
TOB	-/-	2	1	38750000	0.25
TOB	-/-	2	0	38750000	0.25
TOB	-/-	2	11	38750000	0.25
TOB	-/-	2	0	38750000	0.25
TOB	-/-	2	51	38750000	0.25
TOB	-/-	2	3	38750000	0.25
TOB	-/-	2	9	38750000	0.25
TOB	-/-	2	1	38750000	0.25
TOB	-/-	2	4	38750000	0.25
TOB	-/-	2	0	38750000	0.25
TOB	-/-	2	28	38750000	0.25
TOB	-/-	2	6	38750000	0.25
TOB	-/-	2	1	38750000	0.25
TOB	-/-	2	0	38750000	0.25
TOB	-/-	2	2	38750000	0.25
TOB	-/-	2	0	38750000	0.25
TOB	-/-	2	1	38750000	0.25
TOB	-/-	3	0	26500000	0.25
TOB	-/-	3	0	26500000	0.25
TOB	-/-	3	3	26500000	0.25
TOB	-/-	3	0	26500000	0.25
TOB	-/-	3	0	26500000	0.25
TOB	-/-	3	6	26500000	0.25
TOB	-/-	3	1	26500000	0.25
TOB	-/-	3	0	26500000	0.25
TOB	-/-	3	1	26500000	0.25
TOB	-/-	3	10	26500000	0.25
TOB	-/-	3	0	26500000	0.25
TOB	-/-	3	0	26500000	0.25
TOB	-/-	3	0	26500000	0.25
TOB	-/-	3	1	26500000	0.25
TOB	-/-	3	2	26500000	0.25
TOB	-/-	3	4	26500000	0.25
TOB	-/-	3	0	26500000	0.25
TOB	-/-	3	0	26500000	0.25
TOB	-/-	3	0	26500000	0.25
TOB	-/-	3	0	26500000	0.25
TOB	-/-	3	1	26500000	0.25
TOB	-/-	3	0	26500000	0.25
TOB	-/-	3	4	26500000	0.25
TOB	-/-	3	6	26500000	0.25
TOB	-/-	3	1	26500000	0.25
TOB	-/-	3	0	26500000	0.25
TOB	-/-	3	0	26500000	0.25
TOB	-/-	3	2	26500000	0.25
TOB	-/-	3	3	26500000	0.25
TOB	-/-	3	3	26500000	0.25
TOB	-/-	3	0	26500000	0.25
TOB	-/-	3	5	26500000	0.25
TOB	-/-	3	4	26500000	0.25
TOB	-/-	3	0	26500000	0.25
TOB	-/-	3	0	26500000	0.25
TOB	-/-	3	0	26500000	0.25
TOB	-/-	3	2	26500000	0.25
TOB	-/-	3	0	26500000	0.25
TOB	-/-	3	1	26500000	0.25
TOB	-/-	3	21	26500000	0.25
TOB	-/-	3	14	26500000	0.25
TOB	-/-	3	0	26500000	0.25
TOB	-/-	3	0	26500000	0.25
TOB	-/-	3	0	26500000	0.25
TOB	-/-	4	1	3.90833e+07	0.25
TOB	-/-	4	0	3.90833e+07	0.25
TOB	-/-	4	0	3.90833e+07	0.25
TOB	-/-	4	0	3.90833e+07	0.25
TOB	-/-	4	0	3.90833e+07	0.25
TOB	-/-	4	2	3.90833e+07	0.25
TOB	-/-	4	0	3.90833e+07	0.25
TOB	-/-	4	0	3.90833e+07	0.25
TOB	-/-	4	1	3.90833e+07	0.25
TOB	-/-	4	2	3.90833e+07	0.25
TOB	-/-	4	1	3.90833e+07	0.25
TOB	-/-	4	2	3.90833e+07	0.25
TOB	-/-	4	0	3.90833e+07	0.25
TOB	-/-	4	1	3.90833e+07	0.25
TOB	-/-	4	0	3.90833e+07	0.25
TOB	-/-	4	0	3.90833e+07	0.25
TOB	-/-	4	0	3.90833e+07	0.25
TOB	-/-	4	2	3.90833e+07	0.25
TOB	-/-	4	0	3.90833e+07	0.25
TOB	-/-	4	1	3.90833e+07	0.25
TOB	-/-	4	0	3.90833e+07	0.25
TOB	-/-	4	1	3.90833e+07	0.25
TOB	-/-	4	19	3.90833e+07	0.25
TOB	-/-	4	0	3.90833e+07	0.25
TOB	-/-	4	0	3.90833e+07	0.25
TOB	-/-	4	2	3.90833e+07	0.25
TOB	-/-	4	0	3.90833e+07	0.25
TOB	-/-	4	1	3.90833e+07	0.25
TOB	-/-	4	6	3.90833e+07	0.25
TOB	-/-	4	8	3.90833e+07	0.25
TOB	-/-	4	0	3.90833e+07	0.25
TOB	-/-	4	0	3.90833e+07	0.25
TOB	-/-	4	0	3.90833e+07	0.25
TOB	-/-	4	1	3.90833e+07	0.25
TOB	-/-	4	3	3.90833e+07	0.25
TOB	-/-	4	4	3.90833e+07	0.25
TOB	-/-	4	3	3.90833e+07	0.25
TOB	-/-	4	9	3.90833e+07	0.25
TOB	-/-	4	2	3.90833e+07	0.25
TOB	-/-	4	1	3.90833e+07	0.25
TOB	-/-	4	1	3.90833e+07	0.25
TOB	-/-	4	7	3.90833e+07	0.25
TOB	-/-	4	8	3.90833e+07	0.25
TOB	-/-	4	3	3.90833e+07	0.25
TOB	+/-	1	2	4.43333e+07	0.25
TOB	+/-	1	1	4.43333e+07	0.25
TOB	+/-	1	1	4.43333e+07	0.25
TOB	+/-	1	0	4.43333e+07	0.25
TOB	+/-	1	4	4.43333e+07	0.25
TOB	+/-	1	2	4.43333e+07	0.25
TOB	+/-	1	3	4.43333e+07	0.25
TOB	+/-	1	2	4.43333e+07	0.25
TOB	+/-	1	1	4.43333e+07	0.25
TOB	+/-	1	2	4.43333e+07	0.25
TOB	+/-	1	2	4.43333e+07	0.25
TOB	+/-	1	1	4.43333e+07	0.25
TOB	+/-	1	3	4.43333e+07	0.25
TOB	+/-	1	0	4.43333e+07	0.25
TOB	+/-	1	2	4.43333e+07	0.25
TOB	+/-	1	3	4.43333e+07	0.25
TOB	+/-	1	2	4.43333e+07	0.25
TOB	+/-	1	0	4.43333e+07	0.25
TOB	+/-	1	0	4.43333e+07	0.25
TOB	+/-	1	0	4.43333e+07	0.25
TOB	+/-	1	0	4.43333e+07	0.25
TOB	+/-	1	4	4.43333e+07	0.25
TOB	+/-	1	1	4.43333e+07	0.25
TOB	+/-	1	4	4.43333e+07	0.25
TOB	+/-	1	7	4.43333e+07	0.25
TOB	+/-	1	6	4.43333e+07	0.25
TOB	+/-	1	0	4.43333e+07	0.25
TOB	+/-	1	6	4.43333e+07	0.25
TOB	+/-	1	1	4.43333e+07	0.25
TOB	+/-	1	2	4.43333e+07	0.25
TOB	+/-	1	2	4.43333e+07	0.25
TOB	+/-	1	0	4.43333e+07	0.25
TOB	+/-	1	8	4.43333e+07	0.25
TOB	+/-	1	1	4.43333e+07	0.25
TOB	+/-	1	9	4.43333e+07	0.25
TOB	+/-	1	3	4.43333e+07	0.25
TOB	+/-	1	3	4.43333e+07	0.25
TOB	+/-	1	10	4.43333e+07	0.25
TOB	+/-	1	3	4.43333e+07	0.25
TOB	+/-	1	2	4.43333e+07	0.25
TOB	+/-	1	0	4.43333e+07	0.25
TOB	+/-	1	1	4.43333e+07	0.25
TOB	+/-	1	2	4.43333e+07	0.25
TOB	+/-	1	23	4.43333e+07	0.25
TOB	+/-	2	4	4.95833e+07	0.25
TOB	+/-	2	6	4.95833e+07	0.25
TOB	+/-	2	1	4.95833e+07	0.25
TOB	+/-	2	3	4.95833e+07	0.25
TOB	+/-	2	1	4.95833e+07	0.25
TOB	+/-	2	1	4.95833e+07	0.25
TOB	+/-	2	1	4.95833e+07	0.25
TOB	+/-	2	6	4.95833e+07	0.25
TOB	+/-	2	1	4.95833e+07	0.25
TOB	+/-	2	2	4.95833e+07	0.25
TOB	+/-	2	3	4.95833e+07	0.25
TOB	+/-	2	10	4.95833e+07	0.25
TOB	+/-	2	3	4.95833e+07	0.25
TOB	+/-	2	0	4.95833e+07	0.25
TOB	+/-	2	1	4.95833e+07	0.25
TOB	+/-	2	0	4.95833e+07	0.25
TOB	+/-	2	8	4.95833e+07	0.25
TOB	+/-	2	3	4.95833e+07	0.25
TOB	+/-	2	2	4.95833e+07	0.25
TOB	+/-	2	3	4.95833e+07	0.25
TOB	+/-	2	3	4.95833e+07	0.25
TOB	+/-	2	2	4.95833e+07	0.25
TOB	+/-	2	9	4.95833e+07	0.25
TOB	+/-	2	3	4.95833e+07	0.25
TOB	+/-	2	0	4.95833e+07	0.25
TOB	+/-	2	1	4.95833e+07	0.25
TOB	+/-	2	1	4.95833e+07	0.25
TOB	+/-	2	1	4.95833e+07	0.25
TOB	+/-	2	1	4.95833e+07	0.25
TOB	+/-	2	2	4.95833e+07	0.25
TOB	+/-	2	0	4.95833e+07	0.25
TOB	+/-	2	2	4.95833e+07	0.25
TOB	+/-	2	0	4.95833e+07	0.25
TOB	+/-	2	0	4.95833e+07	0.25
TOB	+/-	2	2	4.95833e+07	0.25
TOB	+/-	2	1	4.95833e+07	0.25
TOB	+/-	2	0	4.95833e+07	0.25
TOB	+/-	2	0	4.95833e+07	0.25
TOB	+/-	2	4	4.95833e+07	0.25
TOB	+/-	2	1	4.95833e+07	0.25
TOB	+/-	2	1	4.95833e+07	0.25
TOB	+/-	2	2	4.95833e+07	0.25
TOB	+/-	2	0	4.95833e+07	0.25
TOB	+/-	2	0	4.95833e+07	0.25
TOB	+/-	3	4	3.04167e+07	0.25
TOB	+/-	3	1	3.04167e+07	0.25
TOB	+/-	3	2	3.04167e+07	0.25
TOB	+/-	3	1	3.04167e+07	0.25
TOB	+/-	3	1	3.04167e+07	0.25
TOB	+/-	3	3	3.04167e+07	0.25
TOB	+/-	3	3	3.04167e+07	0.25
TOB	+/-	3	0	3.04167e+07	0.25
TOB	+/-	3	3	3.04167e+07	0.25
TOB	+/-	3	3	3.04167e+07	0.25
TOB	+/-	3	5	3.04167e+07	0.25
TOB	+/-	3	1	3.04167e+07	0.25
TOB	+/-	3	0	3.04167e+07	0.25
TOB	+/-	3	0	3.04167e+07	0.25
TOB	+/-	3	1	3.04167e+07	0.25
TOB	+/-	3	1	3.04167e+07	0.25
TOB	+/-	3	1	3.04167e+07	0.25
TOB	+/-	3	4	3.04167e+07	0.25
TOB	+/-	3	1	3.04167e+07	0.25
TOB	+/-	3	1	3.04167e+07	0.25
TOB	+/-	3	5	3.04167e+07	0.25
TOB	+/-	3	4	3.04167e+07	0.25
TOB	+/-	3	2	3.04167e+07	0.25
TOB	+/-	3	1	3.04167e+07	0.25
TOB	+/-	3	1	3.04167e+07	0.25
TOB	+/-	3	0	3.04167e+07	0.25
TOB	+/-	3	3	3.04167e+07	0.25
TOB	+/-	3	2	3.04167e+07	0.25
TOB	+/-	3	2	3.04167e+07	0.25
TOB	+/-	3	6	3.04167e+07	0.25
TOB	+/-	3	0	3.04167e+07	0.25
TOB	+/-	3	0	3.04167e+07	0.25
TOB	+/-	3	3	3.04167e+07	0.25
TOB	+/-	3	0	3.04167e+07	0.25
TOB	+/-	3	1	3.04167e+07	0.25
TOB	+/-	3	1	3.04167e+07	0.25
TOB	+/-	3	5	3.04167e+07	0.25
TOB	+/-	3	1	3.04167e+07	0.25
TOB	+/-	3	0	3.04167e+07	0.25
TOB	+/-	3	0	3.04167e+07	0.25
TOB	+/-	3	2	3.04167e+07	0.25
TOB	+/-	3	0	3.04167e+07	0.25
TOB	+/-	3	3	3.04167e+07	0.25
TOB	+/-	3	6	3.04167e+07	0.25
TOB	+/-	4	2	31000000	0.25
TOB	+/-	4	7	31000000	0.25
TOB	+/-	4	5	31000000	0.25
TOB	+/-	4	1	31000000	0.25
TOB	+/-	4	0	31000000	0.25
TOB	+/-	4	0	31000000	0.25
TOB	+/-	4	2	31000000	0.25
TOB	+/-	4	1	31000000	0.25
TOB	+/-	4	0	31000000	0.25
TOB	+/-	4	0	31000000	0.25
TOB	+/-	4	0	31000000	0.25
TOB	+/-	4	0	31000000	0.25
TOB	+/-	4	1	31000000	0.25
TOB	+/-	4	2	31000000	0.25
TOB	+/-	4	0	31000000	0.25
TOB	+/-	4	0	31000000	0.25
TOB	+/-	4	4	31000000	0.25
TOB	+/-	4	1	31000000	0.25
TOB	+/-	4	1	31000000	0.25
TOB	+/-	4	0	31000000	0.25
TOB	+/-	4	1	31000000	0.25
TOB	+/-	4	3	31000000	0.25
TOB	+/-	4	2	31000000	0.25
TOB	+/-	4	5	31000000	0.25
TOB	+/-	4	0	31000000	0.25
TOB	+/-	4	4	31000000	0.25
TOB	+/-	4	0	31000000	0.25
TOB	+/-	4	4	31000000	0.25
TOB	+/-	4	1	31000000	0.25
TOB	+/-	4	3	31000000	0.25
TOB	+/-	4	0	31000000	0.25
TOB	+/-	4	6	31000000	0.25
TOB	+/-	4	2	31000000	0.25
TOB	+/-	4	3	31000000	0.25
TOB	+/-	4	2	31000000	0.25
TOB	+/-	4	1	31000000	0.25
TOB	+/-	4	0	31000000	0.25
TOB	+/-	4	2	31000000	0.25
TOB	+/-	4	6	31000000	0.25
TOB	+/-	4	3	31000000	0.25
TOB	+/-	4	0	31000000	0.25
TOB	+/-	4	1	31000000	0.25
TOB	+/-	4	1	31000000	0.25
TOB	+/-	4	1	31000000	0.25
TOB	-/+	1	2	4.73333e+07	0.25
TOB	-/+	1	2	4.73333e+07	0.25
TOB	-/+	1	8	4.73333e+07	0.25
TOB	-/+	1	5	4.73333e+07	0.25
TOB	-/+	1	0	4.73333e+07	0.25
TOB	-/+	1	3	4.73333e+07	0.25
TOB	-/+	1	1	4.73333e+07	0.25
TOB	-/+	1	3	4.73333e+07	0.25
TOB	-/+	1	6	4.73333e+07	0.25
TOB	-/+	1	2	4.73333e+07	0.25
TOB	-/+	1	0	4.73333e+07	0.25
TOB	-/+	1	3	4.73333e+07	0.25
TOB	-/+	1	1	4.73333e+07	0.25
TOB	-/+	1	0	4.73333e+07	0.25
TOB	-/+	1	1	4.73333e+07	0.25
TOB	-/+	1	3	4.73333e+07	0.25
TOB	-/+	1	1	4.73333e+07	0.25
TOB	-/+	1	1	4.73333e+07	0.25
TOB	-/+	1	0	4.73333e+07	0.25
TOB	-/+	1	0	4.73333e+07	0.25
TOB	-/+	1	4	4.73333e+07	0.25
TOB	-/+	1	7	4.73333e+07	0.25
TOB	-/+	1	5	4.73333e+07	0.25
TOB	-/+	1	3	4.73333e+07	0.25
TOB	-/+	1	4	4.73333e+07	0.25
TOB	-/+	1	4	4.73333e+07	0.25
TOB	-/+	1	1	4.73333e+07	0.25
TOB	-/+	1	4	4.73333e+07	0.25
TOB	-/+	1	1	4.73333e+07	0.25
TOB	-/+	1	2	4.73333e+07	0.25
TOB	-/+	1	7	4.73333e+07	0.25
TOB	-/+	1	2	4.73333e+07	0.25
TOB	-/+	1	1	4.73333e+07	0.25
TOB	-/+	1	3	4.73333e+07	0.25
TOB	-/+	1	0	4.73333e+07	0.25
TOB	-/+	1	0	4.73333e+07	0.25
TOB	-/+	1	2	4.73333e+07	0.25
TOB	-/+	1	5	4.73333e+07	0.25
TOB	-/+	1	1	4.73333e+07	0.25
TOB	-/+	1	0	4.73333e+07	0.25
TOB	-/+	1	4	4.73333e+07	0.25
TOB	-/+	1	2	4.73333e+07	0.25
TOB	-/+	1	4	4.73333e+07	0.25
TOB	-/+	1	2	4.73333e+07	0.25
TOB	-/+	2	2	38750000	0.25
TOB	-/+	2	2	38750000	0.25
TOB	-/+	2	0	38750000	0.25
TOB	-/+	2	0	38750000	0.25
TOB	-/+	2	1	38750000	0.25
TOB	-/+	2	5	38750000	0.25
TOB	-/+	2	2	38750000	0.25
TOB	-/+	2	0	38750000	0.25
TOB	-/+	2	2	38750000	0.25
TOB	-/+	2	1	38750000	0.25
TOB	-/+	2	0	38750000	0.25
TOB	-/+	2	3	38750000	0.25
TOB	-/+	2	3	38750000	0.25
TOB	-/+	2	0	38750000	0.25
TOB	-/+	2	1	38750000	0.25
TOB	-/+	2	1	38750000	0.25
TOB	-/+	2	3	38750000	0.25
TOB	-/+	2	1	38750000	0.25
TOB	-/+	2	3	38750000	0.25
TOB	-/+	2	3	38750000	0.25
TOB	-/+	2	2	38750000	0.25
TOB	-/+	2	1	38750000	0.25
TOB	-/+	2	11	38750000	0.25
TOB	-/+	2	0	38750000	0.25
TOB	-/+	2	0	38750000	0.25
TOB	-/+	2	0	38750000	0.25
TOB	-/+	2	0	38750000	0.25
TOB	-/+	2	0	38750000	0.25
TOB	-/+	2	0	38750000	0.25
TOB	-/+	2	8	38750000	0.25
TOB	-/+	2	1	38750000	0.25
TOB	-/+	2	52	38750000	0.25
TOB	-/+	2	1	38750000	0.25
TOB	-/+	2	2	38750000	0.25
TOB	-/+	2	1	38750000	0.25
TOB	-/+	2	2	38750000	0.25
TOB	-/+	2	0	38750000	0.25
TOB	-/+	2	26	38750000	0.25
TOB	-/+	2	4	38750000	0.25
TOB	-/+	2	0	38750000	0.25
TOB	-/+	2	0	38750000	0.25
TOB	-/+	2	0	38750000	0.25
TOB	-/+	2	2	38750000	0.25
TOB	-/+	2	0	38750000	0.25
TOB	-/+	3	0	26500000	0.25
TOB	-/+	3	0	26500000	0.25
TOB	-/+	3	0	26500000	0.25
TOB	-/+	3	0	26500000	0.25
TOB	-/+	3	0	26500000	0.25
TOB	-/+	3	5	26500000	0.25
TOB	-/+	3	1	26500000	0.25
TOB	-/+	3	0	26500000	0.25
TOB	-/+	3	1	26500000	0.25
TOB	-/+	3	12	26500000	0.25
TOB	-/+	3	0	26500000	0.25
TOB	-/+	3	0	26500000	0.25
TOB	-/+	3	0	26500000	0.25
TOB	-/+	3	1	26500000	0.25
TOB	-/+	3	5	26500000	0.25
TOB	-/+	3	5	26500000	0.25
TOB	-/+	3	0	26500000	0.25
TOB	-/+	3	0	26500000	0.25
TOB	-/+	3	0	26500000	0.25
TOB	-/+	3	1	26500000	0.25
TOB	-/+	3	0	26500000	0.25
TOB	-/+	3	1	26500000	0.25
TOB	-/+	3	5	26500000	0.25
TOB	-/+	3	5	26500000	0.25
TOB	-/+	3	0	26500000	0.25
TOB	-/+	3	1	26500000	0.25
TOB	-/+	3	0	26500000	0.25
TOB	-/+	3	1	26500000	0.25
TOB	-/+	3	2	26500000	0.25
TOB	-/+	3	3	26500000	0.25
TOB	-/+	3	2	26500000	0.25
TOB	-/+	3	8	26500000	0.25
TOB	-/+	3	4	26500000	0.25
TOB	-/+	3	1	26500000	0.25
TOB	-/+	3	0	26500000	0.25
TOB	-/+	3	0	26500000	0.25
TOB	-/+	3	1	26500000	0.25
TOB	-/+	3	0	26500000	0.25
TOB	-/+	3	0	26500000	0.25
TOB	-/+	3	21	26500000	0.25
TOB	-/+	3	6	26500000	0.25
TOB	-/+	3	1	26500000	0.25
TOB	-/+	3	0	26500000	0.25
TOB	-/+	3	3	26500000	0.25
TOB	-/+	4	1	3.90833e+07	0.25
TOB	-/+	4	3	3.90833e+07	0.25
TOB	-/+	4	1	3.90833e+07	0.25
TOB	-/+	4	0	3.90833e+07	0.25
TOB	-/+	4	1	3.90833e+07	0.25
TOB	-/+	4	1	3.90833e+07	0.25
TOB	-/+	4	1	3.90833e+07	0.25
TOB	-/+	4	0	3.90833e+07	0.25
TOB	-/+	4	1	3.90833e+07	0.25
TOB	-/+	4	0	3.90833e+07	0.25
TOB	-/+	4	0	3.90833e+07	0.25
TOB	-/+	4	0	3.90833e+07	0.25
TOB	-/+	4	0	3.90833e+07	0.25
TOB	-/+	4	2	3.90833e+07	0.25
TOB	-/+	4	2	3.90833e+07	0.25
TOB	-/+	4	0	3.90833e+07	0.25
TOB	-/+	4	0	3.90833e+07	0.25
TOB	-/+	4	4	3.90833e+07	0.25
TOB	-/+	4	0	3.90833e+07	0.25
TOB	-/+	4	0	3.90833e+07	0.25
TOB	-/+	4	0	3.90833e+07	0.25
TOB	-/+	4	0	3.90833e+07	0.25
TOB	-/+	4	26	3.90833e+07	0.25
TOB	-/+	4	1	3.90833e+07	0.25
TOB	-/+	4	0	3.90833e+07	0.25
TOB	-/+	4	1	3.90833e+07	0.25
TOB	-/+	4	0	3.90833e+07	0.25
TOB	-/+	4	0	3.90833e+07	0.25
TOB	-/+	4	5	3.90833e+07	0.25
TOB	-/+	4	4	3.90833e+07	0.25
TOB	-/+	4	0	3.90833e+07	0.25
TOB	-/+	4	0	3.90833e+07	0.25
TOB	-/+	4	0	3.90833e+07	0.25
TOB	-/+	4	1	3.90833e+07	0.25
TOB	-/+	4	4	3.90833e+07	0.25
TOB	-/+	4	3	3.90833e+07	0.25
TOB	-/+	4	1	3.90833e+07	0.25
TOB	-/+	4	5	3.90833e+07	0.25
TOB	-/+	4	4	3.90833e+07	0.25
TOB	-/+	4	0	3.90833e+07	0.25
TOB	-/+	4	5	3.90833e+07	0.25
TOB	-/+	4	11	3.90833e+07	0.25
TOB	-/+	4	6	3.90833e+07	0.25
TOB	-/+	4	2	3.90833e+07	0.25
TOB	+/+	1	8	4.43333e+07	0.25
TOB	+/+	1	2	4.43333e+07	0.25
TOB	+/+	1	3	4.43333e+07	0.25
TOB	+/+	1	3	4.43333e+07	0.25
TOB	+/+	1	10	4.43333e+07	0.25
TOB	+/+	1	3	4.43333e+07	0.25
TOB	+/+	1	0	4.43333e+07	0.25
TOB	+/+	1	3	4.43333e+07	0.25
TOB	+/+	1	4	4.43333e+07	0.25
TOB	+/+	1	0	4.43333e+07	0.25
TOB	+/+	1	2	4.43333e+07	0.25
TOB	+/+	1	1	4.43333e+07	0.25
TOB	+/+	1	1	4.43333e+07	0.25
TOB	+/+	1	2	4.43333e+07	0.25
TOB	+/+	1	3	4.43333e+07	0.25
TOB	+/+	1	3	4.43333e+07	0.25
TOB	+/+	1	3	4.43333e+07	0.25
TOB	+/+	1	5	4.43333e+07	0.25
TOB	+/+	1	1	4.43333e+07	0.25
TOB	+/+	1	0	4.43333e+07	0.25
TOB	+/+	1	1	4.43333e+07	0.25
TOB	+/+	1	1	4.43333e+07	0.25
TOB	+/+	1	0	4.43333e+07	0.25
TOB	+/+	1	4	4.43333e+07	0.25
TOB	+/+	1	4	4.43333e+07	0.25
TOB	+/+	1	5	4.43333e+07	0.25
TOB	+/+	1	0	4.43333e+07	0.25
TOB	+/+	1	6	4.43333e+07	0.25
TOB	+/+	1	5	4.43333e+07	0.25
TOB	+/+	1	1	4.43333e+07	0.25
TOB	+/+	1	2	4.43333e+07	0.25
TOB	+/+	1	0	4.43333e+07	0.25
TOB	+/+	1	6	4.43333e+07	0.25
TOB	+/+	1	3	4.43333e+07	0.25
TOB	+/+	1	9	4.43333e+07	0.25
TOB	+/+	1	3	4.43333e+07	0.25
TOB	+/+	1	2	4.43333e+07	0.25
TOB	+/+	1	7	4.43333e+07	0.25
TOB	+/+	1	3	4.43333e+07	0.25
TOB	+/+	1	5	4.43333e+07	0.25
TOB	+/+	1	0	4.43333e+07	0.25
TOB	+/+	1	3	4.43333e+07	0.25
TOB	+/+	1	0	4.43333e+07	0.25
TOB	+/+	1	18	4.43333e+07	0.25
TOB	+/+	2	3	4.95833e+07	0.25
TOB	+/+	2	10	4.95833e+07	0.25
TOB	+/+	2	5	4.95833e+07	0.25
TOB	+/+	2	3	4.95833e+07	0.25
TOB	+/+	2	2	4.95833e+07	0.25
TOB	+/+	2	0	4.95833e+07	0.25
TOB	+/+	2	5	4.95833e+07	0.25
TOB	+/+	2	5	4.95833e+07	0.25
TOB	+/+	2	0	4.95833e+07	0.25
TOB	+/+	2	2	4.95833e+07	0.25
TOB	+/+	2	1	4.95833e+07	0.25
TOB	+/+	2	7	4.95833e+07	0.25
TOB	+/+	2	2	4.95833e+07	0.25
TOB	+/+	2	2	4.95833e+07	0.25
TOB	+/+	2	2	4.95833e+07	0.25
TOB	+/+	2	0	4.95833e+07	0.25
TOB	+/+	2	9	4.95833e+07	0.25
TOB	+/+	2	3	4.95833e+07	0.25
TOB	+/+	2	0	4.95833e+07	0.25
TOB	+/+	2	7	4.95833e+07	0.25
TOB	+/+	2	3	4.95833e+07	0.25
TOB	+/+	2	1	4.95833e+07	0.25
TOB	+/+	2	20	4.95833e+07	0.25
TOB	+/+	2	2	4.95833e+07	0.25
TOB	+/+	2	1	4.95833e+07	0.25
TOB	+/+	2	2	4.95833e+07	0.25
TOB	+/+	2	1	4.95833e+07	0.25
TOB	+/+	2	1	4.95833e+07	0.25
TOB	+/+	2	1	4.95833e+07	0.25
TOB	+/+	2	3	4.95833e+07	0.25
TOB	+/+	2	0	4.95833e+07	0.25
TOB	+/+	2	0	4.95833e+07	0.25
TOB	+/+	2	3	4.95833e+07	0.25
TOB	+/+	2	0	4.95833e+07	0.25
TOB	+/+	2	1	4.95833e+07	0.25
TOB	+/+	2	0	4.95833e+07	0.25
TOB	+/+	2	0	4.95833e+07	0.25
TOB	+/+	2	0	4.95833e+07	0.25
TOB	+/+	2	1	4.95833e+07	0.25
TOB	+/+	2	4	4.95833e+07	0.25
TOB	+/+	2	0	4.95833e+07	0.25
TOB	+/+	2	0	4.95833e+07	0.25
TOB	+/+	2	0	4.95833e+07	0.25
TOB	+/+	2	0	4.95833e+07	0.25
TOB	+/+	3	2	3.04167e+07	0.25
TOB	+/+	3	5	3.04167e+07	0.25
TOB	+/+	3	1	3.04167e+07	0.25
TOB	+/+	3	2	3.04167e+07	0.25
TOB	+/+	3	0	3.04167e+07	0.25
TOB	+/+	3	4	3.04167e+07	0.25
TOB	+/+	3	6	3.04167e+07	0.25
TOB	+/+	3	3	3.04167e+07	0.25
TOB	+/+	3	2	3.04167e+07	0.25
TOB	+/+	3	0	3.04167e+07	0.25
TOB	+/+	3	7	3.04167e+07	0.25
TOB	+/+	3	1	3.04167e+07	0.25
TOB	+/+	3	0	3.04167e+07	0.25
TOB	+/+	3	0	3.04167e+07	0.25
TOB	+/+	3	6	3.04167e+07	0.25
TOB	+/+	3	3	3.04167e+07	0.25
TOB	+/+	3	4	3.04167e+07	0.25
TOB	+/+	3	13	3.04167e+07	0.25
TOB	+/+	3	0	3.04167e+07	0.25
TOB	+/+	3	0	3.04167e+07	0.25
TOB	+/+	3	6	3.04167e+07	0.25
TOB	+/+	3	1	3.04167e+07	0.25
TOB	+/+	3	7	3.04167e+07	0.25
TOB	+/+	3	1	3.04167e+07	0.25
TOB	+/+	3	1	3.04167e+07	0.25
TOB	+/+	3	4	3.04167e+07	0.25
TOB	+/+	3	3	3.04167e+07	0.25
TOB	+/+	3	2	3.04167e+07	0.25
TOB	+/+	3	1	3.04167e+07	0.25
TOB	+/+	3	0	3.04167e+07	0.25
TOB	+/+	3	3	3.04167e+07	0.25
TOB	+/+	3	0	3.04167e+07	0.25
TOB	+/+	3	1	3.04167e+07	0.25
TOB	+/+	3	2	3.04167e+07	0.25
TOB	+/+	3	1	3.04167e+07	0.25
TOB	+/+	3	2	3.04167e+07	0.25
TOB	+/+	3	0	3.04167e+07	0.25
TOB	+/+	3	1	3.04167e+07	0.25
TOB	+/+	3	1	3.04167e+07	0.25
TOB	+/+	3	1	3.04167e+07	0.25
TOB	+/+	3	0	3.04167e+07	0.25
TOB	+/+	3	0	3.04167e+07	0.25
TOB	+/+	3	1	3.04167e+07	0.25
TOB	+/+	3	0	3.04167e+07	0.25
TOB	+/+	4	0	31000000	0.25
TOB	+/+	4	6	31000000	0.25
TOB	+/+	4	5	31000000	0.25
TOB	+/+	4	0	31000000	0.25
TOB	+/+	4	0	31000000	0.25
TOB	+/+	4	0	31000000	0.25
TOB	+/+	4	1	31000000	0.25
TOB	+/+	4	2	31000000	0.25
TOB	+/+	4	0	31000000	0.25
TOB	+/+	4	1	31000000	0.25
TOB	+/+	4	0	31000000	0.25
TOB	+/+	4	0	31000000	0.25
TOB	+/+	4	3	31000000	0.25
TOB	+/+	4	2	31000000	0.25
TOB	+/+	4	1	31000000	0.25
TOB	+/+	4	2	31000000	0.25
TOB	+/+	4	6	31000000	0.25
TOB	+/+	4	0	31000000	0.25
TOB	+/+	4	3	31000000	0.25
TOB	+/+	4	1	31000000	0.25
TOB	+/+	4	1	31000000	0.25
TOB	+/+	4	1	31000000	0.25
TOB	+/+	4	1	31000000	0.25
TOB	+/+	4	3	31000000	0.25
TOB	+/+	4	1	31000000	0.25
TOB	+/+	4	2	31000000	0.25
TOB	+/+	4	0	31000000	0.25
TOB	+/+	4	1	31000000	0.25
TOB	+/+	4	1	31000000	0.25
TOB	+/+	4	0	31000000	0.25
TOB	+/+	4	0	31000000	0.25
TOB	+/+	4	3	31000000	0.25
TOB	+/+	4	2	31000000	0.25
TOB	+/+	4	0	31000000	0.25
TOB	+/+	4	2	31000000	0.25
TOB	+/+	4	0	31000000	0.25
TOB	+/+	4	0	31000000	0.25
TOB	+/+	4	0	31000000	0.25
TOB	+/+	4	1	31000000	0.25
TOB	+/+	4	1	31000000	0.25
TOB	+/+	4	0	31000000	0.25
TOB	+/+	4	5	31000000	0.25
TOB	+/+	4	0	31000000	0.25
TOB	+/+	4	0	31000000	0.25
