# Supplementary material for: Bacterial defenses against a natural antibiotic promote collateral resilience to clinical antibiotics
Source: PLoS Biol. 2021 Mar 10;19(3):e3001093. doi: 10.1371/journal.pbio.3001093 (PMC7946323; doi:10.1371/journal.pbio.3001093)
Supplement: S1 Data — This zipped folder contains Excel tables organized by figure, within which the raw data for individual panels are displayed in separate tabs, as well as a text file containing the R code for all functions that were written especially for this manuscript. (ZIP) [file pbio.3001093.s018.zip › Table_D.xlsx]

## Sheet: fig_4A
Notes: Plots were made in R - ggplot with geom_point(). Code for plotting the mean: stat_summary(fun.y=mean, geom="point", shape=95, size=10, color="black")
CFUs recovered (%) was calculated by dividing the number of CFUs on ciprofloxacin plates by the CFUs counted on non-selective plates containing the same concentration of PYO.
Strain	PYO treatment	Replicate	CFUs recovered (%)
CipR-21	-/-	1	27.451
CipR-21	-/-	2	19.5161
CipR-21	-/-	3	18.7273
CipR-21	-/-	4	19.6552
CipR-21	+/-	1	28.1034
CipR-21	+/-	2	51.7949
CipR-21	+/-	3	37.9487
CipR-21	+/-	4	46.6071
CipR-21	-/+	1	86.2745
CipR-21	-/+	2	61.2903
CipR-21	-/+	3	50.9091
CipR-21	-/+	4	79.3103
CipR-21	+/+	1	68.9655
CipR-21	+/+	2	89.7436
CipR-21	+/+	3	84.6154
CipR-21	+/+	4	94.6429
CipR-25	-/-	1	113.684
CipR-25	-/-	2	47.7778
CipR-25	-/-	3	62.1875
CipR-25	-/-	4	57.2
CipR-25	+/-	1	118.75
CipR-25	+/-	2	108
CipR-25	+/-	3	76.087
CipR-25	+/-	4	93.1818
CipR-25	-/+	1	107.895
CipR-25	-/+	2	67.3333
CipR-25	-/+	3	78.125
CipR-25	-/+	4	78.2
CipR-25	+/+	1	100
CipR-25	+/+	2	144
CipR-25	+/+	3	73.913
CipR-25	+/+	4	77.2727
CipR-33	-/-	1	58.427
CipR-33	-/-	2	88.3721
CipR-33	-/-	3	80
CipR-33	-/-	4	73.1707
CipR-33	+/-	1	90.566
CipR-33	+/-	2	96.6102
CipR-33	+/-	3	92.3077
CipR-33	+/-	4	117.949
CipR-33	-/+	1	87.6404
CipR-33	-/+	2	104.651
CipR-33	-/+	3	85.7143
CipR-33	-/+	4	87.8049
CipR-33	+/+	1	107.547
CipR-33	+/+	2	94.9153
CipR-33	+/+	3	89.7436
CipR-33	+/+	4	110.256
CipR-40	-/-	1	0.244444
CipR-40	-/-	2	0.0636364
CipR-40	-/-	3	0.297436
CipR-40	-/-	4	0.195238
CipR-40	+/-	1	0.24
CipR-40	+/-	2	0.055
CipR-40	+/-	3	0.255556
CipR-40	+/-	4	0.282143
CipR-40	-/+	1	0.353333
CipR-40	-/+	2	0.166667
CipR-40	-/+	3	0.34359
CipR-40	-/+	4	0.221429
CipR-40	+/+	1	0.294286
CipR-40	+/+	2	0.18
CipR-40	+/+	3	0.313333
CipR-40	+/+	4	0.357143
∆phz	-/-	1	0.000196078
∆phz	-/-	2	0
∆phz	-/-	3	0.000294118
∆phz	-/-	4	0
∆phz	+/-	1	0.000333333
∆phz	+/-	2	0
∆phz	+/-	3	0.000294118
∆phz	+/-	4	0
∆phz	-/+	1	0.000784314
∆phz	-/+	2	0
∆phz	-/+	3	0.000882353
∆phz	-/+	4	0.000555556
∆phz	+/+	1	0
∆phz	+/+	2	0
∆phz	+/+	3	0.000294118
∆phz	+/+	4	0

## Sheet: fig_4B
Notes: The underlying raw fluctuation test data for these CDFs can be found in Table C in S1 Data, sheet fig_3B.
CDFs were generated using the function plot_ecdf_vs_ld_lang_hy, available in Text A in S1 Data.
Number of colonies	Empirical CDF	Hamon & Ycart LD CDF	One-parameter LD CDF	LD-Poisson CDF	Antibiotic	PYO treatment	Replicate
0	0.431818	0.427842	0.43863	0.429431	CIP	-/-	2
1	0.613636	0.625668	0.619367	0.625915	CIP	-/-	2
2	0.704545	0.733303	0.716849	0.726369	CIP	-/-	2
3	0.818182	0.798477	0.776911	0.786372	CIP	-/-	2
4	0.840909	0.841064	0.817175	0.825901	CIP	-/-	2
5	0.886364	0.870526	0.845817	0.853712	CIP	-/-	2
6	0.886364	0.891833	0.867111	0.874233	CIP	-/-	2
7	0.909091	0.907798	0.883496	0.889937	CIP	-/-	2
8	0.954545	0.920112	0.896451	0.902305	CIP	-/-	2
9	0.954545	0.929838	0.906928	0.912276	CIP	-/-	2
10	0.954545	0.937679	0.915558	0.920471	CIP	-/-	2
11	0.954545	0.944108	0.92278	0.927315	CIP	-/-	2
12	0.954545	0.949458	0.928906	0.933111	CIP	-/-	2
13	0.954545	0.953968	0.934162	0.938079	CIP	-/-	2
14	0.954545	0.957813	0.938717	0.94238	CIP	-/-	2
15	0.954545	0.961123	0.942701	0.946139	CIP	-/-	2
16	0.954545	0.963999	0.946213	0.949449	CIP	-/-	2
17	0.954545	0.966516	0.94933	0.952386	CIP	-/-	2
18	0.954545	0.968736	0.952115	0.955008	CIP	-/-	2
19	0.954545	0.970706	0.954617	0.957363	CIP	-/-	2
20	0.954545	0.972464	0.956876	0.959489	CIP	-/-	2
21	0.954545	0.974041	0.958926	0.961417	CIP	-/-	2
22	0.954545	0.975464	0.960794	0.963174	CIP	-/-	2
23	0.954545	0.976752	0.962503	0.96478	CIP	-/-	2
24	0.954545	0.977923	0.964071	0.966255	CIP	-/-	2
25	0.954545	0.978992	0.965517	0.967613	CIP	-/-	2
26	0.977273	0.979971	0.966852	0.968868	CIP	-/-	2
27	0.977273	0.980871	0.96809	0.970031	CIP	-/-	2
28	0.977273	0.9817	0.96924	0.971112	CIP	-/-	2
29	1	0.982466	0.970312	0.972118	CIP	-/-	2
0	0	0.0135951	0.0839528	0.0126488	CIP	+/-	4
1	0.0454545	0.0648294	0.187949	0.0649706	CIP	+/-	4
2	0.204545	0.166989	0.287028	0.17417	CIP	+/-	4
3	0.409091	0.31055	0.3739	0.327948	CIP	+/-	4
4	0.522727	0.470358	0.447761	0.49305	CIP	+/-	4
5	0.613636	0.620552	0.509921	0.638158	CIP	+/-	4
6	0.75	0.744621	0.56218	0.748001	CIP	+/-	4
7	0.818182	0.837225	0.606263	0.822769	CIP	+/-	4
8	0.818182	0.900958	0.643653	0.87049	CIP	+/-	4
9	0.863636	0.942034	0.675569	0.900297	CIP	+/-	4
10	0.931818	0.967136	0.702996	0.919267	CIP	+/-	4
11	0.977273	0.981831	0.726724	0.931938	CIP	+/-	4
12	0.977273	0.990142	0.747384	0.940925	CIP	+/-	4
13	1	0.994718	0.765486	0.947665	CIP	+/-	4
0	0.0681818	0.0897475	0.181645	0.0874477	CIP	-/+	2
1	0.227273	0.256237	0.336561	0.27767	CIP	-/+	2
2	0.545455	0.441849	0.45426	0.492182	CIP	-/+	2
3	0.659091	0.605034	0.542899	0.662585	CIP	-/+	2
4	0.818182	0.730678	0.610535	0.773103	CIP	-/+	2
5	0.840909	0.820088	0.663086	0.838236	CIP	-/+	2
6	0.840909	0.880794	0.704674	0.876363	CIP	-/+	2
7	0.886364	0.920937	0.738154	0.89996	CIP	-/+	2
8	0.909091	0.947151	0.765531	0.915765	CIP	-/+	2
9	0.909091	0.964222	0.788232	0.927131	CIP	-/+	2
10	0.954545	0.975387	0.807293	0.93575	CIP	-/+	2
11	0.954545	0.982758	0.823477	0.942536	CIP	-/+	2
12	0.954545	0.987686	0.837357	0.948027	CIP	-/+	2
13	0.954545	0.991032	0.849368	0.952566	CIP	-/+	2
14	0.954545	0.993342	0.859847	0.956381	CIP	-/+	2
15	0.977273	0.994964	0.869057	0.959633	CIP	-/+	2
16	0.977273	0.996124	0.877205	0.962438	CIP	-/+	2
17	0.977273	0.996967	0.884458	0.964883	CIP	-/+	2
18	0.977273	0.997591	0.89095	0.967031	CIP	-/+	2
19	0.977273	0.99806	0.89679	0.968934	CIP	-/+	2
20	0.977273	0.998418	0.902069	0.970632	CIP	-/+	2
21	0.977273	0.998695	0.90686	0.972155	CIP	-/+	2
22	0.977273	0.998912	0.911227	0.97353	CIP	-/+	2
23	0.977273	0.999084	0.915221	0.974776	CIP	-/+	2
24	0.977273	0.999223	0.918887	0.975911	CIP	-/+	2
25	0.977273	0.999335	0.922262	0.97695	CIP	-/+	2
26	0.977273	0.999427	0.925379	0.977903	CIP	-/+	2
27	0.977273	0.999503	0.928266	0.978781	CIP	-/+	2
28	0.977273	0.999566	0.930946	0.979593	CIP	-/+	2
29	0.977273	0.999619	0.93344	0.980346	CIP	-/+	2
30	1	0.999664	0.935767	0.981045	CIP	-/+	2
0	0	0.0065009	0.046542	0.00331204	CIP	+/+	4
1	0.0227273	0.0323073	0.117923	0.021121	CIP	+/+	4
2	0.113636	0.0880374	0.196456	0.0693686	CIP	+/+	4
3	0.227273	0.175055	0.27283	0.157347	CIP	+/+	4
4	0.272727	0.285253	0.343011	0.279145	CIP	+/+	4
5	0.340909	0.405678	0.405718	0.41619	CIP	+/+	4
6	0.522727	0.523697	0.460978	0.547411	CIP	+/+	4
7	0.681818	0.630168	0.50938	0.658177	CIP	+/+	4
8	0.772727	0.720266	0.551701	0.743163	CIP	+/+	4
9	0.795455	0.792797	0.588735	0.80418	CIP	+/+	4
10	0.840909	0.848958	0.621217	0.84638	CIP	+/+	4
11	0.863636	0.891152	0.649798	0.875301	CIP	+/+	4
12	0.886364	0.922132	0.675039	0.89543	CIP	+/+	4
13	0.909091	0.944495	0.697416	0.909896	CIP	+/+	4
14	0.931818	0.960445	0.717335	0.920708	CIP	+/+	4
15	0.954545	0.971734	0.735135	0.929099	CIP	+/+	4
16	0.977273	0.979693	0.751103	0.935824	CIP	+/+	4
17	0.977273	0.985301	0.765483	0.941353	CIP	+/+	4
18	1	0.989259	0.77848	0.94599	CIP	+/+	4
