# Supplementary material for: Bacterial defenses against a natural antibiotic promote collateral resilience to clinical antibiotics
Source: PLoS Biol. 2021 Mar 10;19(3):e3001093. doi: 10.1371/journal.pbio.3001093 (PMC7946323; doi:10.1371/journal.pbio.3001093)
Supplement: S1 Data — This zipped folder contains Excel tables organized by figure, within which the raw data for individual panels are displayed in separate tabs, as well as a text file containing the R code for all functions that were written especially for this manuscript. (ZIP) [file pbio.3001093.s018.zip › Table_E.xlsx]

## Sheet: fig_5A_raw_data
Note: this is the raw data in a tidy format containing each replicate for each treatment/strain. In the next tab we present the data used for plotting (averages and standard deviations)
SM = Stenotrophomonas maltophilia, Bcep = Burkholderia cepacia, Bceno1 = Burkholderia cenocepacia, Bmulti1 = Burkholderia multivorans 1, Bglad1 = Burkholderia gladioli
strain	treatment	replicate	time(hrs)	OD500
SM	NoPYO	R1	0	0.063
SM	NoPYO	R1	0.25	0.06
SM	NoPYO	R1	0.5	0.061
SM	NoPYO	R1	0.75	0.061
SM	NoPYO	R1	1	0.062
SM	NoPYO	R1	1.25	0.063
SM	NoPYO	R1	1.5	0.063
SM	NoPYO	R1	1.75	0.065
SM	NoPYO	R1	2	0.066
SM	NoPYO	R1	2.25	0.066
SM	NoPYO	R1	2.5	0.068
SM	NoPYO	R1	2.75	0.069
SM	NoPYO	R1	3	0.07
SM	NoPYO	R1	3.25	0.073
SM	NoPYO	R1	3.5	0.074
SM	NoPYO	R1	3.75	0.075
SM	NoPYO	R1	4	0.078
SM	NoPYO	R1	4.25	0.08
SM	NoPYO	R1	4.5	0.083
SM	NoPYO	R1	4.75	0.085
SM	NoPYO	R1	5	0.087
SM	NoPYO	R1	5.25	0.093
SM	NoPYO	R1	5.5	0.094
SM	NoPYO	R1	5.75	0.097
SM	NoPYO	R1	6	0.1
SM	NoPYO	R1	6.25	0.105
SM	NoPYO	R1	6.5	0.108
SM	NoPYO	R1	6.75	0.112
SM	NoPYO	R1	7	0.117
SM	NoPYO	R1	7.25	0.122
SM	NoPYO	R1	7.5	0.126
SM	NoPYO	R1	7.75	0.135
SM	NoPYO	R1	8	0.138
SM	NoPYO	R1	8.25	0.143
SM	NoPYO	R1	8.5	0.149
SM	NoPYO	R1	8.75	0.156
SM	NoPYO	R1	9	0.162
SM	NoPYO	R1	9.25	0.168
SM	NoPYO	R1	9.5	0.179
SM	NoPYO	R1	9.75	0.186
SM	NoPYO	R1	10	0.191
SM	NoPYO	R1	10.25	0.202
SM	NoPYO	R1	10.5	0.211
SM	NoPYO	R1	10.75	0.216
SM	NoPYO	R1	11	0.227
SM	NoPYO	R1	11.25	0.237
SM	NoPYO	R1	11.5	0.244
SM	NoPYO	R1	11.75	0.255
SM	NoPYO	R1	12	0.264
SM	NoPYO	R1	12.25	0.277
SM	NoPYO	R1	12.5	0.286
SM	NoPYO	R1	12.75	0.294
SM	NoPYO	R1	13	0.31
SM	NoPYO	R1	13.25	0.322
SM	NoPYO	R1	13.5	0.337
SM	NoPYO	R1	13.75	0.346
SM	NoPYO	R1	14	0.349
SM	NoPYO	R1	14.25	0.351
SM	NoPYO	R1	14.5	0.358
SM	NoPYO	R1	14.75	0.364
SM	NoPYO	R1	15	0.376
SM	NoPYO	R1	15.25	0.378
SM	NoPYO	R1	15.5	0.387
SM	NoPYO	R1	15.75	0.395
SM	NoPYO	R1	16	0.402
SM	NoPYO	R1	16.25	0.41
SM	NoPYO	R1	16.5	0.419
SM	NoPYO	R1	16.75	0.427
SM	NoPYO	R1	17	0.435
SM	NoPYO	R1	17.25	0.442
SM	NoPYO	R1	17.5	0.449
SM	NoPYO	R1	17.75	0.456
SM	NoPYO	R1	18	0.459
SM	NoPYO	R1	18.25	0.463
SM	NoPYO	R1	18.5	0.467
SM	NoPYO	R1	18.75	0.471
SM	NoPYO	R1	19	0.474
SM	NoPYO	R1	19.25	0.477
SM	NoPYO	R1	19.5	0.479
SM	NoPYO	R1	19.75	0.48
SM	NoPYO	R1	20	0.482
SM	NoPYO	R1	20.25	0.483
SM	NoPYO	R1	20.5	0.484
SM	NoPYO	R1	20.75	0.486
SM	NoPYO	R1	21	0.486
SM	NoPYO	R1	21.25	0.487
SM	NoPYO	R1	21.5	0.488
SM	NoPYO	R1	21.75	0.489
SM	NoPYO	R1	22	0.49
SM	NoPYO	R1	22.25	0.491
SM	NoPYO	R1	22.5	0.492
SM	NoPYO	R1	22.75	0.492
SM	NoPYO	R1	23	0.492
SM	NoPYO	R1	23.25	0.492
SM	NoPYO	R1	23.5	0.493
SM	NoPYO	R1	23.75	0.494
SM	NoPYO	R1	24	0.494
SM	NoPYO	R2	0	0.059
SM	NoPYO	R2	0.25	0.059
SM	NoPYO	R2	0.5	0.06
SM	NoPYO	R2	0.75	0.061
SM	NoPYO	R2	1	0.061
SM	NoPYO	R2	1.25	0.062
SM	NoPYO	R2	1.5	0.063
SM	NoPYO	R2	1.75	0.064
SM	NoPYO	R2	2	0.064
SM	NoPYO	R2	2.25	0.065
SM	NoPYO	R2	2.5	0.067
SM	NoPYO	R2	2.75	0.068
SM	NoPYO	R2	3	0.069
SM	NoPYO	R2	3.25	0.071
SM	NoPYO	R2	3.5	0.073
SM	NoPYO	R2	3.75	0.075
SM	NoPYO	R2	4	0.077
SM	NoPYO	R2	4.25	0.079
SM	NoPYO	R2	4.5	0.081
SM	NoPYO	R2	4.75	0.084
SM	NoPYO	R2	5	0.086
SM	NoPYO	R2	5.25	0.09
SM	NoPYO	R2	5.5	0.093
SM	NoPYO	R2	5.75	0.096
SM	NoPYO	R2	6	0.099
SM	NoPYO	R2	6.25	0.103
SM	NoPYO	R2	6.5	0.106
SM	NoPYO	R2	6.75	0.111
SM	NoPYO	R2	7	0.115
SM	NoPYO	R2	7.25	0.12
SM	NoPYO	R2	7.5	0.126
SM	NoPYO	R2	7.75	0.13
SM	NoPYO	R2	8	0.136
SM	NoPYO	R2	8.25	0.141
SM	NoPYO	R2	8.5	0.148
SM	NoPYO	R2	8.75	0.154
SM	NoPYO	R2	9	0.16
SM	NoPYO	R2	9.25	0.168
SM	NoPYO	R2	9.5	0.175
SM	NoPYO	R2	9.75	0.183
SM	NoPYO	R2	10	0.19
SM	NoPYO	R2	10.25	0.198
SM	NoPYO	R2	10.5	0.208
SM	NoPYO	R2	10.75	0.215
SM	NoPYO	R2	11	0.223
SM	NoPYO	R2	11.25	0.232
SM	NoPYO	R2	11.5	0.241
SM	NoPYO	R2	11.75	0.252
SM	NoPYO	R2	12	0.261
SM	NoPYO	R2	12.25	0.27
SM	NoPYO	R2	12.5	0.283
SM	NoPYO	R2	12.75	0.291
SM	NoPYO	R2	13	0.308
SM	NoPYO	R2	13.25	0.318
SM	NoPYO	R2	13.5	0.329
SM	NoPYO	R2	13.75	0.338
SM	NoPYO	R2	14	0.345
SM	NoPYO	R2	14.25	0.349
SM	NoPYO	R2	14.5	0.357
SM	NoPYO	R2	14.75	0.362
SM	NoPYO	R2	15	0.371
SM	NoPYO	R2	15.25	0.374
SM	NoPYO	R2	15.5	0.38
SM	NoPYO	R2	15.75	0.39
SM	NoPYO	R2	16	0.399
SM	NoPYO	R2	16.25	0.407
SM	NoPYO	R2	16.5	0.417
SM	NoPYO	R2	16.75	0.424
SM	NoPYO	R2	17	0.431
SM	NoPYO	R2	17.25	0.441
SM	NoPYO	R2	17.5	0.446
SM	NoPYO	R2	17.75	0.451
SM	NoPYO	R2	18	0.456
SM	NoPYO	R2	18.25	0.46
SM	NoPYO	R2	18.5	0.463
SM	NoPYO	R2	18.75	0.468
SM	NoPYO	R2	19	0.471
SM	NoPYO	R2	19.25	0.475
SM	NoPYO	R2	19.5	0.477
SM	NoPYO	R2	19.75	0.478
SM	NoPYO	R2	20	0.479
SM	NoPYO	R2	20.25	0.481
SM	NoPYO	R2	20.5	0.482
SM	NoPYO	R2	20.75	0.484
SM	NoPYO	R2	21	0.484
SM	NoPYO	R2	21.25	0.485
SM	NoPYO	R2	21.5	0.486
SM	NoPYO	R2	21.75	0.487
SM	NoPYO	R2	22	0.487
SM	NoPYO	R2	22.25	0.488
SM	NoPYO	R2	22.5	0.489
SM	NoPYO	R2	22.75	0.49
SM	NoPYO	R2	23	0.49
SM	NoPYO	R2	23.25	0.491
SM	NoPYO	R2	23.5	0.491
SM	NoPYO	R2	23.75	0.492
SM	NoPYO	R2	24	0.493
SM	NoPYO	R3	0	0.06
SM	NoPYO	R3	0.25	0.06
SM	NoPYO	R3	0.5	0.061
SM	NoPYO	R3	0.75	0.062
SM	NoPYO	R3	1	0.064
SM	NoPYO	R3	1.25	0.064
SM	NoPYO	R3	1.5	0.064
SM	NoPYO	R3	1.75	0.066
SM	NoPYO	R3	2	0.067
SM	NoPYO	R3	2.25	0.067
SM	NoPYO	R3	2.5	0.07
SM	NoPYO	R3	2.75	0.069
SM	NoPYO	R3	3	0.071
SM	NoPYO	R3	3.25	0.073
SM	NoPYO	R3	3.5	0.074
SM	NoPYO	R3	3.75	0.077
SM	NoPYO	R3	4	0.077
SM	NoPYO	R3	4.25	0.08
SM	NoPYO	R3	4.5	0.083
SM	NoPYO	R3	4.75	0.088
SM	NoPYO	R3	5	0.089
SM	NoPYO	R3	5.25	0.091
SM	NoPYO	R3	5.5	0.094
SM	NoPYO	R3	5.75	0.097
SM	NoPYO	R3	6	0.1
SM	NoPYO	R3	6.25	0.104
SM	NoPYO	R3	6.5	0.108
SM	NoPYO	R3	6.75	0.112
SM	NoPYO	R3	7	0.117
SM	NoPYO	R3	7.25	0.121
SM	NoPYO	R3	7.5	0.126
SM	NoPYO	R3	7.75	0.136
SM	NoPYO	R3	8	0.138
SM	NoPYO	R3	8.25	0.142
SM	NoPYO	R3	8.5	0.15
SM	NoPYO	R3	8.75	0.158
SM	NoPYO	R3	9	0.162
SM	NoPYO	R3	9.25	0.169
SM	NoPYO	R3	9.5	0.18
SM	NoPYO	R3	9.75	0.188
SM	NoPYO	R3	10	0.191
SM	NoPYO	R3	10.25	0.207
SM	NoPYO	R3	10.5	0.209
SM	NoPYO	R3	10.75	0.22
SM	NoPYO	R3	11	0.228
SM	NoPYO	R3	11.25	0.237
SM	NoPYO	R3	11.5	0.246
SM	NoPYO	R3	11.75	0.26
SM	NoPYO	R3	12	0.261
SM	NoPYO	R3	12.25	0.278
SM	NoPYO	R3	12.5	0.286
SM	NoPYO	R3	12.75	0.298
SM	NoPYO	R3	13	0.312
SM	NoPYO	R3	13.25	0.324
SM	NoPYO	R3	13.5	0.333
SM	NoPYO	R3	13.75	0.34
SM	NoPYO	R3	14	0.347
SM	NoPYO	R3	14.25	0.353
SM	NoPYO	R3	14.5	0.36
SM	NoPYO	R3	14.75	0.364
SM	NoPYO	R3	15	0.373
SM	NoPYO	R3	15.25	0.377
SM	NoPYO	R3	15.5	0.384
SM	NoPYO	R3	15.75	0.393
SM	NoPYO	R3	16	0.402
SM	NoPYO	R3	16.25	0.411
SM	NoPYO	R3	16.5	0.422
SM	NoPYO	R3	16.75	0.427
SM	NoPYO	R3	17	0.436
SM	NoPYO	R3	17.25	0.443
SM	NoPYO	R3	17.5	0.45
SM	NoPYO	R3	17.75	0.454
SM	NoPYO	R3	18	0.461
SM	NoPYO	R3	18.25	0.462
SM	NoPYO	R3	18.5	0.466
SM	NoPYO	R3	18.75	0.47
SM	NoPYO	R3	19	0.474
SM	NoPYO	R3	19.25	0.477
SM	NoPYO	R3	19.5	0.478
SM	NoPYO	R3	19.75	0.48
SM	NoPYO	R3	20	0.483
SM	NoPYO	R3	20.25	0.484
SM	NoPYO	R3	20.5	0.486
SM	NoPYO	R3	20.75	0.487
SM	NoPYO	R3	21	0.487
SM	NoPYO	R3	21.25	0.489
SM	NoPYO	R3	21.5	0.489
SM	NoPYO	R3	21.75	0.49
SM	NoPYO	R3	22	0.491
SM	NoPYO	R3	22.25	0.492
SM	NoPYO	R3	22.5	0.492
SM	NoPYO	R3	22.75	0.492
SM	NoPYO	R3	23	0.493
SM	NoPYO	R3	23.25	0.493
SM	NoPYO	R3	23.5	0.494
SM	NoPYO	R3	23.75	0.494
SM	NoPYO	R3	24	0.495
SM	NoPYO	R4	0	0.061
SM	NoPYO	R4	0.25	0.06
SM	NoPYO	R4	0.5	0.061
SM	NoPYO	R4	0.75	0.062
SM	NoPYO	R4	1	0.063
SM	NoPYO	R4	1.25	0.063
SM	NoPYO	R4	1.5	0.067
SM	NoPYO	R4	1.75	0.065
SM	NoPYO	R4	2	0.069
SM	NoPYO	R4	2.25	0.069
SM	NoPYO	R4	2.5	0.07
SM	NoPYO	R4	2.75	0.069
SM	NoPYO	R4	3	0.071
SM	NoPYO	R4	3.25	0.072
SM	NoPYO	R4	3.5	0.074
SM	NoPYO	R4	3.75	0.076
SM	NoPYO	R4	4	0.078
SM	NoPYO	R4	4.25	0.082
SM	NoPYO	R4	4.5	0.083
SM	NoPYO	R4	4.75	0.085
SM	NoPYO	R4	5	0.088
SM	NoPYO	R4	5.25	0.091
SM	NoPYO	R4	5.5	0.094
SM	NoPYO	R4	5.75	0.097
SM	NoPYO	R4	6	0.101
SM	NoPYO	R4	6.25	0.105
SM	NoPYO	R4	6.5	0.112
SM	NoPYO	R4	6.75	0.112
SM	NoPYO	R4	7	0.117
SM	NoPYO	R4	7.25	0.123
SM	NoPYO	R4	7.5	0.126
SM	NoPYO	R4	7.75	0.132
SM	NoPYO	R4	8	0.138
SM	NoPYO	R4	8.25	0.144
SM	NoPYO	R4	8.5	0.149
SM	NoPYO	R4	8.75	0.158
SM	NoPYO	R4	9	0.164
SM	NoPYO	R4	9.25	0.171
SM	NoPYO	R4	9.5	0.176
SM	NoPYO	R4	9.75	0.185
SM	NoPYO	R4	10	0.192
SM	NoPYO	R4	10.25	0.201
SM	NoPYO	R4	10.5	0.209
SM	NoPYO	R4	10.75	0.217
SM	NoPYO	R4	11	0.227
SM	NoPYO	R4	11.25	0.234
SM	NoPYO	R4	11.5	0.242
SM	NoPYO	R4	11.75	0.252
SM	NoPYO	R4	12	0.262
SM	NoPYO	R4	12.25	0.272
SM	NoPYO	R4	12.5	0.283
SM	NoPYO	R4	12.75	0.295
SM	NoPYO	R4	13	0.305
SM	NoPYO	R4	13.25	0.318
SM	NoPYO	R4	13.5	0.333
SM	NoPYO	R4	13.75	0.34
SM	NoPYO	R4	14	0.348
SM	NoPYO	R4	14.25	0.354
SM	NoPYO	R4	14.5	0.355
SM	NoPYO	R4	14.75	0.361
SM	NoPYO	R4	15	0.368
SM	NoPYO	R4	15.25	0.376
SM	NoPYO	R4	15.5	0.386
SM	NoPYO	R4	15.75	0.391
SM	NoPYO	R4	16	0.4
SM	NoPYO	R4	16.25	0.412
SM	NoPYO	R4	16.5	0.417
SM	NoPYO	R4	16.75	0.426
SM	NoPYO	R4	17	0.435
SM	NoPYO	R4	17.25	0.44
SM	NoPYO	R4	17.5	0.447
SM	NoPYO	R4	17.75	0.453
SM	NoPYO	R4	18	0.458
SM	NoPYO	R4	18.25	0.463
SM	NoPYO	R4	18.5	0.467
SM	NoPYO	R4	18.75	0.47
SM	NoPYO	R4	19	0.473
SM	NoPYO	R4	19.25	0.476
SM	NoPYO	R4	19.5	0.478
SM	NoPYO	R4	19.75	0.481
SM	NoPYO	R4	20	0.482
SM	NoPYO	R4	20.25	0.484
SM	NoPYO	R4	20.5	0.485
SM	NoPYO	R4	20.75	0.486
SM	NoPYO	R4	21	0.487
SM	NoPYO	R4	21.25	0.488
SM	NoPYO	R4	21.5	0.489
SM	NoPYO	R4	21.75	0.491
SM	NoPYO	R4	22	0.491
SM	NoPYO	R4	22.25	0.492
SM	NoPYO	R4	22.5	0.493
SM	NoPYO	R4	22.75	0.494
SM	NoPYO	R4	23	0.494
SM	NoPYO	R4	23.25	0.495
SM	NoPYO	R4	23.5	0.495
SM	NoPYO	R4	23.75	0.496
SM	NoPYO	R4	24	0.496
SM	NoPYO	R5	0	0.059
SM	NoPYO	R5	0.25	0.059
SM	NoPYO	R5	0.5	0.06
SM	NoPYO	R5	0.75	0.061
SM	NoPYO	R5	1	0.062
SM	NoPYO	R5	1.25	0.062
SM	NoPYO	R5	1.5	0.063
SM	NoPYO	R5	1.75	0.064
SM	NoPYO	R5	2	0.065
SM	NoPYO	R5	2.25	0.065
SM	NoPYO	R5	2.5	0.067
SM	NoPYO	R5	2.75	0.068
SM	NoPYO	R5	3	0.069
SM	NoPYO	R5	3.25	0.071
SM	NoPYO	R5	3.5	0.073
SM	NoPYO	R5	3.75	0.074
SM	NoPYO	R5	4	0.076
SM	NoPYO	R5	4.25	0.079
SM	NoPYO	R5	4.5	0.081
SM	NoPYO	R5	4.75	0.084
SM	NoPYO	R5	5	0.086
SM	NoPYO	R5	5.25	0.089
SM	NoPYO	R5	5.5	0.092
SM	NoPYO	R5	5.75	0.096
SM	NoPYO	R5	6	0.099
SM	NoPYO	R5	6.25	0.103
SM	NoPYO	R5	6.5	0.106
SM	NoPYO	R5	6.75	0.111
SM	NoPYO	R5	7	0.115
SM	NoPYO	R5	7.25	0.12
SM	NoPYO	R5	7.5	0.125
SM	NoPYO	R5	7.75	0.13
SM	NoPYO	R5	8	0.136
SM	NoPYO	R5	8.25	0.142
SM	NoPYO	R5	8.5	0.148
SM	NoPYO	R5	8.75	0.154
SM	NoPYO	R5	9	0.16
SM	NoPYO	R5	9.25	0.167
SM	NoPYO	R5	9.5	0.174
SM	NoPYO	R5	9.75	0.182
SM	NoPYO	R5	10	0.19
SM	NoPYO	R5	10.25	0.197
SM	NoPYO	R5	10.5	0.206
SM	NoPYO	R5	10.75	0.215
SM	NoPYO	R5	11	0.222
SM	NoPYO	R5	11.25	0.231
SM	NoPYO	R5	11.5	0.24
SM	NoPYO	R5	11.75	0.25
SM	NoPYO	R5	12	0.258
SM	NoPYO	R5	12.25	0.268
SM	NoPYO	R5	12.5	0.279
SM	NoPYO	R5	12.75	0.29
SM	NoPYO	R5	13	0.301
SM	NoPYO	R5	13.25	0.313
SM	NoPYO	R5	13.5	0.325
SM	NoPYO	R5	13.75	0.335
SM	NoPYO	R5	14	0.342
SM	NoPYO	R5	14.25	0.347
SM	NoPYO	R5	14.5	0.354
SM	NoPYO	R5	14.75	0.358
SM	NoPYO	R5	15	0.364
SM	NoPYO	R5	15.25	0.371
SM	NoPYO	R5	15.5	0.379
SM	NoPYO	R5	15.75	0.386
SM	NoPYO	R5	16	0.394
SM	NoPYO	R5	16.25	0.403
SM	NoPYO	R5	16.5	0.411
SM	NoPYO	R5	16.75	0.42
SM	NoPYO	R5	17	0.427
SM	NoPYO	R5	17.25	0.435
SM	NoPYO	R5	17.5	0.442
SM	NoPYO	R5	17.75	0.447
SM	NoPYO	R5	18	0.452
SM	NoPYO	R5	18.25	0.457
SM	NoPYO	R5	18.5	0.461
SM	NoPYO	R5	18.75	0.464
SM	NoPYO	R5	19	0.468
SM	NoPYO	R5	19.25	0.471
SM	NoPYO	R5	19.5	0.473
SM	NoPYO	R5	19.75	0.475
SM	NoPYO	R5	20	0.477
SM	NoPYO	R5	20.25	0.479
SM	NoPYO	R5	20.5	0.481
SM	NoPYO	R5	20.75	0.481
SM	NoPYO	R5	21	0.483
SM	NoPYO	R5	21.25	0.483
SM	NoPYO	R5	21.5	0.485
SM	NoPYO	R5	21.75	0.486
SM	NoPYO	R5	22	0.487
SM	NoPYO	R5	22.25	0.487
SM	NoPYO	R5	22.5	0.488
SM	NoPYO	R5	22.75	0.489
SM	NoPYO	R5	23	0.49
SM	NoPYO	R5	23.25	0.49
SM	NoPYO	R5	23.5	0.49
SM	NoPYO	R5	23.75	0.491
SM	NoPYO	R5	24	0.491
SM	NoPYO	R6	0	0.063
SM	NoPYO	R6	0.25	0.062
SM	NoPYO	R6	0.5	0.064
SM	NoPYO	R6	0.75	0.064
SM	NoPYO	R6	1	0.065
SM	NoPYO	R6	1.25	0.066
SM	NoPYO	R6	1.5	0.067
SM	NoPYO	R6	1.75	0.068
SM	NoPYO	R6	2	0.07
SM	NoPYO	R6	2.25	0.07
SM	NoPYO	R6	2.5	0.072
SM	NoPYO	R6	2.75	0.072
SM	NoPYO	R6	3	0.074
SM	NoPYO	R6	3.25	0.075
SM	NoPYO	R6	3.5	0.078
SM	NoPYO	R6	3.75	0.079
SM	NoPYO	R6	4	0.081
SM	NoPYO	R6	4.25	0.083
SM	NoPYO	R6	4.5	0.085
SM	NoPYO	R6	4.75	0.088
SM	NoPYO	R6	5	0.091
SM	NoPYO	R6	5.25	0.094
SM	NoPYO	R6	5.5	0.097
SM	NoPYO	R6	5.75	0.1
SM	NoPYO	R6	6	0.103
SM	NoPYO	R6	6.25	0.107
SM	NoPYO	R6	6.5	0.111
SM	NoPYO	R6	6.75	0.115
SM	NoPYO	R6	7	0.12
SM	NoPYO	R6	7.25	0.124
SM	NoPYO	R6	7.5	0.129
SM	NoPYO	R6	7.75	0.135
SM	NoPYO	R6	8	0.141
SM	NoPYO	R6	8.25	0.146
SM	NoPYO	R6	8.5	0.152
SM	NoPYO	R6	8.75	0.158
SM	NoPYO	R6	9	0.165
SM	NoPYO	R6	9.25	0.172
SM	NoPYO	R6	9.5	0.179
SM	NoPYO	R6	9.75	0.187
SM	NoPYO	R6	10	0.194
SM	NoPYO	R6	10.25	0.203
SM	NoPYO	R6	10.5	0.211
SM	NoPYO	R6	10.75	0.218
SM	NoPYO	R6	11	0.227
SM	NoPYO	R6	11.25	0.236
SM	NoPYO	R6	11.5	0.245
SM	NoPYO	R6	11.75	0.255
SM	NoPYO	R6	12	0.263
SM	NoPYO	R6	12.25	0.273
SM	NoPYO	R6	12.5	0.284
SM	NoPYO	R6	12.75	0.294
SM	NoPYO	R6	13	0.308
SM	NoPYO	R6	13.25	0.317
SM	NoPYO	R6	13.5	0.33
SM	NoPYO	R6	13.75	0.34
SM	NoPYO	R6	14	0.347
SM	NoPYO	R6	14.25	0.352
SM	NoPYO	R6	14.5	0.359
SM	NoPYO	R6	14.75	0.365
SM	NoPYO	R6	15	0.371
SM	NoPYO	R6	15.25	0.376
SM	NoPYO	R6	15.5	0.383
SM	NoPYO	R6	15.75	0.393
SM	NoPYO	R6	16	0.4
SM	NoPYO	R6	16.25	0.407
SM	NoPYO	R6	16.5	0.418
SM	NoPYO	R6	16.75	0.425
SM	NoPYO	R6	17	0.432
SM	NoPYO	R6	17.25	0.44
SM	NoPYO	R6	17.5	0.447
SM	NoPYO	R6	17.75	0.453
SM	NoPYO	R6	18	0.457
SM	NoPYO	R6	18.25	0.462
SM	NoPYO	R6	18.5	0.465
SM	NoPYO	R6	18.75	0.469
SM	NoPYO	R6	19	0.473
SM	NoPYO	R6	19.25	0.476
SM	NoPYO	R6	19.5	0.478
SM	NoPYO	R6	19.75	0.48
SM	NoPYO	R6	20	0.482
SM	NoPYO	R6	20.25	0.483
SM	NoPYO	R6	20.5	0.487
SM	NoPYO	R6	20.75	0.487
SM	NoPYO	R6	21	0.487
SM	NoPYO	R6	21.25	0.489
SM	NoPYO	R6	21.5	0.49
SM	NoPYO	R6	21.75	0.49
SM	NoPYO	R6	22	0.491
SM	NoPYO	R6	22.25	0.492
SM	NoPYO	R6	22.5	0.493
SM	NoPYO	R6	22.75	0.493
SM	NoPYO	R6	23	0.495
SM	NoPYO	R6	23.25	0.494
SM	NoPYO	R6	23.5	0.495
SM	NoPYO	R6	23.75	0.496
SM	NoPYO	R6	24	0.497
SM	PYO10	R1	0	0.061
SM	PYO10	R1	0.25	0.061
SM	PYO10	R1	0.5	0.064
SM	PYO10	R1	0.75	0.067
SM	PYO10	R1	1	0.069
SM	PYO10	R1	1.25	0.066
SM	PYO10	R1	1.5	0.066
SM	PYO10	R1	1.75	0.069
SM	PYO10	R1	2	0.073
SM	PYO10	R1	2.25	0.071
SM	PYO10	R1	2.5	0.076
SM	PYO10	R1	2.75	0.07
SM	PYO10	R1	3	0.074
SM	PYO10	R1	3.25	0.075
SM	PYO10	R1	3.5	0.075
SM	PYO10	R1	3.75	0.077
SM	PYO10	R1	4	0.079
SM	PYO10	R1	4.25	0.081
SM	PYO10	R1	4.5	0.085
SM	PYO10	R1	4.75	0.088
SM	PYO10	R1	5	0.087
SM	PYO10	R1	5.25	0.092
SM	PYO10	R1	5.5	0.095
SM	PYO10	R1	5.75	0.096
SM	PYO10	R1	6	0.103
SM	PYO10	R1	6.25	0.103
SM	PYO10	R1	6.5	0.107
SM	PYO10	R1	6.75	0.117
SM	PYO10	R1	7	0.118
SM	PYO10	R1	7.25	0.121
SM	PYO10	R1	7.5	0.124
SM	PYO10	R1	7.75	0.13
SM	PYO10	R1	8	0.136
SM	PYO10	R1	8.25	0.141
SM	PYO10	R1	8.5	0.146
SM	PYO10	R1	8.75	0.153
SM	PYO10	R1	9	0.16
SM	PYO10	R1	9.25	0.166
SM	PYO10	R1	9.5	0.174
SM	PYO10	R1	9.75	0.18
SM	PYO10	R1	10	0.187
SM	PYO10	R1	10.25	0.196
SM	PYO10	R1	10.5	0.203
SM	PYO10	R1	10.75	0.211
SM	PYO10	R1	11	0.219
SM	PYO10	R1	11.25	0.227
SM	PYO10	R1	11.5	0.236
SM	PYO10	R1	11.75	0.245
SM	PYO10	R1	12	0.253
SM	PYO10	R1	12.25	0.262
SM	PYO10	R1	12.5	0.271
SM	PYO10	R1	12.75	0.281
SM	PYO10	R1	13	0.291
SM	PYO10	R1	13.25	0.302
SM	PYO10	R1	13.5	0.312
SM	PYO10	R1	13.75	0.32
SM	PYO10	R1	14	0.326
SM	PYO10	R1	14.25	0.331
SM	PYO10	R1	14.5	0.334
SM	PYO10	R1	14.75	0.339
SM	PYO10	R1	15	0.343
SM	PYO10	R1	15.25	0.348
SM	PYO10	R1	15.5	0.354
SM	PYO10	R1	15.75	0.36
SM	PYO10	R1	16	0.367
SM	PYO10	R1	16.25	0.375
SM	PYO10	R1	16.5	0.382
SM	PYO10	R1	16.75	0.39
SM	PYO10	R1	17	0.398
SM	PYO10	R1	17.25	0.407
SM	PYO10	R1	17.5	0.415
SM	PYO10	R1	17.75	0.422
SM	PYO10	R1	18	0.429
SM	PYO10	R1	18.25	0.436
SM	PYO10	R1	18.5	0.442
SM	PYO10	R1	18.75	0.447
SM	PYO10	R1	19	0.452
SM	PYO10	R1	19.25	0.457
SM	PYO10	R1	19.5	0.46
SM	PYO10	R1	19.75	0.464
SM	PYO10	R1	20	0.467
SM	PYO10	R1	20.25	0.47
SM	PYO10	R1	20.5	0.471
SM	PYO10	R1	20.75	0.473
SM	PYO10	R1	21	0.474
SM	PYO10	R1	21.25	0.476
SM	PYO10	R1	21.5	0.477
SM	PYO10	R1	21.75	0.478
SM	PYO10	R1	22	0.479
SM	PYO10	R1	22.25	0.48
SM	PYO10	R1	22.5	0.48
SM	PYO10	R1	22.75	0.482
SM	PYO10	R1	23	0.482
SM	PYO10	R1	23.25	0.483
SM	PYO10	R1	23.5	0.484
SM	PYO10	R1	23.75	0.484
SM	PYO10	R1	24	0.485
SM	PYO10	R2	0	0.061
SM	PYO10	R2	0.25	0.061
SM	PYO10	R2	0.5	0.063
SM	PYO10	R2	0.75	0.063
SM	PYO10	R2	1	0.065
SM	PYO10	R2	1.25	0.068
SM	PYO10	R2	1.5	0.064
SM	PYO10	R2	1.75	0.066
SM	PYO10	R2	2	0.07
SM	PYO10	R2	2.25	0.068
SM	PYO10	R2	2.5	0.069
SM	PYO10	R2	2.75	0.07
SM	PYO10	R2	3	0.071
SM	PYO10	R2	3.25	0.073
SM	PYO10	R2	3.5	0.075
SM	PYO10	R2	3.75	0.076
SM	PYO10	R2	4	0.079
SM	PYO10	R2	4.25	0.081
SM	PYO10	R2	4.5	0.081
SM	PYO10	R2	4.75	0.087
SM	PYO10	R2	5	0.089
SM	PYO10	R2	5.25	0.092
SM	PYO10	R2	5.5	0.094
SM	PYO10	R2	5.75	0.096
SM	PYO10	R2	6	0.1
SM	PYO10	R2	6.25	0.103
SM	PYO10	R2	6.5	0.106
SM	PYO10	R2	6.75	0.111
SM	PYO10	R2	7	0.116
SM	PYO10	R2	7.25	0.119
SM	PYO10	R2	7.5	0.124
SM	PYO10	R2	7.75	0.13
SM	PYO10	R2	8	0.136
SM	PYO10	R2	8.25	0.14
SM	PYO10	R2	8.5	0.146
SM	PYO10	R2	8.75	0.152
SM	PYO10	R2	9	0.158
SM	PYO10	R2	9.25	0.165
SM	PYO10	R2	9.5	0.172
SM	PYO10	R2	9.75	0.179
SM	PYO10	R2	10	0.186
SM	PYO10	R2	10.25	0.194
SM	PYO10	R2	10.5	0.202
SM	PYO10	R2	10.75	0.209
SM	PYO10	R2	11	0.218
SM	PYO10	R2	11.25	0.226
SM	PYO10	R2	11.5	0.234
SM	PYO10	R2	11.75	0.243
SM	PYO10	R2	12	0.251
SM	PYO10	R2	12.25	0.26
SM	PYO10	R2	12.5	0.27
SM	PYO10	R2	12.75	0.279
SM	PYO10	R2	13	0.288
SM	PYO10	R2	13.25	0.3
SM	PYO10	R2	13.5	0.31
SM	PYO10	R2	13.75	0.318
SM	PYO10	R2	14	0.323
SM	PYO10	R2	14.25	0.328
SM	PYO10	R2	14.5	0.331
SM	PYO10	R2	14.75	0.336
SM	PYO10	R2	15	0.34
SM	PYO10	R2	15.25	0.345
SM	PYO10	R2	15.5	0.351
SM	PYO10	R2	15.75	0.357
SM	PYO10	R2	16	0.364
SM	PYO10	R2	16.25	0.372
SM	PYO10	R2	16.5	0.379
SM	PYO10	R2	16.75	0.387
SM	PYO10	R2	17	0.395
SM	PYO10	R2	17.25	0.403
SM	PYO10	R2	17.5	0.411
SM	PYO10	R2	17.75	0.418
SM	PYO10	R2	18	0.426
SM	PYO10	R2	18.25	0.432
SM	PYO10	R2	18.5	0.438
SM	PYO10	R2	18.75	0.443
SM	PYO10	R2	19	0.448
SM	PYO10	R2	19.25	0.453
SM	PYO10	R2	19.5	0.456
SM	PYO10	R2	19.75	0.46
SM	PYO10	R2	20	0.463
SM	PYO10	R2	20.25	0.465
SM	PYO10	R2	20.5	0.467
SM	PYO10	R2	20.75	0.469
SM	PYO10	R2	21	0.47
SM	PYO10	R2	21.25	0.471
SM	PYO10	R2	21.5	0.472
SM	PYO10	R2	21.75	0.473
SM	PYO10	R2	22	0.475
SM	PYO10	R2	22.25	0.475
SM	PYO10	R2	22.5	0.476
SM	PYO10	R2	22.75	0.477
SM	PYO10	R2	23	0.478
SM	PYO10	R2	23.25	0.479
SM	PYO10	R2	23.5	0.479
SM	PYO10	R2	23.75	0.48
SM	PYO10	R2	24	0.48
SM	PYO10	R3	0	0.063
SM	PYO10	R3	0.25	0.063
SM	PYO10	R3	0.5	0.066
SM	PYO10	R3	0.75	0.069
SM	PYO10	R3	1	0.069
SM	PYO10	R3	1.25	0.068
SM	PYO10	R3	1.5	0.069
SM	PYO10	R3	1.75	0.07
SM	PYO10	R3	2	0.073
SM	PYO10	R3	2.25	0.069
SM	PYO10	R3	2.5	0.073
SM	PYO10	R3	2.75	0.071
SM	PYO10	R3	3	0.073
SM	PYO10	R3	3.25	0.074
SM	PYO10	R3	3.5	0.077
SM	PYO10	R3	3.75	0.078
SM	PYO10	R3	4	0.08
SM	PYO10	R3	4.25	0.083
SM	PYO10	R3	4.5	0.084
SM	PYO10	R3	4.75	0.086
SM	PYO10	R3	5	0.089
SM	PYO10	R3	5.25	0.096
SM	PYO10	R3	5.5	0.095
SM	PYO10	R3	5.75	0.098
SM	PYO10	R3	6	0.101
SM	PYO10	R3	6.25	0.105
SM	PYO10	R3	6.5	0.109
SM	PYO10	R3	6.75	0.113
SM	PYO10	R3	7	0.118
SM	PYO10	R3	7.25	0.121
SM	PYO10	R3	7.5	0.127
SM	PYO10	R3	7.75	0.133
SM	PYO10	R3	8	0.138
SM	PYO10	R3	8.25	0.143
SM	PYO10	R3	8.5	0.149
SM	PYO10	R3	8.75	0.155
SM	PYO10	R3	9	0.161
SM	PYO10	R3	9.25	0.169
SM	PYO10	R3	9.5	0.176
SM	PYO10	R3	9.75	0.184
SM	PYO10	R3	10	0.191
SM	PYO10	R3	10.25	0.2
SM	PYO10	R3	10.5	0.207
SM	PYO10	R3	10.75	0.215
SM	PYO10	R3	11	0.223
SM	PYO10	R3	11.25	0.232
SM	PYO10	R3	11.5	0.24
SM	PYO10	R3	11.75	0.249
SM	PYO10	R3	12	0.257
SM	PYO10	R3	12.25	0.266
SM	PYO10	R3	12.5	0.276
SM	PYO10	R3	12.75	0.285
SM	PYO10	R3	13	0.295
SM	PYO10	R3	13.25	0.306
SM	PYO10	R3	13.5	0.318
SM	PYO10	R3	13.75	0.326
SM	PYO10	R3	14	0.332
SM	PYO10	R3	14.25	0.337
SM	PYO10	R3	14.5	0.341
SM	PYO10	R3	14.75	0.344
SM	PYO10	R3	15	0.349
SM	PYO10	R3	15.25	0.354
SM	PYO10	R3	15.5	0.36
SM	PYO10	R3	15.75	0.367
SM	PYO10	R3	16	0.373
SM	PYO10	R3	16.25	0.38
SM	PYO10	R3	16.5	0.389
SM	PYO10	R3	16.75	0.396
SM	PYO10	R3	17	0.405
SM	PYO10	R3	17.25	0.413
SM	PYO10	R3	17.5	0.421
SM	PYO10	R3	17.75	0.429
SM	PYO10	R3	18	0.436
SM	PYO10	R3	18.25	0.443
SM	PYO10	R3	18.5	0.449
SM	PYO10	R3	18.75	0.454
SM	PYO10	R3	19	0.46
SM	PYO10	R3	19.25	0.465
SM	PYO10	R3	19.5	0.469
SM	PYO10	R3	19.75	0.472
SM	PYO10	R3	20	0.475
SM	PYO10	R3	20.25	0.478
SM	PYO10	R3	20.5	0.48
SM	PYO10	R3	20.75	0.482
SM	PYO10	R3	21	0.483
SM	PYO10	R3	21.25	0.484
SM	PYO10	R3	21.5	0.486
SM	PYO10	R3	21.75	0.486
SM	PYO10	R3	22	0.488
SM	PYO10	R3	22.25	0.489
SM	PYO10	R3	22.5	0.49
SM	PYO10	R3	22.75	0.491
SM	PYO10	R3	23	0.491
SM	PYO10	R3	23.25	0.492
SM	PYO10	R3	23.5	0.493
SM	PYO10	R3	23.75	0.493
SM	PYO10	R3	24	0.494
SM	PYO10	R4	0	0.062
SM	PYO10	R4	0.25	0.063
SM	PYO10	R4	0.5	0.065
SM	PYO10	R4	0.75	0.068
SM	PYO10	R4	1	0.067
SM	PYO10	R4	1.25	0.069
SM	PYO10	R4	1.5	0.069
SM	PYO10	R4	1.75	0.069
SM	PYO10	R4	2	0.072
SM	PYO10	R4	2.25	0.071
SM	PYO10	R4	2.5	0.074
SM	PYO10	R4	2.75	0.072
SM	PYO10	R4	3	0.077
SM	PYO10	R4	3.25	0.076
SM	PYO10	R4	3.5	0.081
SM	PYO10	R4	3.75	0.077
SM	PYO10	R4	4	0.08
SM	PYO10	R4	4.25	0.084
SM	PYO10	R4	4.5	0.084
SM	PYO10	R4	4.75	0.089
SM	PYO10	R4	5	0.087
SM	PYO10	R4	5.25	0.094
SM	PYO10	R4	5.5	0.097
SM	PYO10	R4	5.75	0.099
SM	PYO10	R4	6	0.104
SM	PYO10	R4	6.25	0.104
SM	PYO10	R4	6.5	0.108
SM	PYO10	R4	6.75	0.113
SM	PYO10	R4	7	0.115
SM	PYO10	R4	7.25	0.126
SM	PYO10	R4	7.5	0.126
SM	PYO10	R4	7.75	0.132
SM	PYO10	R4	8	0.136
SM	PYO10	R4	8.25	0.141
SM	PYO10	R4	8.5	0.148
SM	PYO10	R4	8.75	0.154
SM	PYO10	R4	9	0.16
SM	PYO10	R4	9.25	0.167
SM	PYO10	R4	9.5	0.175
SM	PYO10	R4	9.75	0.182
SM	PYO10	R4	10	0.189
SM	PYO10	R4	10.25	0.197
SM	PYO10	R4	10.5	0.205
SM	PYO10	R4	10.75	0.212
SM	PYO10	R4	11	0.22
SM	PYO10	R4	11.25	0.23
SM	PYO10	R4	11.5	0.237
SM	PYO10	R4	11.75	0.246
SM	PYO10	R4	12	0.254
SM	PYO10	R4	12.25	0.263
SM	PYO10	R4	12.5	0.273
SM	PYO10	R4	12.75	0.283
SM	PYO10	R4	13	0.292
SM	PYO10	R4	13.25	0.304
SM	PYO10	R4	13.5	0.315
SM	PYO10	R4	13.75	0.322
SM	PYO10	R4	14	0.329
SM	PYO10	R4	14.25	0.334
SM	PYO10	R4	14.5	0.337
SM	PYO10	R4	14.75	0.341
SM	PYO10	R4	15	0.345
SM	PYO10	R4	15.25	0.351
SM	PYO10	R4	15.5	0.356
SM	PYO10	R4	15.75	0.362
SM	PYO10	R4	16	0.37
SM	PYO10	R4	16.25	0.378
SM	PYO10	R4	16.5	0.385
SM	PYO10	R4	16.75	0.393
SM	PYO10	R4	17	0.401
SM	PYO10	R4	17.25	0.409
SM	PYO10	R4	17.5	0.417
SM	PYO10	R4	17.75	0.425
SM	PYO10	R4	18	0.432
SM	PYO10	R4	18.25	0.439
SM	PYO10	R4	18.5	0.445
SM	PYO10	R4	18.75	0.451
SM	PYO10	R4	19	0.456
SM	PYO10	R4	19.25	0.46
SM	PYO10	R4	19.5	0.464
SM	PYO10	R4	19.75	0.468
SM	PYO10	R4	20	0.471
SM	PYO10	R4	20.25	0.473
SM	PYO10	R4	20.5	0.475
SM	PYO10	R4	20.75	0.477
SM	PYO10	R4	21	0.478
SM	PYO10	R4	21.25	0.48
SM	PYO10	R4	21.5	0.481
SM	PYO10	R4	21.75	0.482
SM	PYO10	R4	22	0.483
SM	PYO10	R4	22.25	0.484
SM	PYO10	R4	22.5	0.485
SM	PYO10	R4	22.75	0.486
SM	PYO10	R4	23	0.487
SM	PYO10	R4	23.25	0.487
SM	PYO10	R4	23.5	0.488
SM	PYO10	R4	23.75	0.489
SM	PYO10	R4	24	0.489
SM	PYO10	R5	0	0.061
SM	PYO10	R5	0.25	0.061
SM	PYO10	R5	0.5	0.063
SM	PYO10	R5	0.75	0.064
SM	PYO10	R5	1	0.064
SM	PYO10	R5	1.25	0.069
SM	PYO10	R5	1.5	0.071
SM	PYO10	R5	1.75	0.069
SM	PYO10	R5	2	0.071
SM	PYO10	R5	2.25	0.07
SM	PYO10	R5	2.5	0.073
SM	PYO10	R5	2.75	0.07
SM	PYO10	R5	3	0.072
SM	PYO10	R5	3.25	0.08
SM	PYO10	R5	3.5	0.076
SM	PYO10	R5	3.75	0.077
SM	PYO10	R5	4	0.079
SM	PYO10	R5	4.25	0.085
SM	PYO10	R5	4.5	0.082
SM	PYO10	R5	4.75	0.089
SM	PYO10	R5	5	0.088
SM	PYO10	R5	5.25	0.094
SM	PYO10	R5	5.5	0.098
SM	PYO10	R5	5.75	0.098
SM	PYO10	R5	6	0.103
SM	PYO10	R5	6.25	0.106
SM	PYO10	R5	6.5	0.109
SM	PYO10	R5	6.75	0.112
SM	PYO10	R5	7	0.119
SM	PYO10	R5	7.25	0.122
SM	PYO10	R5	7.5	0.123
SM	PYO10	R5	7.75	0.132
SM	PYO10	R5	8	0.136
SM	PYO10	R5	8.25	0.141
SM	PYO10	R5	8.5	0.148
SM	PYO10	R5	8.75	0.154
SM	PYO10	R5	9	0.159
SM	PYO10	R5	9.25	0.167
SM	PYO10	R5	9.5	0.174
SM	PYO10	R5	9.75	0.18
SM	PYO10	R5	10	0.188
SM	PYO10	R5	10.25	0.196
SM	PYO10	R5	10.5	0.203
SM	PYO10	R5	10.75	0.211
SM	PYO10	R5	11	0.22
SM	PYO10	R5	11.25	0.227
SM	PYO10	R5	11.5	0.236
SM	PYO10	R5	11.75	0.244
SM	PYO10	R5	12	0.252
SM	PYO10	R5	12.25	0.261
SM	PYO10	R5	12.5	0.271
SM	PYO10	R5	12.75	0.28
SM	PYO10	R5	13	0.29
SM	PYO10	R5	13.25	0.3
SM	PYO10	R5	13.5	0.311
SM	PYO10	R5	13.75	0.319
SM	PYO10	R5	14	0.325
SM	PYO10	R5	14.25	0.33
SM	PYO10	R5	14.5	0.333
SM	PYO10	R5	14.75	0.337
SM	PYO10	R5	15	0.342
SM	PYO10	R5	15.25	0.347
SM	PYO10	R5	15.5	0.352
SM	PYO10	R5	15.75	0.359
SM	PYO10	R5	16	0.365
SM	PYO10	R5	16.25	0.373
SM	PYO10	R5	16.5	0.38
SM	PYO10	R5	16.75	0.388
SM	PYO10	R5	17	0.396
SM	PYO10	R5	17.25	0.404
SM	PYO10	R5	17.5	0.412
SM	PYO10	R5	17.75	0.42
SM	PYO10	R5	18	0.427
SM	PYO10	R5	18.25	0.433
SM	PYO10	R5	18.5	0.439
SM	PYO10	R5	18.75	0.445
SM	PYO10	R5	19	0.45
SM	PYO10	R5	19.25	0.454
SM	PYO10	R5	19.5	0.458
SM	PYO10	R5	19.75	0.462
SM	PYO10	R5	20	0.465
SM	PYO10	R5	20.25	0.467
SM	PYO10	R5	20.5	0.47
SM	PYO10	R5	20.75	0.471
SM	PYO10	R5	21	0.473
SM	PYO10	R5	21.25	0.474
SM	PYO10	R5	21.5	0.475
SM	PYO10	R5	21.75	0.476
SM	PYO10	R5	22	0.478
SM	PYO10	R5	22.25	0.478
SM	PYO10	R5	22.5	0.479
SM	PYO10	R5	22.75	0.48
SM	PYO10	R5	23	0.481
SM	PYO10	R5	23.25	0.482
SM	PYO10	R5	23.5	0.483
SM	PYO10	R5	23.75	0.484
SM	PYO10	R5	24	0.484
SM	PYO10	R6	0	0.063
SM	PYO10	R6	0.25	0.063
SM	PYO10	R6	0.5	0.064
SM	PYO10	R6	0.75	0.067
SM	PYO10	R6	1	0.067
SM	PYO10	R6	1.25	0.071
SM	PYO10	R6	1.5	0.069
SM	PYO10	R6	1.75	0.071
SM	PYO10	R6	2	0.072
SM	PYO10	R6	2.25	0.073
SM	PYO10	R6	2.5	0.071
SM	PYO10	R6	2.75	0.071
SM	PYO10	R6	3	0.075
SM	PYO10	R6	3.25	0.076
SM	PYO10	R6	3.5	0.077
SM	PYO10	R6	3.75	0.082
SM	PYO10	R6	4	0.082
SM	PYO10	R6	4.25	0.082
SM	PYO10	R6	4.5	0.085
SM	PYO10	R6	4.75	0.088
SM	PYO10	R6	5	0.091
SM	PYO10	R6	5.25	0.094
SM	PYO10	R6	5.5	0.095
SM	PYO10	R6	5.75	0.099
SM	PYO10	R6	6	0.1
SM	PYO10	R6	6.25	0.11
SM	PYO10	R6	6.5	0.111
SM	PYO10	R6	6.75	0.115
SM	PYO10	R6	7	0.118
SM	PYO10	R6	7.25	0.126
SM	PYO10	R6	7.5	0.127
SM	PYO10	R6	7.75	0.132
SM	PYO10	R6	8	0.138
SM	PYO10	R6	8.25	0.142
SM	PYO10	R6	8.5	0.148
SM	PYO10	R6	8.75	0.155
SM	PYO10	R6	9	0.161
SM	PYO10	R6	9.25	0.167
SM	PYO10	R6	9.5	0.175
SM	PYO10	R6	9.75	0.182
SM	PYO10	R6	10	0.189
SM	PYO10	R6	10.25	0.197
SM	PYO10	R6	10.5	0.205
SM	PYO10	R6	10.75	0.212
SM	PYO10	R6	11	0.221
SM	PYO10	R6	11.25	0.229
SM	PYO10	R6	11.5	0.237
SM	PYO10	R6	11.75	0.246
SM	PYO10	R6	12	0.254
SM	PYO10	R6	12.25	0.263
SM	PYO10	R6	12.5	0.272
SM	PYO10	R6	12.75	0.282
SM	PYO10	R6	13	0.292
SM	PYO10	R6	13.25	0.302
SM	PYO10	R6	13.5	0.313
SM	PYO10	R6	13.75	0.321
SM	PYO10	R6	14	0.327
SM	PYO10	R6	14.25	0.331
SM	PYO10	R6	14.5	0.335
SM	PYO10	R6	14.75	0.339
SM	PYO10	R6	15	0.343
SM	PYO10	R6	15.25	0.348
SM	PYO10	R6	15.5	0.354
SM	PYO10	R6	15.75	0.36
SM	PYO10	R6	16	0.367
SM	PYO10	R6	16.25	0.375
SM	PYO10	R6	16.5	0.382
SM	PYO10	R6	16.75	0.389
SM	PYO10	R6	17	0.397
SM	PYO10	R6	17.25	0.406
SM	PYO10	R6	17.5	0.413
SM	PYO10	R6	17.75	0.421
SM	PYO10	R6	18	0.428
SM	PYO10	R6	18.25	0.435
SM	PYO10	R6	18.5	0.441
SM	PYO10	R6	18.75	0.446
SM	PYO10	R6	19	0.452
SM	PYO10	R6	19.25	0.456
SM	PYO10	R6	19.5	0.46
SM	PYO10	R6	19.75	0.464
SM	PYO10	R6	20	0.466
SM	PYO10	R6	20.25	0.469
SM	PYO10	R6	20.5	0.471
SM	PYO10	R6	20.75	0.473
SM	PYO10	R6	21	0.474
SM	PYO10	R6	21.25	0.475
SM	PYO10	R6	21.5	0.477
SM	PYO10	R6	21.75	0.478
SM	PYO10	R6	22	0.479
SM	PYO10	R6	22.25	0.48
SM	PYO10	R6	22.5	0.481
SM	PYO10	R6	22.75	0.482
SM	PYO10	R6	23	0.483
SM	PYO10	R6	23.25	0.484
SM	PYO10	R6	23.5	0.484
SM	PYO10	R6	23.75	0.485
SM	PYO10	R6	24	0.486
SM	PYO50	R1	0	0.068
SM	PYO50	R1	0.25	0.069
SM	PYO50	R1	0.5	0.07
SM	PYO50	R1	0.75	0.071
SM	PYO50	R1	1	0.074
SM	PYO50	R1	1.25	0.075
SM	PYO50	R1	1.5	0.072
SM	PYO50	R1	1.75	0.075
SM	PYO50	R1	2	0.074
SM	PYO50	R1	2.25	0.074
SM	PYO50	R1	2.5	0.078
SM	PYO50	R1	2.75	0.074
SM	PYO50	R1	3	0.074
SM	PYO50	R1	3.25	0.075
SM	PYO50	R1	3.5	0.076
SM	PYO50	R1	3.75	0.077
SM	PYO50	R1	4	0.079
SM	PYO50	R1	4.25	0.08
SM	PYO50	R1	4.5	0.081
SM	PYO50	R1	4.75	0.083
SM	PYO50	R1	5	0.084
SM	PYO50	R1	5.25	0.086
SM	PYO50	R1	5.5	0.087
SM	PYO50	R1	5.75	0.089
SM	PYO50	R1	6	0.091
SM	PYO50	R1	6.25	0.093
SM	PYO50	R1	6.5	0.094
SM	PYO50	R1	6.75	0.097
SM	PYO50	R1	7	0.099
SM	PYO50	R1	7.25	0.101
SM	PYO50	R1	7.5	0.103
SM	PYO50	R1	7.75	0.106
SM	PYO50	R1	8	0.108
SM	PYO50	R1	8.25	0.111
SM	PYO50	R1	8.5	0.114
SM	PYO50	R1	8.75	0.116
SM	PYO50	R1	9	0.119
SM	PYO50	R1	9.25	0.122
SM	PYO50	R1	9.5	0.125
SM	PYO50	R1	9.75	0.129
SM	PYO50	R1	10	0.132
SM	PYO50	R1	10.25	0.136
SM	PYO50	R1	10.5	0.14
SM	PYO50	R1	10.75	0.144
SM	PYO50	R1	11	0.148
SM	PYO50	R1	11.25	0.153
SM	PYO50	R1	11.5	0.157
SM	PYO50	R1	11.75	0.162
SM	PYO50	R1	12	0.167
SM	PYO50	R1	12.25	0.172
SM	PYO50	R1	12.5	0.177
SM	PYO50	R1	12.75	0.183
SM	PYO50	R1	13	0.188
SM	PYO50	R1	13.25	0.194
SM	PYO50	R1	13.5	0.2
SM	PYO50	R1	13.75	0.206
SM	PYO50	R1	14	0.213
SM	PYO50	R1	14.25	0.219
SM	PYO50	R1	14.5	0.226
SM	PYO50	R1	14.75	0.233
SM	PYO50	R1	15	0.24
SM	PYO50	R1	15.25	0.248
SM	PYO50	R1	15.5	0.255
SM	PYO50	R1	15.75	0.263
SM	PYO50	R1	16	0.272
SM	PYO50	R1	16.25	0.281
SM	PYO50	R1	16.5	0.289
SM	PYO50	R1	16.75	0.296
SM	PYO50	R1	17	0.301
SM	PYO50	R1	17.25	0.305
SM	PYO50	R1	17.5	0.309
SM	PYO50	R1	17.75	0.311
SM	PYO50	R1	18	0.313
SM	PYO50	R1	18.25	0.315
SM	PYO50	R1	18.5	0.317
SM	PYO50	R1	18.75	0.319
SM	PYO50	R1	19	0.32
SM	PYO50	R1	19.25	0.323
SM	PYO50	R1	19.5	0.324
SM	PYO50	R1	19.75	0.326
SM	PYO50	R1	20	0.328
SM	PYO50	R1	20.25	0.33
SM	PYO50	R1	20.5	0.333
SM	PYO50	R1	20.75	0.335
SM	PYO50	R1	21	0.336
SM	PYO50	R1	21.25	0.34
SM	PYO50	R1	21.5	0.343
SM	PYO50	R1	21.75	0.346
SM	PYO50	R1	22	0.349
SM	PYO50	R1	22.25	0.352
SM	PYO50	R1	22.5	0.355
SM	PYO50	R1	22.75	0.359
SM	PYO50	R1	23	0.363
SM	PYO50	R1	23.25	0.367
SM	PYO50	R1	23.5	0.37
SM	PYO50	R1	23.75	0.374
SM	PYO50	R1	24	0.379
SM	PYO50	R2	0	0.068
SM	PYO50	R2	0.25	0.068
SM	PYO50	R2	0.5	0.069
SM	PYO50	R2	0.75	0.069
SM	PYO50	R2	1	0.072
SM	PYO50	R2	1.25	0.071
SM	PYO50	R2	1.5	0.07
SM	PYO50	R2	1.75	0.071
SM	PYO50	R2	2	0.072
SM	PYO50	R2	2.25	0.072
SM	PYO50	R2	2.5	0.073
SM	PYO50	R2	2.75	0.073
SM	PYO50	R2	3	0.074
SM	PYO50	R2	3.25	0.075
SM	PYO50	R2	3.5	0.076
SM	PYO50	R2	3.75	0.077
SM	PYO50	R2	4	0.079
SM	PYO50	R2	4.25	0.08
SM	PYO50	R2	4.5	0.082
SM	PYO50	R2	4.75	0.083
SM	PYO50	R2	5	0.084
SM	PYO50	R2	5.25	0.086
SM	PYO50	R2	5.5	0.088
SM	PYO50	R2	5.75	0.089
SM	PYO50	R2	6	0.091
SM	PYO50	R2	6.25	0.093
SM	PYO50	R2	6.5	0.095
SM	PYO50	R2	6.75	0.097
SM	PYO50	R2	7	0.099
SM	PYO50	R2	7.25	0.101
SM	PYO50	R2	7.5	0.103
SM	PYO50	R2	7.75	0.106
SM	PYO50	R2	8	0.108
SM	PYO50	R2	8.25	0.111
SM	PYO50	R2	8.5	0.113
SM	PYO50	R2	8.75	0.116
SM	PYO50	R2	9	0.119
SM	PYO50	R2	9.25	0.122
SM	PYO50	R2	9.5	0.125
SM	PYO50	R2	9.75	0.128
SM	PYO50	R2	10	0.132
SM	PYO50	R2	10.25	0.135
SM	PYO50	R2	10.5	0.139
SM	PYO50	R2	10.75	0.143
SM	PYO50	R2	11	0.147
SM	PYO50	R2	11.25	0.152
SM	PYO50	R2	11.5	0.156
SM	PYO50	R2	11.75	0.161
SM	PYO50	R2	12	0.166
SM	PYO50	R2	12.25	0.171
SM	PYO50	R2	12.5	0.176
SM	PYO50	R2	12.75	0.181
SM	PYO50	R2	13	0.187
SM	PYO50	R2	13.25	0.192
SM	PYO50	R2	13.5	0.198
SM	PYO50	R2	13.75	0.204
SM	PYO50	R2	14	0.211
SM	PYO50	R2	14.25	0.217
SM	PYO50	R2	14.5	0.223
SM	PYO50	R2	14.75	0.23
SM	PYO50	R2	15	0.237
SM	PYO50	R2	15.25	0.245
SM	PYO50	R2	15.5	0.253
SM	PYO50	R2	15.75	0.26
SM	PYO50	R2	16	0.269
SM	PYO50	R2	16.25	0.277
SM	PYO50	R2	16.5	0.285
SM	PYO50	R2	16.75	0.292
SM	PYO50	R2	17	0.297
SM	PYO50	R2	17.25	0.302
SM	PYO50	R2	17.5	0.305
SM	PYO50	R2	17.75	0.307
SM	PYO50	R2	18	0.31
SM	PYO50	R2	18.25	0.312
SM	PYO50	R2	18.5	0.313
SM	PYO50	R2	18.75	0.316
SM	PYO50	R2	19	0.317
SM	PYO50	R2	19.25	0.319
SM	PYO50	R2	19.5	0.321
SM	PYO50	R2	19.75	0.323
SM	PYO50	R2	20	0.325
SM	PYO50	R2	20.25	0.327
SM	PYO50	R2	20.5	0.329
SM	PYO50	R2	20.75	0.331
SM	PYO50	R2	21	0.333
SM	PYO50	R2	21.25	0.336
SM	PYO50	R2	21.5	0.338
SM	PYO50	R2	21.75	0.342
SM	PYO50	R2	22	0.345
SM	PYO50	R2	22.25	0.348
SM	PYO50	R2	22.5	0.351
SM	PYO50	R2	22.75	0.354
SM	PYO50	R2	23	0.358
SM	PYO50	R2	23.25	0.362
SM	PYO50	R2	23.5	0.365
SM	PYO50	R2	23.75	0.369
SM	PYO50	R2	24	0.373
SM	PYO50	R3	0	0.069
SM	PYO50	R3	0.25	0.07
SM	PYO50	R3	0.5	0.071
SM	PYO50	R3	0.75	0.074
SM	PYO50	R3	1	0.075
SM	PYO50	R3	1.25	0.077
SM	PYO50	R3	1.5	0.074
SM	PYO50	R3	1.75	0.073
SM	PYO50	R3	2	0.076
SM	PYO50	R3	2.25	0.076
SM	PYO50	R3	2.5	0.074
SM	PYO50	R3	2.75	0.075
SM	PYO50	R3	3	0.076
SM	PYO50	R3	3.25	0.076
SM	PYO50	R3	3.5	0.077
SM	PYO50	R3	3.75	0.078
SM	PYO50	R3	4	0.079
SM	PYO50	R3	4.25	0.08
SM	PYO50	R3	4.5	0.082
SM	PYO50	R3	4.75	0.083
SM	PYO50	R3	5	0.084
SM	PYO50	R3	5.25	0.086
SM	PYO50	R3	5.5	0.088
SM	PYO50	R3	5.75	0.089
SM	PYO50	R3	6	0.091
SM	PYO50	R3	6.25	0.093
SM	PYO50	R3	6.5	0.095
SM	PYO50	R3	6.75	0.097
SM	PYO50	R3	7	0.099
SM	PYO50	R3	7.25	0.101
SM	PYO50	R3	7.5	0.103
SM	PYO50	R3	7.75	0.105
SM	PYO50	R3	8	0.108
SM	PYO50	R3	8.25	0.11
SM	PYO50	R3	8.5	0.113
SM	PYO50	R3	8.75	0.116
SM	PYO50	R3	9	0.118
SM	PYO50	R3	9.25	0.121
SM	PYO50	R3	9.5	0.124
SM	PYO50	R3	9.75	0.128
SM	PYO50	R3	10	0.131
SM	PYO50	R3	10.25	0.135
SM	PYO50	R3	10.5	0.139
SM	PYO50	R3	10.75	0.142
SM	PYO50	R3	11	0.146
SM	PYO50	R3	11.25	0.151
SM	PYO50	R3	11.5	0.155
SM	PYO50	R3	11.75	0.16
SM	PYO50	R3	12	0.165
SM	PYO50	R3	12.25	0.17
SM	PYO50	R3	12.5	0.175
SM	PYO50	R3	12.75	0.18
SM	PYO50	R3	13	0.185
SM	PYO50	R3	13.25	0.191
SM	PYO50	R3	13.5	0.197
SM	PYO50	R3	13.75	0.203
SM	PYO50	R3	14	0.209
SM	PYO50	R3	14.25	0.215
SM	PYO50	R3	14.5	0.221
SM	PYO50	R3	14.75	0.228
SM	PYO50	R3	15	0.236
SM	PYO50	R3	15.25	0.242
SM	PYO50	R3	15.5	0.25
SM	PYO50	R3	15.75	0.258
SM	PYO50	R3	16	0.266
SM	PYO50	R3	16.25	0.274
SM	PYO50	R3	16.5	0.283
SM	PYO50	R3	16.75	0.29
SM	PYO50	R3	17	0.296
SM	PYO50	R3	17.25	0.3
SM	PYO50	R3	17.5	0.304
SM	PYO50	R3	17.75	0.306
SM	PYO50	R3	18	0.308
SM	PYO50	R3	18.25	0.31
SM	PYO50	R3	18.5	0.312
SM	PYO50	R3	18.75	0.314
SM	PYO50	R3	19	0.315
SM	PYO50	R3	19.25	0.318
SM	PYO50	R3	19.5	0.319
SM	PYO50	R3	19.75	0.321
SM	PYO50	R3	20	0.323
SM	PYO50	R3	20.25	0.325
SM	PYO50	R3	20.5	0.327
SM	PYO50	R3	20.75	0.329
SM	PYO50	R3	21	0.331
SM	PYO50	R3	21.25	0.334
SM	PYO50	R3	21.5	0.336
SM	PYO50	R3	21.75	0.339
SM	PYO50	R3	22	0.342
SM	PYO50	R3	22.25	0.346
SM	PYO50	R3	22.5	0.349
SM	PYO50	R3	22.75	0.352
SM	PYO50	R3	23	0.355
SM	PYO50	R3	23.25	0.359
SM	PYO50	R3	23.5	0.362
SM	PYO50	R3	23.75	0.366
SM	PYO50	R3	24	0.37
SM	PYO50	R4	0	0.068
SM	PYO50	R4	0.25	0.068
SM	PYO50	R4	0.5	0.068
SM	PYO50	R4	0.75	0.069
SM	PYO50	R4	1	0.069
SM	PYO50	R4	1.25	0.07
SM	PYO50	R4	1.5	0.07
SM	PYO50	R4	1.75	0.071
SM	PYO50	R4	2	0.071
SM	PYO50	R4	2.25	0.071
SM	PYO50	R4	2.5	0.072
SM	PYO50	R4	2.75	0.073
SM	PYO50	R4	3	0.074
SM	PYO50	R4	3.25	0.075
SM	PYO50	R4	3.5	0.076
SM	PYO50	R4	3.75	0.077
SM	PYO50	R4	4	0.079
SM	PYO50	R4	4.25	0.08
SM	PYO50	R4	4.5	0.081
SM	PYO50	R4	4.75	0.083
SM	PYO50	R4	5	0.084
SM	PYO50	R4	5.25	0.086
SM	PYO50	R4	5.5	0.088
SM	PYO50	R4	5.75	0.089
SM	PYO50	R4	6	0.091
SM	PYO50	R4	6.25	0.093
SM	PYO50	R4	6.5	0.095
SM	PYO50	R4	6.75	0.097
SM	PYO50	R4	7	0.099
SM	PYO50	R4	7.25	0.101
SM	PYO50	R4	7.5	0.103
SM	PYO50	R4	7.75	0.106
SM	PYO50	R4	8	0.108
SM	PYO50	R4	8.25	0.111
SM	PYO50	R4	8.5	0.114
SM	PYO50	R4	8.75	0.116
SM	PYO50	R4	9	0.119
SM	PYO50	R4	9.25	0.122
SM	PYO50	R4	9.5	0.125
SM	PYO50	R4	9.75	0.128
SM	PYO50	R4	10	0.132
SM	PYO50	R4	10.25	0.136
SM	PYO50	R4	10.5	0.139
SM	PYO50	R4	10.75	0.143
SM	PYO50	R4	11	0.147
SM	PYO50	R4	11.25	0.152
SM	PYO50	R4	11.5	0.156
SM	PYO50	R4	11.75	0.161
SM	PYO50	R4	12	0.166
SM	PYO50	R4	12.25	0.171
SM	PYO50	R4	12.5	0.176
SM	PYO50	R4	12.75	0.181
SM	PYO50	R4	13	0.187
SM	PYO50	R4	13.25	0.192
SM	PYO50	R4	13.5	0.198
SM	PYO50	R4	13.75	0.205
SM	PYO50	R4	14	0.211
SM	PYO50	R4	14.25	0.217
SM	PYO50	R4	14.5	0.224
SM	PYO50	R4	14.75	0.231
SM	PYO50	R4	15	0.238
SM	PYO50	R4	15.25	0.245
SM	PYO50	R4	15.5	0.252
SM	PYO50	R4	15.75	0.261
SM	PYO50	R4	16	0.269
SM	PYO50	R4	16.25	0.277
SM	PYO50	R4	16.5	0.286
SM	PYO50	R4	16.75	0.293
SM	PYO50	R4	17	0.298
SM	PYO50	R4	17.25	0.302
SM	PYO50	R4	17.5	0.306
SM	PYO50	R4	17.75	0.308
SM	PYO50	R4	18	0.311
SM	PYO50	R4	18.25	0.313
SM	PYO50	R4	18.5	0.315
SM	PYO50	R4	18.75	0.317
SM	PYO50	R4	19	0.318
SM	PYO50	R4	19.25	0.32
SM	PYO50	R4	19.5	0.322
SM	PYO50	R4	19.75	0.324
SM	PYO50	R4	20	0.326
SM	PYO50	R4	20.25	0.328
SM	PYO50	R4	20.5	0.33
SM	PYO50	R4	20.75	0.333
SM	PYO50	R4	21	0.335
SM	PYO50	R4	21.25	0.338
SM	PYO50	R4	21.5	0.34
SM	PYO50	R4	21.75	0.343
SM	PYO50	R4	22	0.346
SM	PYO50	R4	22.25	0.349
SM	PYO50	R4	22.5	0.353
SM	PYO50	R4	22.75	0.356
SM	PYO50	R4	23	0.36
SM	PYO50	R4	23.25	0.363
SM	PYO50	R4	23.5	0.367
SM	PYO50	R4	23.75	0.371
SM	PYO50	R4	24	0.375
SM	PYO50	R5	0	0.069
SM	PYO50	R5	0.25	0.069
SM	PYO50	R5	0.5	0.07
SM	PYO50	R5	0.75	0.073
SM	PYO50	R5	1	0.073
SM	PYO50	R5	1.25	0.077
SM	PYO50	R5	1.5	0.072
SM	PYO50	R5	1.75	0.076
SM	PYO50	R5	2	0.075
SM	PYO50	R5	2.25	0.075
SM	PYO50	R5	2.5	0.078
SM	PYO50	R5	2.75	0.075
SM	PYO50	R5	3	0.079
SM	PYO50	R5	3.25	0.078
SM	PYO50	R5	3.5	0.079
SM	PYO50	R5	3.75	0.079
SM	PYO50	R5	4	0.08
SM	PYO50	R5	4.25	0.081
SM	PYO50	R5	4.5	0.082
SM	PYO50	R5	4.75	0.083
SM	PYO50	R5	5	0.085
SM	PYO50	R5	5.25	0.086
SM	PYO50	R5	5.5	0.088
SM	PYO50	R5	5.75	0.089
SM	PYO50	R5	6	0.091
SM	PYO50	R5	6.25	0.093
SM	PYO50	R5	6.5	0.095
SM	PYO50	R5	6.75	0.097
SM	PYO50	R5	7	0.099
SM	PYO50	R5	7.25	0.101
SM	PYO50	R5	7.5	0.104
SM	PYO50	R5	7.75	0.106
SM	PYO50	R5	8	0.109
SM	PYO50	R5	8.25	0.111
SM	PYO50	R5	8.5	0.114
SM	PYO50	R5	8.75	0.116
SM	PYO50	R5	9	0.119
SM	PYO50	R5	9.25	0.122
SM	PYO50	R5	9.5	0.125
SM	PYO50	R5	9.75	0.129
SM	PYO50	R5	10	0.132
SM	PYO50	R5	10.25	0.136
SM	PYO50	R5	10.5	0.14
SM	PYO50	R5	10.75	0.144
SM	PYO50	R5	11	0.148
SM	PYO50	R5	11.25	0.152
SM	PYO50	R5	11.5	0.157
SM	PYO50	R5	11.75	0.161
SM	PYO50	R5	12	0.166
SM	PYO50	R5	12.25	0.171
SM	PYO50	R5	12.5	0.176
SM	PYO50	R5	12.75	0.181
SM	PYO50	R5	13	0.187
SM	PYO50	R5	13.25	0.193
SM	PYO50	R5	13.5	0.198
SM	PYO50	R5	13.75	0.204
SM	PYO50	R5	14	0.211
SM	PYO50	R5	14.25	0.217
SM	PYO50	R5	14.5	0.223
SM	PYO50	R5	14.75	0.231
SM	PYO50	R5	15	0.238
SM	PYO50	R5	15.25	0.245
SM	PYO50	R5	15.5	0.252
SM	PYO50	R5	15.75	0.26
SM	PYO50	R5	16	0.268
SM	PYO50	R5	16.25	0.277
SM	PYO50	R5	16.5	0.286
SM	PYO50	R5	16.75	0.293
SM	PYO50	R5	17	0.298
SM	PYO50	R5	17.25	0.302
SM	PYO50	R5	17.5	0.306
SM	PYO50	R5	17.75	0.308
SM	PYO50	R5	18	0.311
SM	PYO50	R5	18.25	0.313
SM	PYO50	R5	18.5	0.315
SM	PYO50	R5	18.75	0.316
SM	PYO50	R5	19	0.318
SM	PYO50	R5	19.25	0.32
SM	PYO50	R5	19.5	0.322
SM	PYO50	R5	19.75	0.324
SM	PYO50	R5	20	0.325
SM	PYO50	R5	20.25	0.328
SM	PYO50	R5	20.5	0.33
SM	PYO50	R5	20.75	0.332
SM	PYO50	R5	21	0.334
SM	PYO50	R5	21.25	0.337
SM	PYO50	R5	21.5	0.34
SM	PYO50	R5	21.75	0.343
SM	PYO50	R5	22	0.346
SM	PYO50	R5	22.25	0.348
SM	PYO50	R5	22.5	0.352
SM	PYO50	R5	22.75	0.355
SM	PYO50	R5	23	0.359
SM	PYO50	R5	23.25	0.362
SM	PYO50	R5	23.5	0.366
SM	PYO50	R5	23.75	0.37
SM	PYO50	R5	24	0.374
SM	PYO50	R6	0	0.068
SM	PYO50	R6	0.25	0.069
SM	PYO50	R6	0.5	0.071
SM	PYO50	R6	0.75	0.073
SM	PYO50	R6	1	0.074
SM	PYO50	R6	1.25	0.078
SM	PYO50	R6	1.5	0.075
SM	PYO50	R6	1.75	0.078
SM	PYO50	R6	2	0.079
SM	PYO50	R6	2.25	0.076
SM	PYO50	R6	2.5	0.078
SM	PYO50	R6	2.75	0.077
SM	PYO50	R6	3	0.079
SM	PYO50	R6	3.25	0.079
SM	PYO50	R6	3.5	0.078
SM	PYO50	R6	3.75	0.078
SM	PYO50	R6	4	0.082
SM	PYO50	R6	4.25	0.081
SM	PYO50	R6	4.5	0.082
SM	PYO50	R6	4.75	0.083
SM	PYO50	R6	5	0.085
SM	PYO50	R6	5.25	0.086
SM	PYO50	R6	5.5	0.088
SM	PYO50	R6	5.75	0.089
SM	PYO50	R6	6	0.091
SM	PYO50	R6	6.25	0.093
SM	PYO50	R6	6.5	0.095
SM	PYO50	R6	6.75	0.097
SM	PYO50	R6	7	0.099
SM	PYO50	R6	7.25	0.102
SM	PYO50	R6	7.5	0.104
SM	PYO50	R6	7.75	0.106
SM	PYO50	R6	8	0.109
SM	PYO50	R6	8.25	0.111
SM	PYO50	R6	8.5	0.114
SM	PYO50	R6	8.75	0.117
SM	PYO50	R6	9	0.12
SM	PYO50	R6	9.25	0.123
SM	PYO50	R6	9.5	0.126
SM	PYO50	R6	9.75	0.129
SM	PYO50	R6	10	0.132
SM	PYO50	R6	10.25	0.136
SM	PYO50	R6	10.5	0.14
SM	PYO50	R6	10.75	0.144
SM	PYO50	R6	11	0.148
SM	PYO50	R6	11.25	0.153
SM	PYO50	R6	11.5	0.157
SM	PYO50	R6	11.75	0.162
SM	PYO50	R6	12	0.167
SM	PYO50	R6	12.25	0.172
SM	PYO50	R6	12.5	0.177
SM	PYO50	R6	12.75	0.183
SM	PYO50	R6	13	0.188
SM	PYO50	R6	13.25	0.193
SM	PYO50	R6	13.5	0.199
SM	PYO50	R6	13.75	0.206
SM	PYO50	R6	14	0.212
SM	PYO50	R6	14.25	0.219
SM	PYO50	R6	14.5	0.225
SM	PYO50	R6	14.75	0.232
SM	PYO50	R6	15	0.239
SM	PYO50	R6	15.25	0.246
SM	PYO50	R6	15.5	0.253
SM	PYO50	R6	15.75	0.261
SM	PYO50	R6	16	0.27
SM	PYO50	R6	16.25	0.279
SM	PYO50	R6	16.5	0.287
SM	PYO50	R6	16.75	0.295
SM	PYO50	R6	17	0.301
SM	PYO50	R6	17.25	0.305
SM	PYO50	R6	17.5	0.309
SM	PYO50	R6	17.75	0.311
SM	PYO50	R6	18	0.313
SM	PYO50	R6	18.25	0.315
SM	PYO50	R6	18.5	0.318
SM	PYO50	R6	18.75	0.319
SM	PYO50	R6	19	0.321
SM	PYO50	R6	19.25	0.323
SM	PYO50	R6	19.5	0.325
SM	PYO50	R6	19.75	0.327
SM	PYO50	R6	20	0.328
SM	PYO50	R6	20.25	0.331
SM	PYO50	R6	20.5	0.333
SM	PYO50	R6	20.75	0.335
SM	PYO50	R6	21	0.337
SM	PYO50	R6	21.25	0.34
SM	PYO50	R6	21.5	0.343
SM	PYO50	R6	21.75	0.345
SM	PYO50	R6	22	0.349
SM	PYO50	R6	22.25	0.351
SM	PYO50	R6	22.5	0.355
SM	PYO50	R6	22.75	0.357
SM	PYO50	R6	23	0.361
SM	PYO50	R6	23.25	0.365
SM	PYO50	R6	23.5	0.368
SM	PYO50	R6	23.75	0.372
SM	PYO50	R6	24	0.376
SM	PYO100	R1	0	0.075
SM	PYO100	R1	0.25	0.075
SM	PYO100	R1	0.5	0.075
SM	PYO100	R1	0.75	0.075
SM	PYO100	R1	1	0.076
SM	PYO100	R1	1.25	0.076
SM	PYO100	R1	1.5	0.076
SM	PYO100	R1	1.75	0.077
SM	PYO100	R1	2	0.076
SM	PYO100	R1	2.25	0.077
SM	PYO100	R1	2.5	0.077
SM	PYO100	R1	2.75	0.078
SM	PYO100	R1	3	0.079
SM	PYO100	R1	3.25	0.079
SM	PYO100	R1	3.5	0.08
SM	PYO100	R1	3.75	0.08
SM	PYO100	R1	4	0.081
SM	PYO100	R1	4.25	0.082
SM	PYO100	R1	4.5	0.083
SM	PYO100	R1	4.75	0.084
SM	PYO100	R1	5	0.084
SM	PYO100	R1	5.25	0.085
SM	PYO100	R1	5.5	0.086
SM	PYO100	R1	5.75	0.086
SM	PYO100	R1	6	0.087
SM	PYO100	R1	6.25	0.088
SM	PYO100	R1	6.5	0.088
SM	PYO100	R1	6.75	0.089
SM	PYO100	R1	7	0.09
SM	PYO100	R1	7.25	0.091
SM	PYO100	R1	7.5	0.091
SM	PYO100	R1	7.75	0.092
SM	PYO100	R1	8	0.093
SM	PYO100	R1	8.25	0.094
SM	PYO100	R1	8.5	0.095
SM	PYO100	R1	8.75	0.096
SM	PYO100	R1	9	0.096
SM	PYO100	R1	9.25	0.097
SM	PYO100	R1	9.5	0.098
SM	PYO100	R1	9.75	0.099
SM	PYO100	R1	10	0.1
SM	PYO100	R1	10.25	0.101
SM	PYO100	R1	10.5	0.102
SM	PYO100	R1	10.75	0.102
SM	PYO100	R1	11	0.103
SM	PYO100	R1	11.25	0.104
SM	PYO100	R1	11.5	0.105
SM	PYO100	R1	11.75	0.106
SM	PYO100	R1	12	0.107
SM	PYO100	R1	12.25	0.108
SM	PYO100	R1	12.5	0.109
SM	PYO100	R1	12.75	0.11
SM	PYO100	R1	13	0.111
SM	PYO100	R1	13.25	0.112
SM	PYO100	R1	13.5	0.113
SM	PYO100	R1	13.75	0.114
SM	PYO100	R1	14	0.115
SM	PYO100	R1	14.25	0.116
SM	PYO100	R1	14.5	0.117
SM	PYO100	R1	14.75	0.118
SM	PYO100	R1	15	0.12
SM	PYO100	R1	15.25	0.121
SM	PYO100	R1	15.5	0.122
SM	PYO100	R1	15.75	0.123
SM	PYO100	R1	16	0.125
SM	PYO100	R1	16.25	0.126
SM	PYO100	R1	16.5	0.127
SM	PYO100	R1	16.75	0.128
SM	PYO100	R1	17	0.13
SM	PYO100	R1	17.25	0.131
SM	PYO100	R1	17.5	0.133
SM	PYO100	R1	17.75	0.134
SM	PYO100	R1	18	0.136
SM	PYO100	R1	18.25	0.137
SM	PYO100	R1	18.5	0.139
SM	PYO100	R1	18.75	0.14
SM	PYO100	R1	19	0.142
SM	PYO100	R1	19.25	0.143
SM	PYO100	R1	19.5	0.145
SM	PYO100	R1	19.75	0.147
SM	PYO100	R1	20	0.148
SM	PYO100	R1	20.25	0.15
SM	PYO100	R1	20.5	0.152
SM	PYO100	R1	20.75	0.154
SM	PYO100	R1	21	0.155
SM	PYO100	R1	21.25	0.158
SM	PYO100	R1	21.5	0.159
SM	PYO100	R1	21.75	0.161
SM	PYO100	R1	22	0.164
SM	PYO100	R1	22.25	0.166
SM	PYO100	R1	22.5	0.168
SM	PYO100	R1	22.75	0.17
SM	PYO100	R1	23	0.172
SM	PYO100	R1	23.25	0.174
SM	PYO100	R1	23.5	0.177
SM	PYO100	R1	23.75	0.18
SM	PYO100	R1	24	0.182
SM	PYO100	R2	0	0.075
SM	PYO100	R2	0.25	0.074
SM	PYO100	R2	0.5	0.075
SM	PYO100	R2	0.75	0.075
SM	PYO100	R2	1	0.075
SM	PYO100	R2	1.25	0.075
SM	PYO100	R2	1.5	0.076
SM	PYO100	R2	1.75	0.076
SM	PYO100	R2	2	0.076
SM	PYO100	R2	2.25	0.077
SM	PYO100	R2	2.5	0.077
SM	PYO100	R2	2.75	0.078
SM	PYO100	R2	3	0.078
SM	PYO100	R2	3.25	0.079
SM	PYO100	R2	3.5	0.079
SM	PYO100	R2	3.75	0.08
SM	PYO100	R2	4	0.081
SM	PYO100	R2	4.25	0.082
SM	PYO100	R2	4.5	0.082
SM	PYO100	R2	4.75	0.083
SM	PYO100	R2	5	0.084
SM	PYO100	R2	5.25	0.085
SM	PYO100	R2	5.5	0.085
SM	PYO100	R2	5.75	0.086
SM	PYO100	R2	6	0.087
SM	PYO100	R2	6.25	0.088
SM	PYO100	R2	6.5	0.088
SM	PYO100	R2	6.75	0.089
SM	PYO100	R2	7	0.09
SM	PYO100	R2	7.25	0.091
SM	PYO100	R2	7.5	0.091
SM	PYO100	R2	7.75	0.092
SM	PYO100	R2	8	0.093
SM	PYO100	R2	8.25	0.094
SM	PYO100	R2	8.5	0.094
SM	PYO100	R2	8.75	0.095
SM	PYO100	R2	9	0.096
SM	PYO100	R2	9.25	0.097
SM	PYO100	R2	9.5	0.098
SM	PYO100	R2	9.75	0.098
SM	PYO100	R2	10	0.1
SM	PYO100	R2	10.25	0.1
SM	PYO100	R2	10.5	0.101
SM	PYO100	R2	10.75	0.102
SM	PYO100	R2	11	0.103
SM	PYO100	R2	11.25	0.104
SM	PYO100	R2	11.5	0.105
SM	PYO100	R2	11.75	0.106
SM	PYO100	R2	12	0.107
SM	PYO100	R2	12.25	0.107
SM	PYO100	R2	12.5	0.109
SM	PYO100	R2	12.75	0.109
SM	PYO100	R2	13	0.111
SM	PYO100	R2	13.25	0.111
SM	PYO100	R2	13.5	0.113
SM	PYO100	R2	13.75	0.114
SM	PYO100	R2	14	0.115
SM	PYO100	R2	14.25	0.116
SM	PYO100	R2	14.5	0.117
SM	PYO100	R2	14.75	0.118
SM	PYO100	R2	15	0.119
SM	PYO100	R2	15.25	0.121
SM	PYO100	R2	15.5	0.122
SM	PYO100	R2	15.75	0.123
SM	PYO100	R2	16	0.124
SM	PYO100	R2	16.25	0.125
SM	PYO100	R2	16.5	0.127
SM	PYO100	R2	16.75	0.128
SM	PYO100	R2	17	0.129
SM	PYO100	R2	17.25	0.131
SM	PYO100	R2	17.5	0.132
SM	PYO100	R2	17.75	0.134
SM	PYO100	R2	18	0.135
SM	PYO100	R2	18.25	0.136
SM	PYO100	R2	18.5	0.138
SM	PYO100	R2	18.75	0.139
SM	PYO100	R2	19	0.141
SM	PYO100	R2	19.25	0.143
SM	PYO100	R2	19.5	0.144
SM	PYO100	R2	19.75	0.146
SM	PYO100	R2	20	0.148
SM	PYO100	R2	20.25	0.15
SM	PYO100	R2	20.5	0.151
SM	PYO100	R2	20.75	0.153
SM	PYO100	R2	21	0.155
SM	PYO100	R2	21.25	0.157
SM	PYO100	R2	21.5	0.159
SM	PYO100	R2	21.75	0.161
SM	PYO100	R2	22	0.163
SM	PYO100	R2	22.25	0.165
SM	PYO100	R2	22.5	0.167
SM	PYO100	R2	22.75	0.17
SM	PYO100	R2	23	0.172
SM	PYO100	R2	23.25	0.174
SM	PYO100	R2	23.5	0.177
SM	PYO100	R2	23.75	0.179
SM	PYO100	R2	24	0.182
SM	PYO100	R3	0	0.077
SM	PYO100	R3	0.25	0.076
SM	PYO100	R3	0.5	0.077
SM	PYO100	R3	0.75	0.077
SM	PYO100	R3	1	0.078
SM	PYO100	R3	1.25	0.08
SM	PYO100	R3	1.5	0.08
SM	PYO100	R3	1.75	0.08
SM	PYO100	R3	2	0.08
SM	PYO100	R3	2.25	0.08
SM	PYO100	R3	2.5	0.08
SM	PYO100	R3	2.75	0.08
SM	PYO100	R3	3	0.08
SM	PYO100	R3	3.25	0.081
SM	PYO100	R3	3.5	0.082
SM	PYO100	R3	3.75	0.082
SM	PYO100	R3	4	0.083
SM	PYO100	R3	4.25	0.084
SM	PYO100	R3	4.5	0.084
SM	PYO100	R3	4.75	0.085
SM	PYO100	R3	5	0.086
SM	PYO100	R3	5.25	0.087
SM	PYO100	R3	5.5	0.087
SM	PYO100	R3	5.75	0.088
SM	PYO100	R3	6	0.088
SM	PYO100	R3	6.25	0.09
SM	PYO100	R3	6.5	0.09
SM	PYO100	R3	6.75	0.091
SM	PYO100	R3	7	0.092
SM	PYO100	R3	7.25	0.092
SM	PYO100	R3	7.5	0.093
SM	PYO100	R3	7.75	0.094
SM	PYO100	R3	8	0.095
SM	PYO100	R3	8.25	0.095
SM	PYO100	R3	8.5	0.096
SM	PYO100	R3	8.75	0.097
SM	PYO100	R3	9	0.098
SM	PYO100	R3	9.25	0.099
SM	PYO100	R3	9.5	0.099
SM	PYO100	R3	9.75	0.1
SM	PYO100	R3	10	0.101
SM	PYO100	R3	10.25	0.102
SM	PYO100	R3	10.5	0.103
SM	PYO100	R3	10.75	0.104
SM	PYO100	R3	11	0.105
SM	PYO100	R3	11.25	0.106
SM	PYO100	R3	11.5	0.107
SM	PYO100	R3	11.75	0.107
SM	PYO100	R3	12	0.109
SM	PYO100	R3	12.25	0.109
SM	PYO100	R3	12.5	0.111
SM	PYO100	R3	12.75	0.112
SM	PYO100	R3	13	0.112
SM	PYO100	R3	13.25	0.113
SM	PYO100	R3	13.5	0.115
SM	PYO100	R3	13.75	0.116
SM	PYO100	R3	14	0.117
[truncated: 5,569 more rows]

## Sheet: fig_5A_average_sd
Notes: this is the dataset with OD500 averages and standard deviations (sd) used in the figure. Plots made in R - ggplot with geom_line() using "OD500_average" and "time(hrs)" columns; geom_ribbon() was used to plot the sd over time
Average and sd were calculated (in Excel) for each strain in each treatment based on the four to six replicates available in the previous tab.
SM = Stenotrophomonas maltophilia, Bcep = Burkholderia cepacia, Bceno1 = Burkholderia cenocepacia, Bmulti1 = Burkholderia multivorans 1, Bglad1 = Burkholderia gladioli
strain	treatment	time(hrs)	OD500_average	sd
SM	NoPYO	0	0.0608333	0.00183485
SM	NoPYO	0.25	0.06	0.00109545
SM	NoPYO	0.5	0.0611667	0.00147196
SM	NoPYO	0.75	0.0618333	0.00116905
SM	NoPYO	1	0.0628333	0.00147196
SM	NoPYO	1.25	0.0633333	0.00150555
SM	NoPYO	1.5	0.0645	0.00197484
SM	NoPYO	1.75	0.0653333	0.00150555
SM	NoPYO	2	0.0668333	0.00231661
SM	NoPYO	2.25	0.067	0.00209762
SM	NoPYO	2.5	0.069	0.002
SM	NoPYO	2.75	0.0691667	0.00147196
SM	NoPYO	3	0.0706667	0.0018619
SM	NoPYO	3.25	0.0725	0.00151658
SM	NoPYO	3.5	0.0743333	0.0018619
SM	NoPYO	3.75	0.076	0.00178885
SM	NoPYO	4	0.0778333	0.0017224
SM	NoPYO	4.25	0.0805	0.00164317
SM	NoPYO	4.5	0.0826667	0.00150555
SM	NoPYO	4.75	0.0856667	0.0018619
SM	NoPYO	5	0.0878333	0.00194079
SM	NoPYO	5.25	0.0913333	0.0018619
SM	NoPYO	5.5	0.094	0.00167332
SM	NoPYO	5.75	0.0971667	0.00147196
SM	NoPYO	6	0.100333	0.00150555
SM	NoPYO	6.25	0.1045	0.00151658
SM	NoPYO	6.5	0.1085	0.00250998
SM	NoPYO	6.75	0.112167	0.00147196
SM	NoPYO	7	0.116833	0.00183485
SM	NoPYO	7.25	0.121667	0.00163299
SM	NoPYO	7.5	0.126333	0.00136626
SM	NoPYO	7.75	0.133	0.00268328
SM	NoPYO	8	0.137833	0.00183485
SM	NoPYO	8.25	0.143	0.00178885
SM	NoPYO	8.5	0.149333	0.00150555
SM	NoPYO	8.75	0.156333	0.00196638
SM	NoPYO	9	0.162167	0.00204124
SM	NoPYO	9.25	0.169167	0.00194079
SM	NoPYO	9.5	0.177167	0.00248328
SM	NoPYO	9.75	0.185167	0.00231661
SM	NoPYO	10	0.191333	0.00150555
SM	NoPYO	10.25	0.201333	0.00361478
SM	NoPYO	10.5	0.209	0.00189737
SM	NoPYO	10.75	0.216833	0.00194079
SM	NoPYO	11	0.225667	0.00250333
SM	NoPYO	11.25	0.2345	0.00258844
SM	NoPYO	11.5	0.243	0.00236643
SM	NoPYO	11.75	0.254	0.00352136
SM	NoPYO	12	0.2615	0.00207364
SM	NoPYO	12.25	0.273	0.00389872
SM	NoPYO	12.5	0.2835	0.00258844
SM	NoPYO	12.75	0.293667	0.00287518
SM	NoPYO	13	0.307333	0.00388158
SM	NoPYO	13.25	0.318667	0.00388158
SM	NoPYO	13.5	0.331167	0.00411906
SM	NoPYO	13.75	0.339833	0.00360093
SM	NoPYO	14	0.346333	0.00250333
SM	NoPYO	14.25	0.351	0.00260768
SM	NoPYO	14.5	0.357167	0.00231661
SM	NoPYO	14.75	0.362333	0.00258199
SM	NoPYO	15	0.3705	0.00413521
SM	NoPYO	15.25	0.375333	0.00250333
SM	NoPYO	15.5	0.383167	0.00318852
SM	NoPYO	15.75	0.391333	0.00314113
SM	NoPYO	16	0.3995	0.00294958
SM	NoPYO	16.25	0.408333	0.00332666
SM	NoPYO	16.5	0.417333	0.00361478
SM	NoPYO	16.75	0.424833	0.00263944
SM	NoPYO	17	0.432667	0.00338625
SM	NoPYO	17.25	0.440167	0.00278687
SM	NoPYO	17.5	0.446833	0.00278687
SM	NoPYO	17.75	0.452333	0.00307679
SM	NoPYO	18	0.457167	0.0030605
SM	NoPYO	18.25	0.461167	0.00231661
SM	NoPYO	18.5	0.464833	0.00240139
SM	NoPYO	18.75	0.468667	0.00250333
SM	NoPYO	19	0.472167	0.00231661
SM	NoPYO	19.25	0.475333	0.00225093
SM	NoPYO	19.5	0.477167	0.00213698
SM	NoPYO	19.75	0.479	0.00219089
SM	NoPYO	20	0.480833	0.00231661
SM	NoPYO	20.25	0.482333	0.00196638
SM	NoPYO	20.5	0.484167	0.00231661
SM	NoPYO	20.75	0.485167	0.00231661
SM	NoPYO	21	0.485667	0.00175119
SM	NoPYO	21.25	0.486833	0.00240139
SM	NoPYO	21.5	0.487833	0.00194079
SM	NoPYO	21.75	0.488833	0.00194079
SM	NoPYO	22	0.4895	0.00197484
SM	NoPYO	22.25	0.490333	0.00225093
SM	NoPYO	22.5	0.491167	0.00213698
SM	NoPYO	22.75	0.491667	0.0018619
SM	NoPYO	23	0.492333	0.00206559
SM	NoPYO	23.25	0.4925	0.00187083
SM	NoPYO	23.5	0.493	0.00209762
SM	NoPYO	23.75	0.493833	0.00204124
SM	NoPYO	24	0.494333	0.00216025
SM	PYO10	0	0.0618333	0.000983192
SM	PYO10	0.25	0.062	0.00109545
SM	PYO10	0.5	0.0641667	0.00116905
SM	PYO10	0.75	0.0663333	0.00233809
SM	PYO10	1	0.0668333	0.00204124
SM	PYO10	1.25	0.0685	0.00164317
SM	PYO10	1.5	0.068	0.00252982
SM	PYO10	1.75	0.069	0.00167332
SM	PYO10	2	0.0718333	0.00116905
SM	PYO10	2.25	0.0703333	0.00175119
SM	PYO10	2.5	0.0726667	0.00242212
SM	PYO10	2.75	0.0706667	0.000816497
SM	PYO10	3	0.0736667	0.00216025
SM	PYO10	3.25	0.0756667	0.00242212
SM	PYO10	3.5	0.0768333	0.0022286
SM	PYO10	3.75	0.0778333	0.00213698
SM	PYO10	4	0.0798333	0.00116905
SM	PYO10	4.25	0.0826667	0.00163299
SM	PYO10	4.5	0.0835	0.00164317
SM	PYO10	4.75	0.0878333	0.00116905
SM	PYO10	5	0.0885	0.00151658
SM	PYO10	5.25	0.0936667	0.00150555
SM	PYO10	5.5	0.0956667	0.00150555
SM	PYO10	5.75	0.0976667	0.00136626
SM	PYO10	6	0.101833	0.0017224
SM	PYO10	6.25	0.105167	0.00263944
SM	PYO10	6.5	0.108333	0.00175119
SM	PYO10	6.75	0.1135	0.00216795
SM	PYO10	7	0.117333	0.00150555
SM	PYO10	7.25	0.1225	0.00288097
SM	PYO10	7.5	0.125167	0.0017224
SM	PYO10	7.75	0.1315	0.00122474
SM	PYO10	8	0.136667	0.0010328
SM	PYO10	8.25	0.141333	0.0010328
SM	PYO10	8.5	0.1475	0.00122474
SM	PYO10	8.75	0.153833	0.00116905
SM	PYO10	9	0.159833	0.00116905
SM	PYO10	9.25	0.166833	0.00132916
SM	PYO10	9.5	0.174333	0.00136626
SM	PYO10	9.75	0.181167	0.00183485
SM	PYO10	10	0.188333	0.00175119
SM	PYO10	10.25	0.196667	0.00196638
SM	PYO10	10.5	0.204167	0.00183485
SM	PYO10	10.75	0.211667	0.00196638
SM	PYO10	11	0.220167	0.0017224
SM	PYO10	11.25	0.2285	0.00225832
SM	PYO10	11.5	0.236667	0.00196638
SM	PYO10	11.75	0.2455	0.00207364
SM	PYO10	12	0.2535	0.00207364
SM	PYO10	12.25	0.2625	0.00207364
SM	PYO10	12.5	0.272167	0.00213698
SM	PYO10	12.75	0.281667	0.00216025
SM	PYO10	13	0.291333	0.00233809
SM	PYO10	13.25	0.302333	0.00233809
SM	PYO10	13.5	0.313167	0.00292689
SM	PYO10	13.75	0.321	0.00282843
SM	PYO10	14	0.327	0.00316228
SM	PYO10	14.25	0.331833	0.00318852
SM	PYO10	14.5	0.335167	0.00348807
SM	PYO10	14.75	0.339333	0.00287518
SM	PYO10	15	0.343667	0.00307679
SM	PYO10	15.25	0.348833	0.00318852
SM	PYO10	15.5	0.3545	0.00320936
SM	PYO10	15.75	0.360833	0.00343026
SM	PYO10	16	0.367667	0.00332666
SM	PYO10	16.25	0.3755	0.00301662
SM	PYO10	16.5	0.382833	0.00365605
SM	PYO10	16.75	0.3905	0.00339116
SM	PYO10	17	0.398667	0.0037238
SM	PYO10	17.25	0.407	0.00363318
SM	PYO10	17.5	0.414833	0.00371035
SM	PYO10	17.75	0.4225	0.003937
SM	PYO10	18	0.429667	0.0037238
SM	PYO10	18.25	0.436333	0.00408248
SM	PYO10	18.5	0.442333	0.00408248
SM	PYO10	18.75	0.447667	0.00408248
SM	PYO10	19	0.453	0.0043359
SM	PYO10	19.25	0.4575	0.00441588
SM	PYO10	19.5	0.461167	0.00466548
SM	PYO10	19.75	0.465	0.0043359
SM	PYO10	20	0.467833	0.00440076
SM	PYO10	20.25	0.470333	0.00463321
SM	PYO10	20.5	0.472333	0.00454606
SM	PYO10	20.75	0.474167	0.00466548
SM	PYO10	21	0.475333	0.00454606
SM	PYO10	21.25	0.476667	0.00463321
SM	PYO10	21.5	0.478	0.00489898
SM	PYO10	21.75	0.478833	0.00457894
SM	PYO10	22	0.480333	0.00454606
SM	PYO10	22.25	0.481	0.00489898
SM	PYO10	22.5	0.481833	0.00495648
SM	PYO10	22.75	0.483	0.00489898
SM	PYO10	23	0.483667	0.00463321
SM	PYO10	23.25	0.4845	0.00450555
SM	PYO10	23.5	0.485167	0.00479236
SM	PYO10	23.75	0.485833	0.00453505
SM	PYO10	24	0.486333	0.00476095
SM	PYO50	0	0.0683333	0.000516398
SM	PYO50	0.25	0.0688333	0.000752773
SM	PYO50	0.5	0.0698333	0.00116905
SM	PYO50	0.75	0.0715	0.00216795
SM	PYO50	1	0.0728333	0.00213698
SM	PYO50	1.25	0.0746667	0.00338625
SM	PYO50	1.5	0.0721667	0.00204124
SM	PYO50	1.75	0.074	0.00282843
SM	PYO50	2	0.0745	0.00288097
SM	PYO50	2.25	0.074	0.00209762
SM	PYO50	2.5	0.0755	0.00281069
SM	PYO50	2.75	0.0745	0.00151658
SM	PYO50	3	0.076	0.00244949
SM	PYO50	3.25	0.0763333	0.00175119
SM	PYO50	3.5	0.077	0.00126491
SM	PYO50	3.75	0.0776667	0.000816497
SM	PYO50	4	0.0796667	0.00121106
SM	PYO50	4.25	0.0803333	0.000516398
SM	PYO50	4.5	0.0816667	0.000516398
SM	PYO50	4.75	0.083	0
SM	PYO50	5	0.0843333	0.000516398
SM	PYO50	5.25	0.086	1.52024e-17
SM	PYO50	5.5	0.0878333	0.000408248
SM	PYO50	5.75	0.089	1.52024e-17
SM	PYO50	6	0.091	1.52024e-17
SM	PYO50	6.25	0.093	1.52024e-17
SM	PYO50	6.5	0.0948333	0.000408248
SM	PYO50	6.75	0.097	1.52024e-17
SM	PYO50	7	0.099	1.52024e-17
SM	PYO50	7.25	0.101167	0.000408248
SM	PYO50	7.5	0.103333	0.000516398
SM	PYO50	7.75	0.105833	0.000408248
SM	PYO50	8	0.108333	0.000516398
SM	PYO50	8.25	0.110833	0.000408248
SM	PYO50	8.5	0.113667	0.000516398
SM	PYO50	8.75	0.116167	0.000408248
SM	PYO50	9	0.119	0.000632456
SM	PYO50	9.25	0.122	0.000632456
SM	PYO50	9.5	0.125	0.000632456
SM	PYO50	9.75	0.1285	0.000547723
SM	PYO50	10	0.131833	0.000408248
SM	PYO50	10.25	0.135667	0.000516398
SM	PYO50	10.5	0.1395	0.000547723
SM	PYO50	10.75	0.143333	0.000816497
SM	PYO50	11	0.147333	0.000816497
SM	PYO50	11.25	0.152167	0.000752773
SM	PYO50	11.5	0.156333	0.000816497
SM	PYO50	11.75	0.161167	0.000752773
SM	PYO50	12	0.166167	0.000752773
SM	PYO50	12.25	0.171167	0.000752773
SM	PYO50	12.5	0.176167	0.000752773
SM	PYO50	12.75	0.1815	0.00122474
SM	PYO50	13	0.187	0.00109545
SM	PYO50	13.25	0.1925	0.00104881
SM	PYO50	13.5	0.198333	0.0010328
SM	PYO50	13.75	0.204667	0.00121106
SM	PYO50	14	0.211167	0.00132916
SM	PYO50	14.25	0.217333	0.00150555
SM	PYO50	14.5	0.223667	0.00175119
SM	PYO50	14.75	0.230833	0.0017224
SM	PYO50	15	0.238	0.00141421
SM	PYO50	15.25	0.245167	0.00194079
SM	PYO50	15.5	0.2525	0.00164317
SM	PYO50	15.75	0.2605	0.00164317
SM	PYO50	16	0.269	0.002
SM	PYO50	16.25	0.2775	0.00234521
SM	PYO50	16.5	0.286	0.002
SM	PYO50	16.75	0.293167	0.00213698
SM	PYO50	17	0.2985	0.00207364
SM	PYO50	17.25	0.302667	0.00196638
SM	PYO50	17.5	0.3065	0.00207364
SM	PYO50	17.75	0.3085	0.00207364
SM	PYO50	18	0.311	0.00189737
SM	PYO50	18.25	0.313	0.00189737
SM	PYO50	18.5	0.315	0.00228035
SM	PYO50	18.75	0.316833	0.00194079
SM	PYO50	19	0.318167	0.00213698
SM	PYO50	19.25	0.3205	0.00207364
SM	PYO50	19.5	0.322167	0.00213698
SM	PYO50	19.75	0.324167	0.00213698
SM	PYO50	20	0.325833	0.00194079
SM	PYO50	20.25	0.328167	0.00213698
SM	PYO50	20.5	0.330333	0.00233809
SM	PYO50	20.75	0.3325	0.00234521
SM	PYO50	21	0.334333	0.00216025
SM	PYO50	21.25	0.3375	0.00234521
SM	PYO50	21.5	0.34	0.00275681
SM	PYO50	21.75	0.343	0.00244949
SM	PYO50	22	0.346167	0.00263944
SM	PYO50	22.25	0.349	0.00219089
SM	PYO50	22.5	0.3525	0.00234521
SM	PYO50	22.75	0.3555	0.00242899
SM	PYO50	23	0.359333	0.00273252
SM	PYO50	23.25	0.363	0.00275681
SM	PYO50	23.5	0.366333	0.00273252
SM	PYO50	23.75	0.370333	0.00273252
SM	PYO50	24	0.3745	0.00301662
SM	PYO100	0	0.0755	0.00083666
SM	PYO100	0.25	0.0748333	0.000752773
SM	PYO100	0.5	0.0755	0.00083666
SM	PYO100	0.75	0.0756667	0.000816497
SM	PYO100	1	0.0763333	0.0010328
SM	PYO100	1.25	0.077	0.00178885
SM	PYO100	1.5	0.0768333	0.00160208
SM	PYO100	1.75	0.0775	0.0013784
SM	PYO100	2	0.0781667	0.00240139
SM	PYO100	2.25	0.0776667	0.00121106
SM	PYO100	2.5	0.0778333	0.00116905
SM	PYO100	2.75	0.0785	0.00083666
SM	PYO100	3	0.0788333	0.000752773
SM	PYO100	3.25	0.0795	0.00083666
SM	PYO100	3.5	0.08	0.00109545
SM	PYO100	3.75	0.0806667	0.000816497
SM	PYO100	4	0.0816667	0.000816497
SM	PYO100	4.25	0.0823333	0.000816497
SM	PYO100	4.5	0.0828333	0.000752773
SM	PYO100	4.75	0.0838333	0.000752773
SM	PYO100	5	0.0846667	0.000816497
SM	PYO100	5.25	0.0853333	0.0010328
SM	PYO100	5.5	0.0858333	0.000752773
SM	PYO100	5.75	0.0866667	0.000816497
SM	PYO100	6	0.0873333	0.000516398
SM	PYO100	6.25	0.0885	0.00083666
SM	PYO100	6.5	0.0886667	0.000816497
SM	PYO100	6.75	0.0896667	0.000816497
SM	PYO100	7	0.0906667	0.000816497
SM	PYO100	7.25	0.0911667	0.000752773
SM	PYO100	7.5	0.0916667	0.000816497
SM	PYO100	7.75	0.0926667	0.000816497
SM	PYO100	8	0.0936667	0.000816497
SM	PYO100	8.25	0.0941667	0.000752773
SM	PYO100	8.5	0.0948333	0.000752773
SM	PYO100	8.75	0.0958333	0.000752773
SM	PYO100	9	0.0966667	0.000816497
SM	PYO100	9.25	0.0976667	0.000816497
SM	PYO100	9.5	0.0981667	0.000752773
SM	PYO100	9.75	0.099	0.000894427
SM	PYO100	10	0.100167	0.000752773
SM	PYO100	10.25	0.100833	0.000752773
SM	PYO100	10.5	0.101833	0.000752773
SM	PYO100	10.75	0.1025	0.00083666
SM	PYO100	11	0.103333	0.0010328
SM	PYO100	11.25	0.104333	0.0010328
SM	PYO100	11.5	0.1055	0.00104881
SM	PYO100	11.75	0.106167	0.000752773
SM	PYO100	12	0.107333	0.0010328
SM	PYO100	12.25	0.108	0.000894427
SM	PYO100	12.5	0.109333	0.0010328
SM	PYO100	12.75	0.110167	0.00116905
SM	PYO100	13	0.111167	0.000752773
SM	PYO100	13.25	0.112	0.000894427
SM	PYO100	13.5	0.113333	0.0010328
SM	PYO100	13.75	0.1145	0.00104881
SM	PYO100	14	0.115333	0.0010328
SM	PYO100	14.25	0.116667	0.000816497
SM	PYO100	14.5	0.117667	0.000816497
SM	PYO100	14.75	0.118833	0.000983192
SM	PYO100	15	0.12	0.000894427
SM	PYO100	15.25	0.121333	0.0010328
SM	PYO100	15.5	0.1225	0.00104881
SM	PYO100	15.75	0.1235	0.00104881
SM	PYO100	16	0.125	0.000894427
SM	PYO100	16.25	0.126167	0.00116905
SM	PYO100	16.5	0.1275	0.00104881
SM	PYO100	16.75	0.129	0.00126491
SM	PYO100	17	0.130333	0.00121106
SM	PYO100	17.25	0.131667	0.00121106
SM	PYO100	17.5	0.133333	0.00121106
SM	PYO100	17.75	0.134667	0.00121106
SM	PYO100	18	0.136167	0.00116905
SM	PYO100	18.25	0.1375	0.0013784
SM	PYO100	18.5	0.139333	0.00121106
SM	PYO100	18.75	0.1405	0.0013784
SM	PYO100	19	0.142167	0.00116905
SM	PYO100	19.25	0.143833	0.00147196
SM	PYO100	19.5	0.145333	0.00121106
SM	PYO100	19.75	0.147	0.00141421
SM	PYO100	20	0.148833	0.00147196
SM	PYO100	20.25	0.150667	0.00121106
SM	PYO100	20.5	0.1525	0.0013784
SM	PYO100	20.75	0.154167	0.00147196
SM	PYO100	21	0.155833	0.00147196
SM	PYO100	21.25	0.158333	0.00163299
SM	PYO100	21.5	0.160167	0.0017224
SM	PYO100	21.75	0.161833	0.00147196
SM	PYO100	22	0.164333	0.00163299
SM	PYO100	22.25	0.166333	0.00163299
SM	PYO100	22.5	0.168667	0.00163299
SM	PYO100	22.75	0.171	0.00167332
SM	PYO100	23	0.173167	0.0017224
SM	PYO100	23.25	0.175333	0.00196638
SM	PYO100	23.5	0.178	0.00167332
SM	PYO100	23.75	0.180667	0.00206559
SM	PYO100	24	0.1835	0.00216795
Bcep	NoPYO	0	0.0611667	0.000752773
Bcep	NoPYO	0.25	0.0628333	0.000752773
Bcep	NoPYO	0.5	0.0641667	0.000752773
Bcep	NoPYO	0.75	0.0658333	0.000408248
Bcep	NoPYO	1	0.071	0.00419524
Bcep	NoPYO	1.25	0.0756667	0.00377712
Bcep	NoPYO	1.5	0.0761667	0.0022286
Bcep	NoPYO	1.75	0.0833333	0.00280476
Bcep	NoPYO	2	0.0941667	0.00598052
Bcep	NoPYO	2.25	0.101667	0.00527889
Bcep	NoPYO	2.5	0.112667	0.00647045
Bcep	NoPYO	2.75	0.1205	0.00512835
Bcep	NoPYO	3	0.134	0.00513809
Bcep	NoPYO	3.25	0.148667	0.00492612
Bcep	NoPYO	3.5	0.1665	0.00446094
Bcep	NoPYO	3.75	0.188	0.00424264
Bcep	NoPYO	4	0.2135	0.00344964
Bcep	NoPYO	4.25	0.2455	0.00104881
Bcep	NoPYO	4.5	0.2795	0.00197484
Bcep	NoPYO	4.75	0.315	0.00442719
Bcep	NoPYO	5	0.346833	0.00337145
Bcep	NoPYO	5.25	0.385333	0.00531664
Bcep	NoPYO	5.5	0.4165	0.00333167
Bcep	NoPYO	5.75	0.450333	0.00436654
Bcep	NoPYO	6	0.486833	0.00783369
Bcep	NoPYO	6.25	0.523	0.0072111
Bcep	NoPYO	6.5	0.5575	0.00889382
Bcep	NoPYO	6.75	0.594	0.0141845
Bcep	NoPYO	7	0.631167	0.0227457
Bcep	NoPYO	7.25	0.6495	0.0158588
Bcep	NoPYO	7.5	0.684333	0.0085479
Bcep	NoPYO	7.75	0.717167	0.00699762
Bcep	NoPYO	8	0.7535	0.00943928
Bcep	NoPYO	8.25	0.7855	0.00828855
Bcep	NoPYO	8.5	0.813833	0.00919601
Bcep	NoPYO	8.75	0.8425	0.00871206
Bcep	NoPYO	9	0.872667	0.0107083
Bcep	NoPYO	9.25	0.902333	0.00962635
Bcep	NoPYO	9.5	0.935167	0.0147298
Bcep	NoPYO	9.75	0.964	0.0202485
Bcep	NoPYO	10	0.9925	0.0242714
Bcep	NoPYO	10.25	1.0205	0.0257352
Bcep	NoPYO	10.5	1.04933	0.0285844
Bcep	NoPYO	10.75	1.08033	0.0300444
Bcep	NoPYO	11	1.09017	0.0474444
Bcep	NoPYO	11.25	1.067	0.0636082
Bcep	NoPYO	11.5	1.02583	0.0287431
Bcep	NoPYO	11.75	1.00867	0.00884685
Bcep	NoPYO	12	1.00133	0.00553775
Bcep	NoPYO	12.25	0.997167	0.00511534
Bcep	NoPYO	12.5	0.994333	0.00535413
Bcep	NoPYO	12.75	0.991167	0.00479236
Bcep	NoPYO	13	0.989167	0.00530723
Bcep	NoPYO	13.25	0.9885	0.00677495
Bcep	NoPYO	13.5	0.9875	0.00801873
Bcep	NoPYO	13.75	0.989667	0.0124043
Bcep	NoPYO	14	0.990167	0.0163636
Bcep	NoPYO	14.25	0.989	0.016876
Bcep	NoPYO	14.5	0.987	0.0168404
Bcep	NoPYO	14.75	0.985167	0.0155488
Bcep	NoPYO	15	0.984167	0.0154067
Bcep	NoPYO	15.25	0.982333	0.0142642
Bcep	NoPYO	15.5	0.981167	0.0138191
Bcep	NoPYO	15.75	0.9805	0.0149499
Bcep	NoPYO	16	0.98	0.0151261
Bcep	NoPYO	16.25	0.9795	0.0157321
Bcep	NoPYO	16.5	0.9785	0.0159091
Bcep	NoPYO	16.75	0.9785	0.0161338
Bcep	NoPYO	17	0.9785	0.0166823
Bcep	NoPYO	17.25	0.978	0.0165771
Bcep	NoPYO	17.5	0.978167	0.0162162
Bcep	NoPYO	17.75	0.978333	0.0178624
Bcep	NoPYO	18	0.9775	0.0170734
Bcep	NoPYO	18.25	0.978333	0.0172472
Bcep	NoPYO	18.5	0.9785	0.0185338
Bcep	NoPYO	18.75	0.978167	0.0196308
Bcep	NoPYO	19	0.977167	0.0196918
Bcep	NoPYO	19.25	0.9795	0.0207629
Bcep	NoPYO	19.5	0.979167	0.020875
Bcep	NoPYO	19.75	0.979167	0.0210942
Bcep	NoPYO	20	0.977833	0.0208942
Bcep	NoPYO	20.25	0.978333	0.0206946
Bcep	NoPYO	20.5	0.979	0.0198192
Bcep	NoPYO	20.75	0.981167	0.0208271
Bcep	NoPYO	21	0.982333	0.0210396
Bcep	NoPYO	21.25	0.982833	0.0212924
Bcep	NoPYO	21.5	0.982833	0.0214981
Bcep	NoPYO	21.75	0.982	0.0204744
Bcep	NoPYO	22	0.981667	0.0203142
Bcep	NoPYO	22.25	0.981	0.0203765
Bcep	NoPYO	22.5	0.9815	0.0204034
Bcep	NoPYO	22.75	0.9785	0.014829
Bcep	NoPYO	23	0.977167	0.0140487
Bcep	NoPYO	23.25	0.9715	0.0140961
Bcep	NoPYO	23.5	0.972333	0.0139092
Bcep	NoPYO	23.75	0.974833	0.0130754
Bcep	NoPYO	24	0.976333	0.014362
Bcep	PYO10	0	0.063	0
Bcep	PYO10	0.25	0.0656667	0.00136626
Bcep	PYO10	0.5	0.0675	0.00216795
Bcep	PYO10	0.75	0.069	0.00303315
Bcep	PYO10	1	0.077	0.00583095
Bcep	PYO10	1.25	0.0825	0.00568331
Bcep	PYO10	1.5	0.0805	0.00634823
Bcep	PYO10	1.75	0.0898333	0.00549242
Bcep	PYO10	2	0.0965	0.00242899
Bcep	PYO10	2.25	0.104667	0.00508593
Bcep	PYO10	2.5	0.1125	0.00575326
Bcep	PYO10	2.75	0.119833	0.00574166
Bcep	PYO10	3	0.133667	0.00463321
Bcep	PYO10	3.25	0.147333	0.00471876
Bcep	PYO10	3.5	0.165833	0.00594699
Bcep	PYO10	3.75	0.184833	0.00499667
Bcep	PYO10	4	0.209333	0.00484424
Bcep	PYO10	4.25	0.2375	0.00383406
Bcep	PYO10	4.5	0.273167	0.00407022
Bcep	PYO10	4.75	0.308333	0.0063456
Bcep	PYO10	5	0.344167	0.00591326
Bcep	PYO10	5.25	0.380167	0.0101866
Bcep	PYO10	5.5	0.421167	0.00806019
Bcep	PYO10	5.75	0.457	0.00638749
Bcep	PYO10	6	0.489333	0.00760701
Bcep	PYO10	6.25	0.5325	0.00931128
Bcep	PYO10	6.5	0.564167	0.00990791
Bcep	PYO10	6.75	0.598833	0.00767898
Bcep	PYO10	7	0.639	0.0123935
Bcep	PYO10	7.25	0.664833	0.0164611
Bcep	PYO10	7.5	0.694167	0.00856543
Bcep	PYO10	7.75	0.7225	0.0137949
Bcep	PYO10	8	0.753	0.0160748
Bcep	PYO10	8.25	0.782	0.0201296
Bcep	PYO10	8.5	0.811833	0.0209133
Bcep	PYO10	8.75	0.84	0.0186762
Bcep	PYO10	9	0.870667	0.0195516
Bcep	PYO10	9.25	0.887667	0.0162686
Bcep	PYO10	9.5	0.911167	0.0142185
Bcep	PYO10	9.75	0.93	0.0171581
Bcep	PYO10	10	0.952833	0.0189886
Bcep	PYO10	10.25	0.974833	0.0175888
Bcep	PYO10	10.5	0.993667	0.018822
Bcep	PYO10	10.75	1.01483	0.0156769
Bcep	PYO10	11	1.02517	0.0130295
Bcep	PYO10	11.25	1.02233	0.0108566
Bcep	PYO10	11.5	1.0125	0.00692098
Bcep	PYO10	11.75	1.00717	0.00738693
Bcep	PYO10	12	1.0015	0.00794355
Bcep	PYO10	12.25	0.996667	0.00711805
Bcep	PYO10	12.5	0.9935	0.00821584
Bcep	PYO10	12.75	0.991167	0.00877306
Bcep	PYO10	13	0.988833	0.00895358
Bcep	PYO10	13.25	0.987833	0.00886378
Bcep	PYO10	13.5	0.986833	0.0102843
Bcep	PYO10	13.75	0.987333	0.00987252
Bcep	PYO10	14	0.986167	0.00951665
Bcep	PYO10	14.25	0.983833	0.00957949
Bcep	PYO10	14.5	0.9825	0.00962808
Bcep	PYO10	14.75	0.983333	0.00989276
Bcep	PYO10	15	0.984	0.0128686
Bcep	PYO10	15.25	0.982833	0.0133029
Bcep	PYO10	15.5	0.9815	0.0129422
Bcep	PYO10	15.75	0.9815	0.012973
Bcep	PYO10	16	0.979833	0.0133329
Bcep	PYO10	16.25	0.9795	0.0138816
Bcep	PYO10	16.5	0.978167	0.0137611
Bcep	PYO10	16.75	0.9775	0.0135904
Bcep	PYO10	17	0.9775	0.0145155
Bcep	PYO10	17.25	0.9765	0.0139964
Bcep	PYO10	17.5	0.977167	0.0150787
Bcep	PYO10	17.75	0.975667	0.0144037
Bcep	PYO10	18	0.9755	0.0143353
Bcep	PYO10	18.25	0.975833	0.0146344
Bcep	PYO10	18.5	0.975	0.014128
Bcep	PYO10	18.75	0.974833	0.0135855
Bcep	PYO10	19	0.971167	0.0144418
Bcep	PYO10	19.25	0.972833	0.0147975
Bcep	PYO10	19.5	0.9725	0.0144049
Bcep	PYO10	19.75	0.9725	0.0148425
Bcep	PYO10	20	0.972167	0.0146071
Bcep	PYO10	20.25	0.972333	0.0150422
Bcep	PYO10	20.5	0.973333	0.0168008
Bcep	PYO10	20.75	0.971833	0.0153417
Bcep	PYO10	21	0.971333	0.0165126
Bcep	PYO10	21.25	0.971167	0.0160551
Bcep	PYO10	21.5	0.9705	0.0160219
Bcep	PYO10	21.75	0.9695	0.0153199
Bcep	PYO10	22	0.970667	0.0170372
Bcep	PYO10	22.25	0.970833	0.0190517
Bcep	PYO10	22.5	0.971333	0.0205394
Bcep	PYO10	22.75	0.9695	0.0194808
Bcep	PYO10	23	0.969667	0.0202846
Bcep	PYO10	23.25	0.967333	0.0190858
Bcep	PYO10	23.5	0.967333	0.019377
Bcep	PYO10	23.75	0.9665	0.0201271
Bcep	PYO10	24	0.968333	0.0227391
Bcep	PYO100	0	0.0773333	0.000516398
Bcep	PYO100	0.25	0.0781667	0.000408248
Bcep	PYO100	0.5	0.0801667	0.000408248
Bcep	PYO100	0.75	0.0816667	0.000516398
Bcep	PYO100	1	0.086	0.00368782
Bcep	PYO100	1.25	0.0888333	0.00325064
Bcep	PYO100	1.5	0.09	0.000632456
Bcep	PYO100	1.75	0.0945	0.000547723
Bcep	PYO100	2	0.100167	0.000983192
Bcep	PYO100	2.25	0.1065	0.00176068
Bcep	PYO100	2.5	0.112167	0.000752773
Bcep	PYO100	2.75	0.1205	0.000547723
Bcep	PYO100	3	0.131167	0.000408248
Bcep	PYO100	3.25	0.143667	0.000816497
Bcep	PYO100	3.5	0.16	0.000894427
Bcep	PYO100	3.75	0.180333	0.00121106
Bcep	PYO100	4	0.203333	0.00150555
Bcep	PYO100	4.25	0.232833	0.0017224
Bcep	PYO100	4.5	0.268333	0.00301109
Bcep	PYO100	4.75	0.305833	0.00407022
Bcep	PYO100	5	0.342	0.00473286
Bcep	PYO100	5.25	0.379833	0.00491596
Bcep	PYO100	5.5	0.407833	0.00577639
Bcep	PYO100	5.75	0.452167	0.00842417
Bcep	PYO100	6	0.493667	0.00806639
Bcep	PYO100	6.25	0.524833	0.0108704
Bcep	PYO100	6.5	0.561167	0.00998833
Bcep	PYO100	6.75	0.6	0.00965401
Bcep	PYO100	7	0.636333	0.0103473
Bcep	PYO100	7.25	0.671333	0.0169312
Bcep	PYO100	7.5	0.700167	0.0115484
Bcep	PYO100	7.75	0.729833	0.0102258
Bcep	PYO100	8	0.758667	0.0106896
Bcep	PYO100	8.25	0.787333	0.00962635
Bcep	PYO100	8.5	0.814667	0.00943751
Bcep	PYO100	8.75	0.844167	0.00943221
Bcep	PYO100	9	0.878333	0.0119778
Bcep	PYO100	9.25	0.907833	0.0130448
Bcep	PYO100	9.5	0.936	0.0160624
Bcep	PYO100	9.75	0.961	0.0192354
Bcep	PYO100	10	0.9835	0.0255871
Bcep	PYO100	10.25	1.01183	0.0284283
Bcep	PYO100	10.5	1.0375	0.0300716
Bcep	PYO100	10.75	1.063	0.0306594
Bcep	PYO100	11	1.088	0.0339234
Bcep	PYO100	11.25	1.0875	0.0300915
Bcep	PYO100	11.5	1.06133	0.0207814
Bcep	PYO100	11.75	1.0425	0.0129267
Bcep	PYO100	12	1.03317	0.0120236
Bcep	PYO100	12.25	1.0235	0.0101735
Bcep	PYO100	12.5	1.01683	0.0100283
Bcep	PYO100	12.75	1.01283	0.0107036
Bcep	PYO100	13	1.0115	0.012661
Bcep	PYO100	13.25	1.01033	0.014038
Bcep	PYO100	13.5	1.0085	0.0156045
Bcep	PYO100	13.75	1.01183	0.018798
Bcep	PYO100	14	1.01033	0.0204906
Bcep	PYO100	14.25	1.00867	0.0223398
Bcep	PYO100	14.5	1.008	0.0244459
Bcep	PYO100	14.75	1.01317	0.0241281
Bcep	PYO100	15	1.01717	0.0217754
Bcep	PYO100	15.25	1.01417	0.0239785
Bcep	PYO100	15.5	1.0085	0.0233131
Bcep	PYO100	15.75	1.01167	0.0281117
Bcep	PYO100	16	1.01	0.0299733
Bcep	PYO100	16.25	1.01033	0.0316775
Bcep	PYO100	16.5	1.0085	0.032953
Bcep	PYO100	16.75	1.00733	0.0344248
Bcep	PYO100	17	1.00833	0.0373024
Bcep	PYO100	17.25	1.008	0.0388072
Bcep	PYO100	17.5	1.00967	0.0413409
Bcep	PYO100	17.75	1.00783	0.0418589
Bcep	PYO100	18	1.00917	0.0441788
Bcep	PYO100	18.25	1.00933	0.0451073
Bcep	PYO100	18.5	1.00867	0.0466805
Bcep	PYO100	18.75	1.00667	0.0456538
Bcep	PYO100	19	1.0045	0.0460814
Bcep	PYO100	19.25	1.00533	0.0470007
Bcep	PYO100	19.5	1.004	0.0468658
Bcep	PYO100	19.75	1.0085	0.0476728
Bcep	PYO100	20	1.0065	0.0472895
Bcep	PYO100	20.25	1.00567	0.0485949
Bcep	PYO100	20.5	1.0125	0.0416113
Bcep	PYO100	20.75	1.0075	0.0444376
Bcep	PYO100	21	1.00633	0.0458766
Bcep	PYO100	21.25	1.00883	0.0471865
Bcep	PYO100	21.5	1.00717	0.0488566
Bcep	PYO100	21.75	1.00417	0.0481598
Bcep	PYO100	22	1.00633	0.0464744
Bcep	PYO100	22.25	1.00233	0.0464313
Bcep	PYO100	22.5	1.003	0.045817
Bcep	PYO100	22.75	0.999667	0.0462327
Bcep	PYO100	23	1.0015	0.0446755
Bcep	PYO100	23.25	0.996333	0.0464399
Bcep	PYO100	23.5	0.996333	0.0451206
Bcep	PYO100	23.75	0.999	0.0441271
Bcep	PYO100	24	1.001	0.0443306
Bceno1	NoPYO	0	0.0665	0.00129099
Bceno1	NoPYO	0.25	0.0665	0.00129099
Bceno1	NoPYO	0.5	0.06775	0.000957427
Bceno1	NoPYO	0.75	0.06975	0.000957427
Bceno1	NoPYO	1	0.07275	0.000957427
Bceno1	NoPYO	1.25	0.07475	0.000957427
Bceno1	NoPYO	1.5	0.078	0.0011547
Bceno1	NoPYO	1.75	0.083	0.00182574
Bceno1	NoPYO	2	0.089	0.00141421
Bceno1	NoPYO	2.25	0.0955	0.00129099
Bceno1	NoPYO	2.5	0.10275	0.000957427
Bceno1	NoPYO	2.75	0.113	0.0011547
Bceno1	NoPYO	3	0.1235	0.00129099
Bceno1	NoPYO	3.25	0.137	0.00182574
Bceno1	NoPYO	3.5	0.15025	0.00206155
Bceno1	NoPYO	3.75	0.16875	0.00221736
Bceno1	NoPYO	4	0.1905	0.00238048
Bceno1	NoPYO	4.25	0.2145	0.00251661
Bceno1	NoPYO	4.5	0.24325	0.0030957
Bceno1	NoPYO	4.75	0.2735	0.00369685
Bceno1	NoPYO	5	0.30375	0.00618466
Bceno1	NoPYO	5.25	0.32975	0.00727438
Bceno1	NoPYO	5.5	0.354	0.0135892
Bceno1	NoPYO	5.75	0.383	0.0145373
Bceno1	NoPYO	6	0.42175	0.0147733
Bceno1	NoPYO	6.25	0.45475	0.00963933
Bceno1	NoPYO	6.5	0.4905	0.00988264
Bceno1	NoPYO	6.75	0.5285	0.00988264
Bceno1	NoPYO	7	0.563	0.0104243
Bceno1	NoPYO	7.25	0.596	0.0124633
Bceno1	NoPYO	7.5	0.62275	0.0129711
Bceno1	NoPYO	7.75	0.6505	0.0153514
Bceno1	NoPYO	8	0.677	0.0152971
Bceno1	NoPYO	8.25	0.70175	0.0148857
Bceno1	NoPYO	8.5	0.72325	0.0147054
Bceno1	NoPYO	8.75	0.74825	0.0146828
Bceno1	NoPYO	9	0.77125	0.0159034
Bceno1	NoPYO	9.25	0.79675	0.0162763
Bceno1	NoPYO	9.5	0.8195	0.0167631
Bceno1	NoPYO	9.75	0.843	0.0175689
Bceno1	NoPYO	10	0.86575	0.0168597
Bceno1	NoPYO	10.25	0.88525	0.0151079
Bceno1	NoPYO	10.5	0.90675	0.0141745
Bceno1	NoPYO	10.75	0.929	0.0156418
Bceno1	NoPYO	11	0.95	0.0150333
Bceno1	NoPYO	11.25	0.97375	0.0159034
Bceno1	NoPYO	11.5	1.006	0.0165731
Bceno1	NoPYO	11.75	1.03325	0.0102429
Bceno1	NoPYO	12	1.0395	0.0107238
Bceno1	NoPYO	12.25	1.039	0.0100333
Bceno1	NoPYO	12.5	1.041	0.0094163
Bceno1	NoPYO	12.75	1.043	0.00547723
Bceno1	NoPYO	13	1.04225	0.00556028
Bceno1	NoPYO	13.25	1.04825	0.00457347
Bceno1	NoPYO	13.5	1.053	0.00787401
Bceno1	NoPYO	13.75	1.058	0.0115181
Bceno1	NoPYO	14	1.063	0.0169115
Bceno1	NoPYO	14.25	1.07025	0.0189978
Bceno1	NoPYO	14.5	1.0755	0.0231589
Bceno1	NoPYO	14.75	1.0795	0.0280297
Bceno1	NoPYO	15	1.08225	0.0320975
Bceno1	NoPYO	15.25	1.08525	0.0382916
Bceno1	NoPYO	15.5	1.0865	0.0433782
Bceno1	NoPYO	15.75	1.08975	0.0493786
Bceno1	NoPYO	16	1.0905	0.0552901
Bceno1	NoPYO	16.25	1.09225	0.0612937
Bceno1	NoPYO	16.5	1.09375	0.06649
Bceno1	NoPYO	16.75	1.0955	0.0695246
Bceno1	NoPYO	17	1.0995	0.0748576
Bceno1	NoPYO	17.25	1.099	0.0796032
Bceno1	NoPYO	17.5	1.104	0.0820934
Bceno1	NoPYO	17.75	1.107	0.0864754
Bceno1	NoPYO	18	1.115	0.0898332
Bceno1	NoPYO	18.25	1.12225	0.0920122
Bceno1	NoPYO	18.5	1.12625	0.0946516
Bceno1	NoPYO	18.75	1.12675	0.0957579
Bceno1	NoPYO	19	1.13075	0.0968345
Bceno1	NoPYO	19.25	1.13375	0.0992786
Bceno1	NoPYO	19.5	1.1375	0.10104
Bceno1	NoPYO	19.75	1.136	0.104537
Bceno1	NoPYO	20	1.1435	0.105063
Bceno1	NoPYO	20.25	1.1455	0.10661
Bceno1	NoPYO	20.5	1.15225	0.106146
Bceno1	NoPYO	20.75	1.1585	0.105671
Bceno1	NoPYO	21	1.162	0.108391
Bceno1	NoPYO	21.25	1.16675	0.109009
Bceno1	NoPYO	21.5	1.167	0.112036
Bceno1	NoPYO	21.75	1.1725	0.111727
Bceno1	NoPYO	22	1.17575	0.113582
Bceno1	NoPYO	22.25	1.17825	0.115431
Bceno1	NoPYO	22.5	1.18075	0.114695
Bceno1	NoPYO	22.75	1.179	0.115767
Bceno1	NoPYO	23	1.18275	0.115785
Bceno1	NoPYO	23.25	1.1845	0.116786
Bceno1	NoPYO	23.5	1.1885	0.118495
Bceno1	NoPYO	23.75	1.1905	0.120694
Bceno1	NoPYO	24	1.19475	0.121607
Bceno1	PYO10	0	0.06675	0.0005
Bceno1	PYO10	0.25	0.06675	0.0005
Bceno1	PYO10	0.5	0.0685	0.00057735
Bceno1	PYO10	0.75	0.0705	0.00057735
Bceno1	PYO10	1	0.07325	0.0005
Bceno1	PYO10	1.25	0.076	0
Bceno1	PYO10	1.5	0.07925	0.0005
Bceno1	PYO10	1.75	0.08375	0.000957427
Bceno1	PYO10	2	0.08875	0.0015
Bceno1	PYO10	2.25	0.094	0.00182574
Bceno1	PYO10	2.5	0.10075	0.00170783
Bceno1	PYO10	2.75	0.11	0.00316228
Bceno1	PYO10	3	0.12125	0.00298608
Bceno1	PYO10	3.25	0.136	0.00282843
Bceno1	PYO10	3.5	0.14925	0.00262996
Bceno1	PYO10	3.75	0.168	0.00216025
Bceno1	PYO10	4	0.19125	0.00206155
Bceno1	PYO10	4.25	0.2165	0.00173205
Bceno1	PYO10	4.5	0.2485	0.00208167
Bceno1	PYO10	4.75	0.28025	0.00298608
Bceno1	PYO10	5	0.3055	0.00369685
Bceno1	PYO10	5.25	0.3295	0.00597216
Bceno1	PYO10	5.5	0.36725	0.00236291
Bceno1	PYO10	5.75	0.40475	0.00561991
Bceno1	PYO10	6	0.442	0.0068313
Bceno1	PYO10	6.25	0.47575	0.00543906
Bceno1	PYO10	6.5	0.514	0.00739369
Bceno1	PYO10	6.75	0.555	0.0107393
Bceno1	PYO10	7	0.585	0.0129357
Bceno1	PYO10	7.25	0.61275	0.0126853
Bceno1	PYO10	7.5	0.63925	0.0148857
Bceno1	PYO10	7.75	0.6635	0.0130767
Bceno1	PYO10	8	0.689	0.0125167
Bceno1	PYO10	8.25	0.712	0.0129872
Bceno1	PYO10	8.5	0.73225	0.0123659
Bceno1	PYO10	8.75	0.7565	0.0113284
Bceno1	PYO10	9	0.7785	0.0105357
Bceno1	PYO10	9.25	0.803	0.0104243
Bceno1	PYO10	9.5	0.825	0.0094163
Bceno1	PYO10	9.75	0.84925	0.00974252
Bceno1	PYO10	10	0.87075	0.00928709
Bceno1	PYO10	10.25	0.89025	0.00805709
Bceno1	PYO10	10.5	0.911	0.00734847
Bceno1	PYO10	10.75	0.933	0.00663325
Bceno1	PYO10	11	0.95525	0.00732006
Bceno1	PYO10	11.25	0.9775	0.00858293
Bceno1	PYO10	11.5	0.99925	0.00665207
Bceno1	PYO10	11.75	1.005	0.0102956
Bceno1	PYO10	12	1.00575	0.00618466
Bceno1	PYO10	12.25	1.00875	0.00857807
Bceno1	PYO10	12.5	1.01025	0.00903235
Bceno1	PYO10	12.75	1.00975	0.0088459
Bceno1	PYO10	13	1.00975	0.00960469
Bceno1	PYO10	13.25	1.01325	0.013099
Bceno1	PYO10	13.5	1.01375	0.0155858
Bceno1	PYO10	13.75	1.01625	0.0171731
Bceno1	PYO10	14	1.0145	0.0179907
Bceno1	PYO10	14.25	1.0175	0.0204206
Bceno1	PYO10	14.5	1.017	0.0216487
Bceno1	PYO10	14.75	1.01875	0.023372
Bceno1	PYO10	15	1.017	0.0237627
Bceno1	PYO10	15.25	1.0175	0.0246103
Bceno1	PYO10	15.5	1.01275	0.0231138
Bceno1	PYO10	15.75	1.01375	0.0241575
Bceno1	PYO10	16	1.011	0.0232236
Bceno1	PYO10	16.25	1.00925	0.0222617
Bceno1	PYO10	16.5	1.00575	0.0205487
Bceno1	PYO10	16.75	1.004	0.0201825
Bceno1	PYO10	17	1.00425	0.0203695
Bceno1	PYO10	17.25	0.9975	0.0189473
Bceno1	PYO10	17.5	0.9985	0.0196384
Bceno1	PYO10	17.75	0.996	0.0192007
Bceno1	PYO10	18	0.9995	0.0208886
Bceno1	PYO10	18.25	1.0015	0.0222186
Bceno1	PYO10	18.5	0.998	0.0221961
Bceno1	PYO10	18.75	0.99275	0.0203367
Bceno1	PYO10	19	0.99425	0.0213756
Bceno1	PYO10	19.25	0.99275	0.020998
Bceno1	PYO10	19.5	0.99125	0.0207746
Bceno1	PYO10	19.75	0.9815	0.0181934
Bceno1	PYO10	20	0.98125	0.0192765
Bceno1	PYO10	20.25	0.97925	0.0196023
Bceno1	PYO10	20.5	0.982	0.0207846
Bceno1	PYO10	20.75	0.983	0.0207043
Bceno1	PYO10	21	0.9795	0.019841
Bceno1	PYO10	21.25	0.979	0.0204613
Bceno1	PYO10	21.5	0.9725	0.0179722
Bceno1	PYO10	21.75	0.974	0.0180555
Bceno1	PYO10	22	0.9745	0.01907
Bceno1	PYO10	22.25	0.9715	0.0175404
Bceno1	PYO10	22.5	0.9715	0.018735
Bceno1	PYO10	22.75	0.96675	0.0165202
Bceno1	PYO10	23	0.96825	0.0165806
Bceno1	PYO10	23.25	0.96475	0.0140801
Bceno1	PYO10	23.5	0.963	0.0140712
Bceno1	PYO10	23.75	0.9605	0.0117898
Bceno1	PYO10	24	0.96225	0.0137931
Bceno1	PYO100	0	0.08275	0.0005
Bceno1	PYO100	0.25	0.08275	0.0005
Bceno1	PYO100	0.5	0.0845	0.00057735
Bceno1	PYO100	0.75	0.087	0.000816497
Bceno1	PYO100	1	0.08975	0.000957427
Bceno1	PYO100	1.25	0.09175	0.000957427
Bceno1	PYO100	1.5	0.0955	0.00129099
Bceno1	PYO100	1.75	0.099	0.000816497
Bceno1	PYO100	2	0.10325	0.00125831
Bceno1	PYO100	2.25	0.1085	0.00129099
Bceno1	PYO100	2.5	0.11475	0.000957427
Bceno1	PYO100	2.75	0.124	0.00216025
Bceno1	PYO100	3	0.1335	0.001
Bceno1	PYO100	3.25	0.14675	0.000957427
Bceno1	PYO100	3.5	0.16325	0.00125831
Bceno1	PYO100	3.75	0.18275	0.000957427
Bceno1	PYO100	4	0.2045	0.00129099
Bceno1	PYO100	4.25	0.231	0.00182574
Bceno1	PYO100	4.5	0.25825	0.00206155
Bceno1	PYO100	4.75	0.282	0.00141421
Bceno1	PYO100	5	0.30825	0.00741058
Bceno1	PYO100	5.25	0.35375	0.0227211
Bceno1	PYO100	5.5	0.3975	0.0131783
Bceno1	PYO100	5.75	0.4285	0.0104083
Bceno1	PYO100	6	0.4545	0.0043589
Bceno1	PYO100	6.25	0.47175	0.00590903
Bceno1	PYO100	6.5	0.492	0.00848528
Bceno1	PYO100	6.75	0.5165	0.00818535
Bceno1	PYO100	7	0.53925	0.00694622
Bceno1	PYO100	7.25	0.5635	0.00479583
Bceno1	PYO100	7.5	0.5905	0.00443471
Bceno1	PYO100	7.75	0.62025	0.004272
Bceno1	PYO100	8	0.64675	0.00287228
Bceno1	PYO100	8.25	0.672	0.00374166
Bceno1	PYO100	8.5	0.69675	0.00556028
Bceno1	PYO100	8.75	0.724	0.00547723
Bceno1	PYO100	9	0.74925	0.00478714
Bceno1	PYO100	9.25	0.7745	0.00544671
Bceno1	PYO100	9.5	0.79875	0.00590903
Bceno1	PYO100	9.75	0.82475	0.00639661
Bceno1	PYO100	10	0.84775	0.00694622
Bceno1	PYO100	10.25	0.87075	0.00485627
Bceno1	PYO100	10.5	0.892	0.00408248
Bceno1	PYO100	10.75	0.9135	0.00525991
Bceno1	PYO100	11	0.936	0.000816497
Bceno1	PYO100	11.25	0.9555	0.00369685
Bceno1	PYO100	11.5	0.97225	0.00434933
Bceno1	PYO100	11.75	0.9765	0.00387298
Bceno1	PYO100	12	0.977	0.00355903
Bceno1	PYO100	12.25	0.979	0.0052915
Bceno1	PYO100	12.5	0.982	0.00844591
Bceno1	PYO100	12.75	0.9815	0.0121244
Bceno1	PYO100	13	0.98175	0.0137204
Bceno1	PYO100	13.25	0.9865	0.0162583
Bceno1	PYO100	13.5	0.987	0.0166933
Bceno1	PYO100	13.75	0.99325	0.0171148
Bceno1	PYO100	14	0.993	0.0199666
Bceno1	PYO100	14.25	0.99925	0.0199228
Bceno1	PYO100	14.5	1.006	0.0209284
Bceno1	PYO100	14.75	1.01925	0.0299486
Bceno1	PYO100	15	1.01475	0.0243088
Bceno1	PYO100	15.25	1.0185	0.0293314
Bceno1	PYO100	15.5	1.00975	0.0275968
Bceno1	PYO100	15.75	1.00625	0.0296465
Bceno1	PYO100	16	0.9995	0.0320052
Bceno1	PYO100	16.25	0.99575	0.032139
Bceno1	PYO100	16.5	0.99375	0.0364269
Bceno1	PYO100	16.75	0.99325	0.0387503
Bceno1	PYO100	17	0.99625	0.045981
Bceno1	PYO100	17.25	0.99	0.0432204
Bceno1	PYO100	17.5	0.9915	0.0489932
Bceno1	PYO100	17.75	0.9895	0.0503488
Bceno1	PYO100	18	0.99475	0.0593373
Bceno1	PYO100	18.25	0.998	0.0650385
Bceno1	PYO100	18.5	0.995	0.0647611
Bceno1	PYO100	18.75	0.98875	0.0588579
Bceno1	PYO100	19	0.99325	0.0684805
Bceno1	PYO100	19.25	0.99275	0.070135
Bceno1	PYO100	19.5	0.99475	0.0759534
Bceno1	PYO100	19.75	0.9855	0.066174
Bceno1	PYO100	20	0.98825	0.0719925
Bceno1	PYO100	20.25	0.98725	0.0725597
Bceno1	PYO100	20.5	0.99125	0.0792354
Bceno1	PYO100	20.75	0.99525	0.0838903
Bceno1	PYO100	21	0.99075	0.082899
Bceno1	PYO100	21.25	0.992	0.084896
Bceno1	PYO100	21.5	0.98625	0.0801057
Bceno1	PYO100	21.75	0.994	0.0857982
Bceno1	PYO100	22	0.993	0.0839325
Bceno1	PYO100	22.25	0.9905	0.0841289
Bceno1	PYO100	22.5	0.9955	0.0866199
Bceno1	PYO100	22.75	0.9915	0.0832686
Bceno1	PYO100	23	0.9985	0.0866199
Bceno1	PYO100	23.25	0.9965	0.0866353
Bceno1	PYO100	23.5	0.998	0.0881703
Bceno1	PYO100	23.75	0.9935	0.0858623
Bceno1	PYO100	24	0.9995	0.0895861
Bmulti1	NoPYO	0	0.05875	0.0005
Bmulti1	NoPYO	0.25	0.05875	0.0005
Bmulti1	NoPYO	0.5	0.05975	0.0005
Bmulti1	NoPYO	0.75	0.06125	0.0005
Bmulti1	NoPYO	1	0.06325	0.0005
Bmulti1	NoPYO	1.25	0.0655	0.00057735
Bmulti1	NoPYO	1.5	0.068	0
Bmulti1	NoPYO	1.75	0.0725	0.00129099
Bmulti1	NoPYO	2	0.078	0.004
Bmulti1	NoPYO	2.25	0.0835	0.00057735
Bmulti1	NoPYO	2.5	0.093	0.000816497
Bmulti1	NoPYO	2.75	0.10625	0.00170783
Bmulti1	NoPYO	3	0.12325	0.00206155
Bmulti1	NoPYO	3.25	0.14625	0.0015
Bmulti1	NoPYO	3.5	0.17375	0.0005
Bmulti1	NoPYO	3.75	0.206	0.00294392
Bmulti1	NoPYO	4	0.2385	0.00310913
Bmulti1	NoPYO	4.25	0.2725	0.003
Bmulti1	NoPYO	4.5	0.3065	0.00264575
Bmulti1	NoPYO	4.75	0.3415	0.00378594
Bmulti1	NoPYO	5	0.375	0.00432049
Bmulti1	NoPYO	5.25	0.409	0.00469042
Bmulti1	NoPYO	5.5	0.442	0.00365148
Bmulti1	NoPYO	5.75	0.4725	0.00238048
Bmulti1	NoPYO	6	0.5055	0.003
Bmulti1	NoPYO	6.25	0.53875	0.004272
Bmulti1	NoPYO	6.5	0.57125	0.00670199
Bmulti1	NoPYO	6.75	0.6025	0.00776745
Bmulti1	NoPYO	7	0.633	0.00702377
Bmulti1	NoPYO	7.25	0.66375	0.00877021
Bmulti1	NoPYO	7.5	0.694	0.00920145
Bmulti1	NoPYO	7.75	0.7215	0.00896289
Bmulti1	NoPYO	8	0.74725	0.00939415
Bmulti1	NoPYO	8.25	0.7735	0.0103763
Bmulti1	NoPYO	8.5	0.8005	0.011
Bmulti1	NoPYO	8.75	0.8275	0.011
Bmulti1	NoPYO	9	0.8535	0.0112101
Bmulti1	NoPYO	9.25	0.88025	0.0132256
Bmulti1	NoPYO	9.5	0.91375	0.0180254
Bmulti1	NoPYO	9.75	0.932	0.0224944
Bmulti1	NoPYO	10	0.935	0.0258844
Bmulti1	NoPYO	10.25	0.93825	0.0313302
Bmulti1	NoPYO	10.5	0.94125	0.0343256
Bmulti1	NoPYO	10.75	0.943	0.0366879
Bmulti1	NoPYO	11	0.94925	0.0439877
Bmulti1	NoPYO	11.25	0.95775	0.0530746
Bmulti1	NoPYO	11.5	0.96225	0.0623131
Bmulti1	NoPYO	11.75	0.963	0.0673647
Bmulti1	NoPYO	12	0.965	0.0717124
Bmulti1	NoPYO	12.25	0.9625	0.0768093
Bmulti1	NoPYO	12.5	0.96525	0.0807398
Bmulti1	NoPYO	12.75	0.964	0.0881022
Bmulti1	NoPYO	13	0.96475	0.0940368
Bmulti1	NoPYO	13.25	0.96775	0.0964378
Bmulti1	NoPYO	13.5	0.9645	0.10095
Bmulti1	NoPYO	13.75	0.96325	0.100732
Bmulti1	NoPYO	14	0.956	0.100363
Bmulti1	NoPYO	14.25	0.95775	0.106669
Bmulti1	NoPYO	14.5	0.9615	0.108629
Bmulti1	NoPYO	14.75	0.96	0.110052
Bmulti1	NoPYO	15	0.95975	0.111542
Bmulti1	NoPYO	15.25	0.9595	0.111132
Bmulti1	NoPYO	15.5	0.9585	0.112962
Bmulti1	NoPYO	15.75	0.96075	0.114994
Bmulti1	NoPYO	16	0.9595	0.117634
Bmulti1	NoPYO	16.25	0.9615	0.120201
Bmulti1	NoPYO	16.5	0.96025	0.122146
Bmulti1	NoPYO	16.75	0.96175	0.123875
Bmulti1	NoPYO	17	0.9625	0.125434
Bmulti1	NoPYO	17.25	0.96225	0.126236
Bmulti1	NoPYO	17.5	0.96375	0.129186
Bmulti1	NoPYO	17.75	0.96425	0.131546
Bmulti1	NoPYO	18	0.966	0.134387
Bmulti1	NoPYO	18.25	0.96775	0.135861
Bmulti1	NoPYO	18.5	0.9685	0.137418
Bmulti1	NoPYO	18.75	0.968	0.139013
Bmulti1	NoPYO	19	0.96875	0.140509
Bmulti1	NoPYO	19.25	0.96825	0.141479
Bmulti1	NoPYO	19.5	0.9695	0.142034
Bmulti1	NoPYO	19.75	0.96775	0.143095
Bmulti1	NoPYO	20	0.96925	0.145399
Bmulti1	NoPYO	20.25	0.9685	0.145898
Bmulti1	NoPYO	20.5	0.97	0.146967
Bmulti1	NoPYO	20.75	0.97125	0.147493
Bmulti1	NoPYO	21	0.971	0.148324
Bmulti1	NoPYO	21.25	0.97175	0.151125
Bmulti1	NoPYO	21.5	0.97125	0.152718
Bmulti1	NoPYO	21.75	0.97175	0.154431
Bmulti1	NoPYO	22	0.972	0.154885
Bmulti1	NoPYO	22.25	0.97175	0.155049
Bmulti1	NoPYO	22.5	0.97175	0.15633
Bmulti1	NoPYO	22.75	0.97075	0.156957
Bmulti1	NoPYO	23	0.972	0.158141
Bmulti1	NoPYO	23.25	0.97125	0.157956
Bmulti1	NoPYO	23.5	0.971	0.158793
Bmulti1	NoPYO	23.75	0.97125	0.159293
Bmulti1	NoPYO	24	0.9715	0.159793
Bmulti1	PYO10	0	0.06075	0.0005
Bmulti1	PYO10	0.25	0.06075	0.0005
Bmulti1	PYO10	0.5	0.062	0.000816497
Bmulti1	PYO10	0.75	0.06375	0.0005
Bmulti1	PYO10	1	0.066	0.000816497
Bmulti1	PYO10	1.25	0.06825	0.00125831
Bmulti1	PYO10	1.5	0.07075	0.000957427
Bmulti1	PYO10	1.75	0.0745	0.00057735
Bmulti1	PYO10	2	0.08025	0.00320156
Bmulti1	PYO10	2.25	0.086	0.000816497
Bmulti1	PYO10	2.5	0.09575	0.000957427
Bmulti1	PYO10	2.75	0.10975	0.00170783
Bmulti1	PYO10	3	0.1265	0.00129099
Bmulti1	PYO10	3.25	0.1495	0.00191485
Bmulti1	PYO10	3.5	0.176	0.00141421
Bmulti1	PYO10	3.75	0.20725	0.00221736
Bmulti1	PYO10	4	0.241	0.0033665
Bmulti1	PYO10	4.25	0.2745	0.00568624
Bmulti1	PYO10	4.5	0.30725	0.00694622
Bmulti1	PYO10	4.75	0.341	0.00711805
Bmulti1	PYO10	5	0.374	0.00725718
Bmulti1	PYO10	5.25	0.40675	0.00684957
Bmulti1	PYO10	5.5	0.441	0.00571548
Bmulti1	PYO10	5.75	0.47275	0.00629153
Bmulti1	PYO10	6	0.506	0.00583095
Bmulti1	PYO10	6.25	0.53775	0.00590903
Bmulti1	PYO10	6.5	0.569	0.00594418
Bmulti1	PYO10	6.75	0.59975	0.00684957
Bmulti1	PYO10	7	0.629	0.00734847
Bmulti1	PYO10	7.25	0.65925	0.00801561
Bmulti1	PYO10	7.5	0.68775	0.00869387
Bmulti1	PYO10	7.75	0.71475	0.00873212
Bmulti1	PYO10	8	0.7415	0.00866025
Bmulti1	PYO10	8.25	0.76775	0.00903235
Bmulti1	PYO10	8.5	0.79425	0.00946485
Bmulti1	PYO10	8.75	0.8225	0.0108474
Bmulti1	PYO10	9	0.84975	0.013301
Bmulti1	PYO10	9.25	0.8815	0.0215793
Bmulti1	PYO10	9.5	0.9125	0.026489
Bmulti1	PYO10	9.75	0.91925	0.0311702
Bmulti1	PYO10	10	0.9255	0.0390939
Bmulti1	PYO10	10.25	0.92525	0.0436988
Bmulti1	PYO10	10.5	0.92575	0.0460534
Bmulti1	PYO10	10.75	0.927	0.0458112
Bmulti1	PYO10	11	0.93275	0.0526711
Bmulti1	PYO10	11.25	0.93975	0.057818
Bmulti1	PYO10	11.5	0.94425	0.0620128
Bmulti1	PYO10	11.75	0.94475	0.0644742
Bmulti1	PYO10	12	0.947	0.0683569
Bmulti1	PYO10	12.25	0.94725	0.0711401
Bmulti1	PYO10	12.5	0.951	0.0755822
Bmulti1	PYO10	12.75	0.9525	0.0799396
Bmulti1	PYO10	13	0.954	0.0847073
Bmulti1	PYO10	13.25	0.956	0.0881589
Bmulti1	PYO10	13.5	0.9565	0.0946238
Bmulti1	PYO10	13.75	0.959	0.0975261
Bmulti1	PYO10	14	0.9575	0.0995908
Bmulti1	PYO10	14.25	0.95825	0.100798
Bmulti1	PYO10	14.5	0.96	0.104572
Bmulti1	PYO10	14.75	0.95925	0.103902
Bmulti1	PYO10	15	0.95875	0.10499
Bmulti1	PYO10	15.25	0.9585	0.105497
Bmulti1	PYO10	15.5	0.957	0.106323
Bmulti1	PYO10	15.75	0.9575	0.107264
Bmulti1	PYO10	16	0.9575	0.109625
Bmulti1	PYO10	16.25	0.958	0.111271
Bmulti1	PYO10	16.5	0.95725	0.112283
Bmulti1	PYO10	16.75	0.9575	0.114463
Bmulti1	PYO10	17	0.95925	0.117119
Bmulti1	PYO10	17.25	0.95725	0.11692
Bmulti1	PYO10	17.5	0.957	0.116253
Bmulti1	PYO10	17.75	0.9555	0.115096
Bmulti1	PYO10	18	0.95625	0.115324
Bmulti1	PYO10	18.25	0.95575	0.117509
Bmulti1	PYO10	18.5	0.95575	0.118559
Bmulti1	PYO10	18.75	0.9555	0.119137
Bmulti1	PYO10	19	0.956	0.120108
Bmulti1	PYO10	19.25	0.95525	0.121132
Bmulti1	PYO10	19.5	0.956	0.122591
Bmulti1	PYO10	19.75	0.95425	0.12136
Bmulti1	PYO10	20	0.954	0.120167
Bmulti1	PYO10	20.25	0.95275	0.120782
Bmulti1	PYO10	20.5	0.953	0.121828
Bmulti1	PYO10	20.75	0.95375	0.122601
Bmulti1	PYO10	21	0.953	0.123515
Bmulti1	PYO10	21.25	0.953	0.124218
Bmulti1	PYO10	21.5	0.952	0.123388
Bmulti1	PYO10	21.75	0.95125	0.122484
Bmulti1	PYO10	22	0.95125	0.123057
Bmulti1	PYO10	22.25	0.95025	0.123632
Bmulti1	PYO10	22.5	0.95075	0.123224
Bmulti1	PYO10	22.75	0.95	0.123018
Bmulti1	PYO10	23	0.95025	0.122932
Bmulti1	PYO10	23.25	0.94925	0.122818
Bmulti1	PYO10	23.5	0.94875	0.122524
Bmulti1	PYO10	23.75	0.94775	0.119976
Bmulti1	PYO10	24	0.948	0.118628
Bmulti1	PYO100	0	0.07375	0.000957427
Bmulti1	PYO100	0.25	0.07375	0.000957427
Bmulti1	PYO100	0.5	0.07475	0.000957427
Bmulti1	PYO100	0.75	0.07625	0.00125831
Bmulti1	PYO100	1	0.07825	0.00125831
Bmulti1	PYO100	1.25	0.08075	0.000957427
Bmulti1	PYO100	1.5	0.082	0.00141421
Bmulti1	PYO100	1.75	0.08575	0.000957427
Bmulti1	PYO100	2	0.08925	0.00125831
Bmulti1	PYO100	2.25	0.09575	0.00170783
Bmulti1	PYO100	2.5	0.10325	0.00170783
Bmulti1	PYO100	2.75	0.11375	0.0015
Bmulti1	PYO100	3	0.12825	0.000957427
Bmulti1	PYO100	3.25	0.14625	0.000957427
Bmulti1	PYO100	3.5	0.16625	0.00287228
Bmulti1	PYO100	3.75	0.19125	0.000957427
Bmulti1	PYO100	4	0.22075	0.00411299
Bmulti1	PYO100	4.25	0.25	0.00216025
Bmulti1	PYO100	4.5	0.2785	0.00264575
Bmulti1	PYO100	4.75	0.30775	0.0025
Bmulti1	PYO100	5	0.33775	0.00499166
Bmulti1	PYO100	5.25	0.36775	0.00727438
Bmulti1	PYO100	5.5	0.4005	0.00785281
Bmulti1	PYO100	5.75	0.4275	0.00806226
Bmulti1	PYO100	6	0.45325	0.0065
Bmulti1	PYO100	6.25	0.47775	0.00607591
Bmulti1	PYO100	6.5	0.50275	0.00767572
Bmulti1	PYO100	6.75	0.5295	0.00842615
Bmulti1	PYO100	7	0.555	0.00875595
Bmulti1	PYO100	7.25	0.58075	0.00974252
Bmulti1	PYO100	7.5	0.60625	0.0103078
Bmulti1	PYO100	7.75	0.633	0.0107083
Bmulti1	PYO100	8	0.66175	0.0118708
Bmulti1	PYO100	8.25	0.68975	0.0157771
Bmulti1	PYO100	8.5	0.716	0.0215252
Bmulti1	PYO100	8.75	0.7455	0.027
Bmulti1	PYO100	9	0.774	0.0318224
Bmulti1	PYO100	9.25	0.804	0.0373542
Bmulti1	PYO100	9.5	0.82925	0.0409502
Bmulti1	PYO100	9.75	0.85925	0.0446047
Bmulti1	PYO100	10	0.87425	0.0448432
Bmulti1	PYO100	10.25	0.8685	0.0403444
Bmulti1	PYO100	10.5	0.86525	0.0423901
Bmulti1	PYO100	10.75	0.86225	0.0406889
Bmulti1	PYO100	11	0.862	0.0406776
Bmulti1	PYO100	11.25	0.867	0.0451885
Bmulti1	PYO100	11.5	0.874	0.0527573
Bmulti1	PYO100	11.75	0.8765	0.0521121
Bmulti1	PYO100	12	0.8765	0.0486655
Bmulti1	PYO100	12.25	0.873	0.0436425
Bmulti1	PYO100	12.5	0.87475	0.0454267
Bmulti1	PYO100	12.75	0.874	0.0438102
Bmulti1	PYO100	13	0.874	0.0444747
Bmulti1	PYO100	13.25	0.876	0.0473498
Bmulti1	PYO100	13.5	0.8715	0.0417971
Bmulti1	PYO100	13.75	0.8755	0.0477807
Bmulti1	PYO100	14	0.8715	0.0439735
Bmulti1	PYO100	14.25	0.87225	0.0449249
Bmulti1	PYO100	14.5	0.872	0.0454826
Bmulti1	PYO100	14.75	0.87225	0.0459302
Bmulti1	PYO100	15	0.8715	0.0461122
Bmulti1	PYO100	15.25	0.8725	0.0473885
Bmulti1	PYO100	15.5	0.868	0.0419444
Bmulti1	PYO100	15.75	0.86875	0.0429758
Bmulti1	PYO100	16	0.866	0.0398915
Bmulti1	PYO100	16.25	0.86525	0.0393224
Bmulti1	PYO100	16.5	0.86	0.0329343
Bmulti1	PYO100	16.75	0.85925	0.0326331
Bmulti1	PYO100	17	0.85925	0.0329987
Bmulti1	PYO100	17.25	0.85525	0.0275484
Bmulti1	PYO100	17.5	0.85675	0.0291018
Bmulti1	PYO100	17.75	0.85625	0.0282769
Bmulti1	PYO100	18	0.85975	0.0308045
Bmulti1	PYO100	18.25	0.8595	0.0316807
Bmulti1	PYO100	18.5	0.85775	0.0293641
Bmulti1	PYO100	18.75	0.8565	0.028688
Bmulti1	PYO100	19	0.85825	0.0296353
Bmulti1	PYO100	19.25	0.8575	0.0297825
Bmulti1	PYO100	19.5	0.85825	0.0296353
Bmulti1	PYO100	19.75	0.8565	0.0279821
Bmulti1	PYO100	20	0.85775	0.029239
Bmulti1	PYO100	20.25	0.85825	0.029159
Bmulti1	PYO100	20.5	0.8595	0.0304248
Bmulti1	PYO100	20.75	0.86125	0.0322322
Bmulti1	PYO100	21	0.86075	0.0312557
Bmulti1	PYO100	21.25	0.86	0.0314431
Bmulti1	PYO100	21.5	0.8595	0.0307083
Bmulti1	PYO100	21.75	0.86025	0.0315423
Bmulti1	PYO100	22	0.86	0.0315911
Bmulti1	PYO100	22.25	0.86025	0.0313302
Bmulti1	PYO100	22.5	0.861	0.0315911
Bmulti1	PYO100	22.75	0.8615	0.0301607
Bmulti1	PYO100	23	0.86275	0.0311916
Bmulti1	PYO100	23.25	0.862	0.0307246
Bmulti1	PYO100	23.5	0.862	0.0307246
Bmulti1	PYO100	23.75	0.86225	0.0302806
Bmulti1	PYO100	24	0.8635	0.0317753
Bglad1	NoPYO	0	0.05925	0.0005
Bglad1	NoPYO	0.25	0.05925	0.0005
Bglad1	NoPYO	0.5	0.0605	0.00057735
Bglad1	NoPYO	0.75	0.06125	0.0005
Bglad1	NoPYO	1	0.063	0.000816497
Bglad1	NoPYO	1.25	0.064	0
Bglad1	NoPYO	1.5	0.06525	0.0005
Bglad1	NoPYO	1.75	0.06675	0.000957427
Bglad1	NoPYO	2	0.0685	0.001
Bglad1	NoPYO	2.25	0.0705	0.00057735
Bglad1	NoPYO	2.5	0.073	0.000816497
Bglad1	NoPYO	2.75	0.0765	0.00057735
Bglad1	NoPYO	3	0.081	0.000816497
Bglad1	NoPYO	3.25	0.08475	0.0005
Bglad1	NoPYO	3.5	0.09125	0.00221736
Bglad1	NoPYO	3.75	0.0955	0.00208167
Bglad1	NoPYO	4	0.1025	0.00208167
Bglad1	NoPYO	4.25	0.11025	0.00170783
Bglad1	NoPYO	4.5	0.119	0.0033665
Bglad1	NoPYO	4.75	0.1295	0.00288675
Bglad1	NoPYO	5	0.14275	0.000957427
Bglad1	NoPYO	5.25	0.15575	0.00189297
Bglad1	NoPYO	5.5	0.17225	0.00125831
Bglad1	NoPYO	5.75	0.19225	0.0025
Bglad1	NoPYO	6	0.215	0.00258199
Bglad1	NoPYO	6.25	0.242	0.00258199
Bglad1	NoPYO	6.5	0.272	0.00258199
Bglad1	NoPYO	6.75	0.30275	0.0030957
Bglad1	NoPYO	7	0.33425	0.00262996
Bglad1	NoPYO	7.25	0.36425	0.00377492
Bglad1	NoPYO	7.5	0.39425	0.00320156
Bglad1	NoPYO	7.75	0.42175	0.00170783
Bglad1	NoPYO	8	0.4515	0.00238048
Bglad1	NoPYO	8.25	0.47975	0.00170783
Bglad1	NoPYO	8.5	0.50925	0.0075
Bglad1	NoPYO	8.75	0.543	0.00668331
Bglad1	NoPYO	9	0.576	0.0136382
Bglad1	NoPYO	9.25	0.6065	0.0171367
Bglad1	NoPYO	9.5	0.64575	0.0294774
Bglad1	NoPYO	9.75	0.6885	0.0399124
Bglad1	NoPYO	10	0.7195	0.052259
Bglad1	NoPYO	10.25	0.74825	0.0562576
Bglad1	NoPYO	10.5	0.783	0.0530911
Bglad1	NoPYO	10.75	0.83425	0.0568529
Bglad1	NoPYO	11	0.8715	0.0394673
Bglad1	NoPYO	11.25	0.9115	0.0371169
Bglad1	NoPYO	11.5	0.949	0.0408982
Bglad1	NoPYO	11.75	0.98	0.0460362
Bglad1	NoPYO	12	1.01575	0.036059
Bglad1	NoPYO	12.25	1.0455	0.0243653
Bglad1	NoPYO	12.5	1.07925	0.0209185
Bglad1	NoPYO	12.75	1.10675	0.0178582
Bglad1	NoPYO	13	1.1335	0.0143875
Bglad1	NoPYO	13.25	1.156	0.0115758
Bglad1	NoPYO	13.5	1.18325	0.0102103
Bglad1	NoPYO	13.75	1.20025	0.00805709
Bglad1	NoPYO	14	1.226	0.00752773
Bglad1	NoPYO	14.25	1.24825	0.0107199
Bglad1	NoPYO	14.5	1.2635	0.00967815
Bglad1	NoPYO	14.75	1.2705	0.00888819
Bglad1	NoPYO	15	1.2755	0.00818535
Bglad1	NoPYO	15.25	1.2815	0.00732575
Bglad1	NoPYO	15.5	1.2865	0.009
Bglad1	NoPYO	15.75	1.28575	0.0139134
Bglad1	NoPYO	16	1.29475	0.0100125
Bglad1	NoPYO	16.25	1.29675	0.00921502
Bglad1	NoPYO	16.5	1.299	0.00860233
Bglad1	NoPYO	16.75	1.30225	0.0127115
Bglad1	NoPYO	17	1.3065	0.0132035
Bglad1	NoPYO	17.25	1.30725	0.013099
Bglad1	NoPYO	17.5	1.2905	0.0223084
Bglad1	NoPYO	17.75	1.29	0.0248193
Bglad1	NoPYO	18	1.288	0.0223308
Bglad1	NoPYO	18.25	1.27325	0.0355469
Bglad1	NoPYO	18.5	1.2525	0.0702496
Bglad1	NoPYO	18.75	1.24225	0.0719184
Bglad1	NoPYO	19	1.21625	0.0693127
Bglad1	NoPYO	19.25	1.204	0.0559524
Bglad1	NoPYO	19.5	1.1805	0.0329697
Bglad1	NoPYO	19.75	1.1715	0.0339657
Bglad1	NoPYO	20	1.16275	0.0428904
Bglad1	NoPYO	20.25	1.15625	0.0439346
Bglad1	NoPYO	20.5	1.15175	0.0447465
Bglad1	NoPYO	20.75	1.14425	0.0475911
Bglad1	NoPYO	21	1.1355	0.0514684
Bglad1	NoPYO	21.25	1.1205	0.0601138
Bglad1	NoPYO	21.5	1.10925	0.056026
Bglad1	NoPYO	21.75	1.10175	0.0544143
Bglad1	NoPYO	22	1.095	0.050951
Bglad1	NoPYO	22.25	1.08725	0.0495673
Bglad1	NoPYO	22.5	1.08325	0.0483417
Bglad1	NoPYO	22.75	1.081	0.0461086
Bglad1	NoPYO	23	1.08125	0.0480373
Bglad1	NoPYO	23.25	1.06975	0.0445898
Bglad1	NoPYO	23.5	1.05825	0.0380734
Bglad1	NoPYO	23.75	1.05275	0.0384913
Bglad1	NoPYO	24	1.044	0.0414488
Bglad1	PYO10	0	0.06	0.00141421
Bglad1	PYO10	0.25	0.06	0.00141421
Bglad1	PYO10	0.5	0.06075	0.00189297
Bglad1	PYO10	0.75	0.06175	0.00189297
Bglad1	PYO10	1	0.06325	0.0015
Bglad1	PYO10	1.25	0.06425	0.0015
Bglad1	PYO10	1.5	0.065	0.00141421
Bglad1	PYO10	1.75	0.06625	0.0015
Bglad1	PYO10	2	0.0675	0.001
Bglad1	PYO10	2.25	0.0705	0.00057735
Bglad1	PYO10	2.5	0.0715	0.00057735
Bglad1	PYO10	2.75	0.0745	0.00173205
Bglad1	PYO10	3	0.07675	0.0005
Bglad1	PYO10	3.25	0.07975	0.0005
Bglad1	PYO10	3.5	0.08425	0.0005
Bglad1	PYO10	3.75	0.0875	0.00057735
Bglad1	PYO10	4	0.09225	0.0005
Bglad1	PYO10	4.25	0.0975	0.00057735
Bglad1	PYO10	4.5	0.1045	0.00310913
Bglad1	PYO10	4.75	0.1105	0.001
Bglad1	PYO10	5	0.11875	0.0025
Bglad1	PYO10	5.25	0.128	0.000816497
Bglad1	PYO10	5.5	0.13775	0.00189297
Bglad1	PYO10	5.75	0.15	0.00141421
Bglad1	PYO10	6	0.16475	0.00125831
Bglad1	PYO10	6.25	0.18075	0.00189297
Bglad1	PYO10	6.5	0.2	0.00141421
Bglad1	PYO10	6.75	0.22175	0.00189297
Bglad1	PYO10	7	0.24675	0.0025
Bglad1	PYO10	7.25	0.27325	0.00221736
Bglad1	PYO10	7.5	0.30175	0.00262996
Bglad1	PYO10	7.75	0.33075	0.00359398
Bglad1	PYO10	8	0.36025	0.00386221
Bglad1	PYO10	8.25	0.38925	0.00464579
Bglad1	PYO10	8.5	0.41625	0.00457347
Bglad1	PYO10	8.75	0.4435	0.00532291
Bglad1	PYO10	9	0.47225	0.0057373
Bglad1	PYO10	9.25	0.49875	0.00699405
Bglad1	PYO10	9.5	0.53125	0.00903235
Bglad1	PYO10	9.75	0.5655	0.0140594
Bglad1	PYO10	10	0.5985	0.0205508
Bglad1	PYO10	10.25	0.63725	0.0375
Bglad1	PYO10	10.5	0.669	0.0501465
Bglad1	PYO10	10.75	0.703	0.0501863
Bglad1	PYO10	11	0.73925	0.049715
Bglad1	PYO10	11.25	0.776	0.0550575
Bglad1	PYO10	11.5	0.813	0.0576021
Bglad1	PYO10	11.75	0.86	0.057463
Bglad1	PYO10	12	0.908	0.0572655
Bglad1	PYO10	12.25	0.94325	0.0473665
Bglad1	PYO10	12.5	0.986	0.04994
Bglad1	PYO10	12.75	1.01025	0.0397104
Bglad1	PYO10	13	0.99625	0.0204349
Bglad1	PYO10	13.25	0.949	0.0284371
Bglad1	PYO10	13.5	0.8835	0.0328887
Bglad1	PYO10	13.75	0.86025	0.0318996
Bglad1	PYO10	14	0.85425	0.0308909
Bglad1	PYO10	14.25	0.852	0.0246441
Bglad1	PYO10	14.5	0.85875	0.0245136
Bglad1	PYO10	14.75	0.864	0.0164317
Bglad1	PYO10	15	0.85075	0.0160494
Bglad1	PYO10	15.25	0.83725	0.0184097
Bglad1	PYO10	15.5	0.82575	0.0204512
Bglad1	PYO10	15.75	0.81525	0.0213912
Bglad1	PYO10	16	0.80675	0.0230705
Bglad1	PYO10	16.25	0.80075	0.0286633
Bglad1	PYO10	16.5	0.79775	0.0375444
Bglad1	PYO10	16.75	0.79575	0.0466146
Bglad1	PYO10	17	0.79575	0.0550235
Bglad1	PYO10	17.25	0.7965	0.0652917
Bglad1	PYO10	17.5	0.80425	0.0762949
Bglad1	PYO10	17.75	0.819	0.0939184
Bglad1	PYO10	18	0.82175	0.0999212
Bglad1	PYO10	18.25	0.837	0.107558
Bglad1	PYO10	18.5	0.84325	0.10298
Bglad1	PYO10	18.75	0.85	0.105695
Bglad1	PYO10	19	0.85525	0.106803
Bglad1	PYO10	19.25	0.86	0.101315
Bglad1	PYO10	19.5	0.861	0.092495
Bglad1	PYO10	19.75	0.86775	0.0905479
Bglad1	PYO10	20	0.86775	0.0921679
Bglad1	PYO10	20.25	0.878	0.0800292
Bglad1	PYO10	20.5	0.8885	0.074822
Bglad1	PYO10	20.75	0.88775	0.0668948
Bglad1	PYO10	21	0.89525	0.0585797
Bglad1	PYO10	21.25	0.8945	0.0538795
Bglad1	PYO10	21.5	0.887	0.046961
Bglad1	PYO10	21.75	0.88675	0.0495067
Bglad1	PYO10	22	0.88225	0.047738
Bglad1	PYO10	22.25	0.88725	0.0496143
Bglad1	PYO10	22.5	0.8845	0.0560981
Bglad1	PYO10	22.75	0.8755	0.0486244
Bglad1	PYO10	23	0.869	0.0427161
Bglad1	PYO10	23.25	0.87	0.040365
Bglad1	PYO10	23.5	0.8685	0.0429767
Bglad1	PYO10	23.75	0.85775	0.0483555
Bglad1	PYO10	24	0.8555	0.0486655
Bglad1	PYO100	0	0.0745	0.00057735
Bglad1	PYO100	0.25	0.0745	0.00057735
Bglad1	PYO100	0.5	0.07525	0.0005
Bglad1	PYO100	0.75	0.07625	0.0005
Bglad1	PYO100	1	0.077	0
Bglad1	PYO100	1.25	0.0785	0.00057735
Bglad1	PYO100	1.5	0.0795	0.00238048
Bglad1	PYO100	1.75	0.0795	0.00057735
Bglad1	PYO100	2	0.08025	0.0005
Bglad1	PYO100	2.25	0.081	0
Bglad1	PYO100	2.5	0.0815	0.00057735
Bglad1	PYO100	2.75	0.0825	0.00057735
Bglad1	PYO100	3	0.0835	0.00057735
Bglad1	PYO100	3.25	0.084	0
Bglad1	PYO100	3.5	0.0845	0.00057735
Bglad1	PYO100	3.75	0.0855	0.00057735
Bglad1	PYO100	4	0.08625	0.0005
Bglad1	PYO100	4.25	0.08725	0.0005
Bglad1	PYO100	4.5	0.08825	0.0005
Bglad1	PYO100	4.75	0.08925	0.0005
Bglad1	PYO100	5	0.09025	0.0005
Bglad1	PYO100	5.25	0.09125	0.0005
Bglad1	PYO100	5.5	0.0925	0.001
Bglad1	PYO100	5.75	0.0935	0.001
Bglad1	PYO100	6	0.0945	0.001
Bglad1	PYO100	6.25	0.09525	0.00125831
Bglad1	PYO100	6.5	0.09625	0.00125831
Bglad1	PYO100	6.75	0.097	0.000816497
Bglad1	PYO100	7	0.098	0.00141421
Bglad1	PYO100	7.25	0.0985	0.001
Bglad1	PYO100	7.5	0.0995	0.001
Bglad1	PYO100	7.75	0.10075	0.000957427
Bglad1	PYO100	8	0.102	0.00141421
Bglad1	PYO100	8.25	0.10225	0.00125831
Bglad1	PYO100	8.5	0.103	0.00141421
Bglad1	PYO100	8.75	0.104	0.00141421
Bglad1	PYO100	9	0.105	0.00141421
Bglad1	PYO100	9.25	0.106	0.00141421
Bglad1	PYO100	9.5	0.10675	0.00170783
Bglad1	PYO100	9.75	0.1075	0.00173205
Bglad1	PYO100	10	0.108	0.00141421
Bglad1	PYO100	10.25	0.10925	0.00189297
Bglad1	PYO100	10.5	0.11	0.002
Bglad1	PYO100	10.75	0.11025	0.00189297
Bglad1	PYO100	11	0.11125	0.00189297
Bglad1	PYO100	11.25	0.11225	0.00189297
Bglad1	PYO100	11.5	0.11275	0.00170783
Bglad1	PYO100	11.75	0.113	0.002
Bglad1	PYO100	12	0.114	0.002
Bglad1	PYO100	12.25	0.11475	0.00221736
Bglad1	PYO100	12.5	0.115	0.00141421
Bglad1	PYO100	12.75	0.1155	0.00173205
Bglad1	PYO100	13	0.1165	0.00173205
Bglad1	PYO100	13.25	0.11675	0.0015
Bglad1	PYO100	13.5	0.1175	0.00173205
Bglad1	PYO100	13.75	0.11775	0.00221736
Bglad1	PYO100	14	0.11825	0.00189297
Bglad1	PYO100	14.25	0.11875	0.00221736
Bglad1	PYO100	14.5	0.119	0.00216025
Bglad1	PYO100	14.75	0.11925	0.00189297
Bglad1	PYO100	15	0.11925	0.00189297
Bglad1	PYO100	15.25	0.12	0.00216025
Bglad1	PYO100	15.5	0.12	0.00216025
Bglad1	PYO100	15.75	0.12025	0.00189297
Bglad1	PYO100	16	0.12025	0.00189297
Bglad1	PYO100	16.25	0.12025	0.00189297
Bglad1	PYO100	16.5	0.12075	0.00236291
Bglad1	PYO100	16.75	0.12025	0.00189297
Bglad1	PYO100	17	0.12025	0.00189297
Bglad1	PYO100	17.25	0.12025	0.00189297
Bglad1	PYO100	17.5	0.1205	0.00191485
Bglad1	PYO100	17.75	0.12	0.00216025
Bglad1	PYO100	18	0.12025	0.00189297
Bglad1	PYO100	18.25	0.1205	0.00191485
Bglad1	PYO100	18.5	0.12	0.00216025
Bglad1	PYO100	18.75	0.12025	0.00221736
Bglad1	PYO100	19	0.1195	0.00191485
Bglad1	PYO100	19.25	0.1195	0.00191485
Bglad1	PYO100	19.5	0.1195	0.00191485
Bglad1	PYO100	19.75	0.1195	0.00191485
Bglad1	PYO100	20	0.119	0.00216025
Bglad1	PYO100	20.25	0.11875	0.00236291
Bglad1	PYO100	20.5	0.11875	0.00170783
Bglad1	PYO100	20.75	0.1185	0.00191485
Bglad1	PYO100	21	0.118	0.00216025
Bglad1	PYO100	21.25	0.1175	0.00191485
Bglad1	PYO100	21.5	0.1175	0.00191485
Bglad1	PYO100	21.75	0.11725	0.00221736
Bglad1	PYO100	22	0.11675	0.00170783
Bglad1	PYO100	22.25	0.11725	0.00125831
Bglad1	PYO100	22.5	0.11675	0.00125831
Bglad1	PYO100	22.75	0.11675	0.00125831
Bglad1	PYO100	23	0.11675	0.00125831
Bglad1	PYO100	23.25	0.116	0.00163299
Bglad1	PYO100	23.5	0.11575	0.00125831
Bglad1	PYO100	23.75	0.1155	0.00129099
Bglad1	PYO100	24	0.11525	0.00125831

## Sheet: fig_5B
Notes: plots made in R - ggplot with geom_point() - using "sample" and "survival(%)" columns. Data were split by antibiotic concentration in order to generate the plots.
Additional notes: concentration = antibiotic concentration, in µg/mL.
SM = Stenotrophomonas maltophilia
Code for plotting the mean: stat_summary(fun.y=mean, geom="point", shape=95, size=10, color="black")
sample	antibiotic	concentration	replicate	survival(%)	PYO_conc(µM)	species
SM_NoPYO	cip	1	R1	6.66667	0	S. maltophilia
SM_NoPYO	cip	10	R1	3.57143	0	S. maltophilia
SM_PYO10	cip	1	R1	20.462	10	S. maltophilia
SM_PYO10	cip	10	R1	1.78218	10	S. maltophilia
SM_PYO50	cip	1	R1	28.7197	50	S. maltophilia
SM_PYO50	cip	10	R1	0.359862	50	S. maltophilia
SM_NoPYO	cip	1	R2	5.96154	0	S. maltophilia
SM_NoPYO	cip	10	R2	3.07692	0	S. maltophilia
SM_PYO10	cip	1	R2	26.0274	10	S. maltophilia
SM_PYO10	cip	10	R2	1.67808	10	S. maltophilia
SM_PYO50	cip	1	R2	22.6087	50	S. maltophilia
SM_PYO50	cip	10	R2	0.365217	50	S. maltophilia
SM_NoPYO	cip	1	R3	5.28875	0	S. maltophilia
SM_NoPYO	cip	10	R3	2.27964	0	S. maltophilia
SM_PYO10	cip	1	R3	22.7437	10	S. maltophilia
SM_PYO10	cip	10	R3	1.87726	10	S. maltophilia
SM_PYO50	cip	1	R3	24.6711	50	S. maltophilia
SM_PYO50	cip	10	R3	0.388158	50	S. maltophilia
SM_NoPYO	cip	1	R4	6.01974	0	S. maltophilia
SM_NoPYO	cip	10	R4	2.63158	0	S. maltophilia
SM_PYO10	cip	1	R4	25.6098	10	S. maltophilia
SM_PYO10	cip	10	R4	1.43293	10	S. maltophilia
SM_PYO50	cip	1	R4	24.359	50	S. maltophilia
SM_PYO50	cip	10	R4	0.394231	50	S. maltophilia

## Sheet: fig_5D
Notes: plots made in R - ggplot with geom_point() - using "sample" and "cfus/mL" columns. Data were split by each strain in order to generate the plots.
PA = P. aeruginosa PA14, SM = Stenotrophomonas maltophilia
Code for plotting the mean: stat_summary(fun.y=mean, geom="point", shape=95, size=10, color="black")
strain_plated	co-culture	sample	replicate	cfus/mL
PA	WT-SM	WT_PA_with_SM	R1	7100000000
PA	WT-SM	WT_PA_with_SM	R2	5700000000
PA	WT-SM	WT_PA_with_SM	R3	6800000000
PA	dphz-SM	dphz_PA_with_SM	R1	10500000000
PA	dphz-SM	dphz_PA_with_SM	R2	7600000000
PA	dphz-SM	dphz_PA_with_SM	R3	8300000000
SM	WT-SM	SM_with_WT_PA	R1	1000
SM	WT-SM	SM_with_WT_PA	R2	6000
SM	WT-SM	SM_with_WT_PA	R3	6000
SM	dphz-SM	SM_with_dphz_PA	R1	2200000
SM	dphz-SM	SM_with_dphz_PA	R2	4200000
SM	dphz-SM	SM_with_dphz_PA	R3	3600000

## Sheet: fig_5E
Notes: plots made in R - ggplot with geom_point() - using "treatment" and "survival(%)" columns. Data were split by each strain in order to generate the plots.
Additional notes: concentration = antibiotic concentration, in µg/mL.
Bcep = Burkholderia cepacia, Bceno1 = Burkholderia cenocepacia, Bmulti1 = Burkholderia multivorans 1, Bmulti4 = Burkholderia multivorans 4
Code for plotting the mean: stat_summary(fun.y=mean, geom="point", shape=95, size=10, color="black")
sample_full	strain	antibiotic	concentration	replicate	survival(%)	treatment
Bcep_NoPYO	Bcep	cip	10	R1	8.80196	NoPYO
Bcep_NoPYO	Bcep	cip	10	R2	3.3195	NoPYO
Bcep_NoPYO	Bcep	cip	10	R3	4.11899	NoPYO
Bcep_NoPYO	Bcep	cip	10	R4	3.04878	NoPYO
Bcep_PYO10	Bcep	cip	10	R1	37.2671	PYO10
Bcep_PYO10	Bcep	cip	10	R2	29.6443	PYO10
Bcep_PYO10	Bcep	cip	10	R3	31.9361	PYO10
Bcep_PYO10	Bcep	cip	10	R4	27.4841	PYO10
Bcep_PYO100	Bcep	cip	10	R1	95.4128	PYO100
Bcep_PYO100	Bcep	cip	10	R2	78.8955	PYO100
Bcep_PYO100	Bcep	cip	10	R3	80.9249	PYO100
Bcep_PYO100	Bcep	cip	10	R4	86.3158	PYO100
Bceno_NoPYO	Bceno1	cip	10	R1	59.322	NoPYO
Bceno_PYO100	Bceno1	cip	10	R1	86.8852	PYO100
Bmulti1_NoPYO	Bmulti1	cip	10	R1	5.68182	NoPYO
Bmulti1_PYO100	Bmulti1	cip	10	R1	106.452	PYO100
Bmulti4_NoPYO	Bmulti4	cip	10	R1	10.6667	NoPYO
Bmulti4_PYO100	Bmulti4	cip	10	R1	124.324	PYO100
Bceno_NoPYO	Bceno1	cip	10	R2	47.0588	NoPYO
Bceno_PYO100	Bceno1	cip	10	R2	90.3226	PYO100
Bmulti1_NoPYO	Bmulti1	cip	10	R2	6.125	NoPYO
Bmulti1_PYO100	Bmulti1	cip	10	R2	104.478	PYO100
Bmulti4_NoPYO	Bmulti4	cip	10	R2	7.4026	NoPYO
Bmulti4_PYO100	Bmulti4	cip	10	R2	111.688	PYO100
Bceno_NoPYO	Bceno1	cip	10	R3	58.6207	NoPYO
Bceno_PYO100	Bceno1	cip	10	R3	107.843	PYO100
Bmulti1_NoPYO	Bmulti1	cip	10	R3	6.73913	NoPYO
Bmulti1_PYO100	Bmulti1	cip	10	R3	100	PYO100
Bmulti4_NoPYO	Bmulti4	cip	10	R3	9.125	NoPYO
Bmulti4_PYO100	Bmulti4	cip	10	R3	98.6842	PYO100
Bceno_NoPYO	Bceno1	cip	10	R4	61.5385	NoPYO
Bceno_PYO100	Bceno1	cip	10	R4	86.2745	PYO100
Bmulti1_NoPYO	Bmulti1	cip	10	R4	4.93333	NoPYO
Bmulti1_PYO100	Bmulti1	cip	10	R4	85.9155	PYO100
Bmulti4_NoPYO	Bmulti4	cip	10	R4	12.0455	NoPYO
Bmulti4_PYO100	Bmulti4	cip	10	R4	162.5	PYO100

## Sheet: fig_5F
Notes: plots made in R - ggplot with geom_point() - using "sample" and "survival(%)" columns. Data were split by each "Burk_strain" in order to generate the plots.
Additional notes: concentration = antibiotic concentration, in µg/mL; survival was measured for Burkholderia (see paper).
Bcep = Burkholderia cepacia, Bceno1 = Burkholderia cenocepacia, Bmulti1 = Burkholderia multivorans 1
Code for plotting the mean: stat_summary(fun.y=mean, geom="point", shape=95, size=10, color="black")
Burk_strain	Pseudomonas_strain	sample	antibiotic	concentration	replicate	survival(%)
Bcep	PA14 WT	Bcep_WT	cip	10	R1	57.5916
Bcep	PA14 WT	Bcep_WT	cip	10	R2	61.2565
Bcep	PA14 WT	Bcep_WT	cip	10	R3	54.9738
Bcep	PA14 dphz	Bcep_dphz	cip	10	R1	0.362319
Bcep	PA14 dphz	Bcep_dphz	cip	10	R2	0.328502
Bcep	PA14 dphz	Bcep_dphz	cip	10	R3	0.352657
Bcep	PA14 dphz	Bcep_dphz+PYO	cip	10	R1	59.8425
Bcep	PA14 dphz	Bcep_dphz+PYO	cip	10	R2	36.2205
Bcep	PA14 dphz	Bcep_dphz+PYO	cip	10	R3	52.7559
Bceno1	PA 76-11 WT	Bceno_PA76-11	cip	10	R1	71.3077
Bceno1	PA 76-11 WT	Bceno_PA76-11	cip	10	R2	79.6154
Bceno1	PA 76-11 WT	Bceno_PA76-11	cip	10	R3	74.5385
Bceno1	none	Bceno	cip	10	R1	57.9861
Bceno1	none	Bceno	cip	10	R2	40.9722
Bceno1	none	Bceno	cip	10	R3	43.75
Bceno1	none	Bceno+PYO	cip	10	R1	83.0382
Bceno1	none	Bceno+PYO	cip	10	R2	100.652
Bceno1	none	Bceno+PYO	cip	10	R3	89.4688
Bmulti1	PA 76-11 WT	Bmulti_PA76-11	cip	10	R1	103.495
Bmulti1	PA 76-11 WT	Bmulti_PA76-11	cip	10	R2	96.4286
Bmulti1	PA 76-11 WT	Bmulti_PA76-11	cip	10	R3	97.3404
Bmulti1	none	Bmulti	cip	10	R1	2.88502
Bmulti1	none	Bmulti	cip	10	R2	2.62369
Bmulti1	none	Bmulti	cip	10	R3	3.02091
Bmulti1	none	Bmulti+PYO	cip	10	R1	92.5
Bmulti1	none	Bmulti+PYO	cip	10	R2	81.25
Bmulti1	none	Bmulti+PYO	cip	10	R3	77.5

## Sheet: fig_5G
Notes: plot made in R - ggplot with geom_point() - using "sample" and "survival(%)" columns.
Additional notes: concentration = antibiotic concentration, in µg/mL. Survival was measured for Pseudomonas (see paper).
Code for plotting the mean: stat_summary(fun.y=mean, geom="point", shape=95, size=10, color="black")
sample	co-culture	antibiotic	concentration	replicate	survival(%)	PA_strain	Burk_strain
WT	WT with Bmulti1	cip	1	R1	39.3013	PA14 WT	Bmulti1
WT	WT with Bmulti1	cip	1	R2	36.5502	PA14 WT	Bmulti1
WT	WT with Bmulti1	cip	1	R3	38.7773	PA14 WT	Bmulti1
dphz	dphz with Bmulti1	cip	1	R1	4.6281	PA14 dphz	Bmulti1
dphz	dphz with Bmulti1	cip	1	R2	3.30579	PA14 dphz	Bmulti1
dphz	dphz with Bmulti1	cip	1	R3	3.71901	PA14 dphz	Bmulti1

## Sheet: fig_5H
Notes: plot made in R - ggplot with geom_point() - using "sample" and "survival(%)" columns.
Additional notes: concentration = antibiotic concentration, in µg/mL.
Bmulti1 = Burkholderia multivorans 1
Code for plotting the mean: stat_summary(fun.y=mean, geom="point", shape=95, size=10, color="black")
strain	sample	antibiotic	concentration	replicate	survival(%)
Bmulti1	NoPYO	cip	10	R1	5.39474
Bmulti1	PYO100	cip	10	R1	17.957
Bmulti1	NoPYO	cip	10	R2	7.56098
Bmulti1	PYO100	cip	10	R2	22.2892
Bmulti1	NoPYO	cip	10	R3	4.68085
Bmulti1	PYO100	cip	10	R3	48.8636
Bmulti1	NoPYO	cip	10	R4	6
Bmulti1	PYO100	cip	10	R4	38.6364

## Sheet: fig_5I
Notes: plot made in R - ggplot with geom_point() - using "sample" and "survival" columns.
Additional notes: concentration = antibiotic concentration, in µg/mL.
Bmulti1 = Burkholderia multivorans 1
Code for plotting the mean: stat_summary(fun.y=mean, geom="point", shape=95, size=10, color="black")
strain	sample	antibiotic	concentration	replicate	survival(%)
Bmulti1	Bmulti+WT	cip	1	R1	100
Bmulti1	Bmulti+WT	cip	1	R2	114.103
Bmulti1	Bmulti+WT	cip	1	R3	90
Bmulti1	Bmulti+dphz	cip	1	R1	16.0881
Bmulti1	Bmulti+dphz	cip	1	R2	17.3316
Bmulti1	Bmulti+dphz	cip	1	R3	13.5233
Bmulti1	Bmulti_PYO100	cip	1	R1	72.8435
Bmulti1	Bmulti_PYO100	cip	1	R2	83.8658
Bmulti1	Bmulti_PYO100	cip	1	R3	107.348
