# Supplementary material for: Bacterial defenses against a natural antibiotic promote collateral resilience to clinical antibiotics
Source: PLoS Biol. 2021 Mar 10;19(3):e3001093. doi: 10.1371/journal.pbio.3001093 (PMC7946323; doi:10.1371/journal.pbio.3001093)
Supplement: S1 Data — This zipped folder contains Excel tables organized by figure, within which the raw data for individual panels are displayed in separate tabs, as well as a text file containing the R code for all functions that were written especially for this manuscript. (ZIP) [file pbio.3001093.s018.zip › Table_F.xlsx]

## Sheet: fig_6A
Notes: PYO pre-treatment refers to treatment in the liquid culture stage before plating on ciprofloxacin agar.
Nt = number of cells plated (average of 6 representative parallel cultures).
Plating efficiency = fraction of each parallel culture that was plated.
To calculate the apparent mutation rate for each biological replicate (consisting of all rows with the same combination of PYO pre-treatment and Replicate), calculate the estimated number of mutational events per culture (m) using the newton.LD.plating function in the rsalvador R package, then divide m by Nt/Plating efficiency.
To calculate 84% confidence intervals for the mutation rate estimates, use the confint.LD.plating function in rsalvador (with alpha = 0.16) and divide the result by Nt/Plating efficiency.
Plots were made in R - ggplot with geom_point() for the mutation rate estimate and geom_linerange() for the confidence intervals.
PYO treatment	Replicate	Colony count	Nt	Plating efficiency
-/-	1	5	3.18333e+07	0.25
-/-	1	2	3.18333e+07	0.25
-/-	1	37	3.18333e+07	0.25
-/-	1	6	3.18333e+07	0.25
-/-	1	16	3.18333e+07	0.25
-/-	1	1	3.18333e+07	0.25
-/-	1	5	3.18333e+07	0.25
-/-	1	2	3.18333e+07	0.25
-/-	1	44	3.18333e+07	0.25
-/-	1	9	3.18333e+07	0.25
-/-	1	8	3.18333e+07	0.25
-/-	1	6	3.18333e+07	0.25
-/-	1	13	3.18333e+07	0.25
-/-	1	15	3.18333e+07	0.25
-/-	1	8	3.18333e+07	0.25
-/-	1	6	3.18333e+07	0.25
-/-	1	2	3.18333e+07	0.25
-/-	1	2	3.18333e+07	0.25
-/-	1	1	3.18333e+07	0.25
-/-	1	104	3.18333e+07	0.25
-/-	1	24	3.18333e+07	0.25
-/-	1	6	3.18333e+07	0.25
-/-	1	4	3.18333e+07	0.25
-/-	1	1	3.18333e+07	0.25
-/-	1	1	3.18333e+07	0.25
-/-	1	2	3.18333e+07	0.25
-/-	1	0	3.18333e+07	0.25
-/-	1	9	3.18333e+07	0.25
-/-	1	2	3.18333e+07	0.25
-/-	1	8	3.18333e+07	0.25
-/-	1	1	3.18333e+07	0.25
-/-	1	20	3.18333e+07	0.25
-/-	1	13	3.18333e+07	0.25
-/-	1	1	3.18333e+07	0.25
-/-	1	0	3.18333e+07	0.25
-/-	1	8	3.18333e+07	0.25
-/-	1	0	3.18333e+07	0.25
-/-	1	3	3.18333e+07	0.25
-/-	1	0	3.18333e+07	0.25
-/-	1	2	3.18333e+07	0.25
-/-	1	1	3.18333e+07	0.25
-/-	1	2	3.18333e+07	0.25
-/-	1	2	3.18333e+07	0.25
-/-	1	1	3.18333e+07	0.25
-/-	2	3	3.15833e+07	0.25
-/-	2	4	3.15833e+07	0.25
-/-	2	12	3.15833e+07	0.25
-/-	2	6	3.15833e+07	0.25
-/-	2	6	3.15833e+07	0.25
-/-	2	2	3.15833e+07	0.25
-/-	2	4	3.15833e+07	0.25
-/-	2	15	3.15833e+07	0.25
-/-	2	2	3.15833e+07	0.25
-/-	2	7	3.15833e+07	0.25
-/-	2	1	3.15833e+07	0.25
-/-	2	4	3.15833e+07	0.25
-/-	2	6	3.15833e+07	0.25
-/-	2	1	3.15833e+07	0.25
-/-	2	8	3.15833e+07	0.25
-/-	2	12	3.15833e+07	0.25
-/-	2	43	3.15833e+07	0.25
-/-	2	9	3.15833e+07	0.25
-/-	2	5	3.15833e+07	0.25
-/-	2	2	3.15833e+07	0.25
-/-	2	21	3.15833e+07	0.25
-/-	2	6	3.15833e+07	0.25
-/-	2	32	3.15833e+07	0.25
-/-	2	4	3.15833e+07	0.25
-/-	2	6	3.15833e+07	0.25
-/-	2	0	3.15833e+07	0.25
-/-	2	15	3.15833e+07	0.25
-/-	2	10	3.15833e+07	0.25
-/-	2	4	3.15833e+07	0.25
-/-	2	3	3.15833e+07	0.25
-/-	2	4	3.15833e+07	0.25
-/-	2	0	3.15833e+07	0.25
-/-	2	2	3.15833e+07	0.25
-/-	2	0	3.15833e+07	0.25
-/-	2	2	3.15833e+07	0.25
-/-	2	15	3.15833e+07	0.25
-/-	2	0	3.15833e+07	0.25
-/-	2	7	3.15833e+07	0.25
-/-	2	9	3.15833e+07	0.25
-/-	2	0	3.15833e+07	0.25
-/-	2	4	3.15833e+07	0.25
-/-	2	10	3.15833e+07	0.25
-/-	2	4	3.15833e+07	0.25
-/-	2	1	3.15833e+07	0.25
-/-	3	21	35500000	0.25
-/-	3	1	35500000	0.25
-/-	3	2	35500000	0.25
-/-	3	1	35500000	0.25
-/-	3	1	35500000	0.25
-/-	3	7	35500000	0.25
-/-	3	22	35500000	0.25
-/-	3	10	35500000	0.25
-/-	3	8	35500000	0.25
-/-	3	4	35500000	0.25
-/-	3	8	35500000	0.25
-/-	3	3	35500000	0.25
-/-	3	0	35500000	0.25
-/-	3	27	35500000	0.25
-/-	3	8	35500000	0.25
-/-	3	4	35500000	0.25
-/-	3	7	35500000	0.25
-/-	3	10	35500000	0.25
-/-	3	3	35500000	0.25
-/-	3	3	35500000	0.25
-/-	3	3	35500000	0.25
-/-	3	34	35500000	0.25
-/-	3	2	35500000	0.25
-/-	3	11	35500000	0.25
-/-	3	7	35500000	0.25
-/-	3	1	35500000	0.25
-/-	3	3	35500000	0.25
-/-	3	10	35500000	0.25
-/-	3	7	35500000	0.25
-/-	3	9	35500000	0.25
-/-	3	2	35500000	0.25
-/-	3	7	35500000	0.25
-/-	3	1	35500000	0.25
-/-	3	2	35500000	0.25
-/-	3	9	35500000	0.25
-/-	3	14	35500000	0.25
-/-	3	3	35500000	0.25
-/-	3	4	35500000	0.25
-/-	3	3	35500000	0.25
-/-	3	6	35500000	0.25
-/-	3	7	35500000	0.25
-/-	3	7	35500000	0.25
-/-	3	81	35500000	0.25
-/-	3	0	35500000	0.25
-/-	4	8	34500000	0.25
-/-	4	0	34500000	0.25
-/-	4	0	34500000	0.25
-/-	4	21	34500000	0.25
-/-	4	14	34500000	0.25
-/-	4	8	34500000	0.25
-/-	4	4	34500000	0.25
-/-	4	2	34500000	0.25
-/-	4	4	34500000	0.25
-/-	4	19	34500000	0.25
-/-	4	5	34500000	0.25
-/-	4	34	34500000	0.25
-/-	4	3	34500000	0.25
-/-	4	23	34500000	0.25
-/-	4	15	34500000	0.25
-/-	4	11	34500000	0.25
-/-	4	2	34500000	0.25
-/-	4	8	34500000	0.25
-/-	4	0	34500000	0.25
-/-	4	2	34500000	0.25
-/-	4	4	34500000	0.25
-/-	4	6	34500000	0.25
-/-	4	2	34500000	0.25
-/-	4	3	34500000	0.25
-/-	4	1	34500000	0.25
-/-	4	6	34500000	0.25
-/-	4	2	34500000	0.25
-/-	4	2	34500000	0.25
-/-	4	42	34500000	0.25
-/-	4	2	34500000	0.25
-/-	4	7	34500000	0.25
-/-	4	5	34500000	0.25
-/-	4	14	34500000	0.25
-/-	4	1	34500000	0.25
-/-	4	1	34500000	0.25
-/-	4	28	34500000	0.25
-/-	4	8	34500000	0.25
-/-	4	7	34500000	0.25
-/-	4	7	34500000	0.25
-/-	4	1	34500000	0.25
-/-	4	13	34500000	0.25
-/-	4	5	34500000	0.25
-/-	4	3	34500000	0.25
-/-	4	8	34500000	0.25
+/-	1	55	3.21667e+07	0.25
+/-	1	34	3.21667e+07	0.25
+/-	1	97	3.21667e+07	0.25
+/-	1	174	3.21667e+07	0.25
+/-	1	92	3.21667e+07	0.25
+/-	1	31	3.21667e+07	0.25
+/-	1	42	3.21667e+07	0.25
+/-	1	52	3.21667e+07	0.25
+/-	1	69	3.21667e+07	0.25
+/-	1	124	3.21667e+07	0.25
+/-	1	89	3.21667e+07	0.25
+/-	1	40	3.21667e+07	0.25
+/-	1	39	3.21667e+07	0.25
+/-	1	78	3.21667e+07	0.25
+/-	1	50	3.21667e+07	0.25
+/-	1	95	3.21667e+07	0.25
+/-	1	56	3.21667e+07	0.25
+/-	1	75	3.21667e+07	0.25
+/-	1	44	3.21667e+07	0.25
+/-	1	46	3.21667e+07	0.25
+/-	1	56	3.21667e+07	0.25
+/-	1	64	3.21667e+07	0.25
+/-	1	111	3.21667e+07	0.25
+/-	1	31	3.21667e+07	0.25
+/-	1	21	3.21667e+07	0.25
+/-	1	107	3.21667e+07	0.25
+/-	1	46	3.21667e+07	0.25
+/-	1	47	3.21667e+07	0.25
+/-	1	43	3.21667e+07	0.25
+/-	1	79	3.21667e+07	0.25
+/-	1	30	3.21667e+07	0.25
+/-	1	37	3.21667e+07	0.25
+/-	1	42	3.21667e+07	0.25
+/-	1	90	3.21667e+07	0.25
+/-	1	36	3.21667e+07	0.25
+/-	1	45	3.21667e+07	0.25
+/-	1	122	3.21667e+07	0.25
+/-	1	61	3.21667e+07	0.25
+/-	1	107	3.21667e+07	0.25
+/-	1	28	3.21667e+07	0.25
+/-	1	55	3.21667e+07	0.25
+/-	1	59	3.21667e+07	0.25
+/-	1	33	3.21667e+07	0.25
+/-	1	137	3.21667e+07	0.25
+/-	2	37	3.74167e+07	0.25
+/-	2	94	3.74167e+07	0.25
+/-	2	72	3.74167e+07	0.25
+/-	2	67	3.74167e+07	0.25
+/-	2	132	3.74167e+07	0.25
+/-	2	45	3.74167e+07	0.25
+/-	2	104	3.74167e+07	0.25
+/-	2	99	3.74167e+07	0.25
+/-	2	133	3.74167e+07	0.25
+/-	2	115	3.74167e+07	0.25
+/-	2	117	3.74167e+07	0.25
+/-	2	63	3.74167e+07	0.25
+/-	2	80	3.74167e+07	0.25
+/-	2	74	3.74167e+07	0.25
+/-	2	72	3.74167e+07	0.25
+/-	2	56	3.74167e+07	0.25
+/-	2	132	3.74167e+07	0.25
+/-	2	88	3.74167e+07	0.25
+/-	2	64	3.74167e+07	0.25
+/-	2	76	3.74167e+07	0.25
+/-	2	38	3.74167e+07	0.25
+/-	2	78	3.74167e+07	0.25
+/-	2	63	3.74167e+07	0.25
+/-	2	73	3.74167e+07	0.25
+/-	2	39	3.74167e+07	0.25
+/-	2	43	3.74167e+07	0.25
+/-	2	133	3.74167e+07	0.25
+/-	2	73	3.74167e+07	0.25
+/-	2	70	3.74167e+07	0.25
+/-	2	40	3.74167e+07	0.25
+/-	2	79	3.74167e+07	0.25
+/-	2	58	3.74167e+07	0.25
+/-	2	56	3.74167e+07	0.25
+/-	2	75	3.74167e+07	0.25
+/-	2	59	3.74167e+07	0.25
+/-	2	127	3.74167e+07	0.25
+/-	2	44	3.74167e+07	0.25
+/-	2	61	3.74167e+07	0.25
+/-	2	52	3.74167e+07	0.25
+/-	2	76	3.74167e+07	0.25
+/-	2	88	3.74167e+07	0.25
+/-	2	80	3.74167e+07	0.25
+/-	2	64	3.74167e+07	0.25
+/-	2	20	3.74167e+07	0.25
+/-	3	63	4.48333e+07	0.25
+/-	3	75	4.48333e+07	0.25
+/-	3	70	4.48333e+07	0.25
+/-	3	44	4.48333e+07	0.25
+/-	3	74	4.48333e+07	0.25
+/-	3	36	4.48333e+07	0.25
+/-	3	60	4.48333e+07	0.25
+/-	3	86	4.48333e+07	0.25
+/-	3	61	4.48333e+07	0.25
+/-	3	87	4.48333e+07	0.25
+/-	3	117	4.48333e+07	0.25
+/-	3	123	4.48333e+07	0.25
+/-	3	51	4.48333e+07	0.25
+/-	3	64	4.48333e+07	0.25
+/-	3	59	4.48333e+07	0.25
+/-	3	67	4.48333e+07	0.25
+/-	3	80	4.48333e+07	0.25
+/-	3	103	4.48333e+07	0.25
+/-	3	24	4.48333e+07	0.25
+/-	3	70	4.48333e+07	0.25
+/-	3	91	4.48333e+07	0.25
+/-	3	34	4.48333e+07	0.25
+/-	3	103	4.48333e+07	0.25
+/-	3	136	4.48333e+07	0.25
+/-	3	55	4.48333e+07	0.25
+/-	3	42	4.48333e+07	0.25
+/-	3	57	4.48333e+07	0.25
+/-	3	65	4.48333e+07	0.25
+/-	3	83	4.48333e+07	0.25
+/-	3	33	4.48333e+07	0.25
+/-	3	41	4.48333e+07	0.25
+/-	3	36	4.48333e+07	0.25
+/-	3	51	4.48333e+07	0.25
+/-	3	171	4.48333e+07	0.25
+/-	3	51	4.48333e+07	0.25
+/-	3	47	4.48333e+07	0.25
+/-	3	60	4.48333e+07	0.25
+/-	3	53	4.48333e+07	0.25
+/-	3	41	4.48333e+07	0.25
+/-	3	74	4.48333e+07	0.25
+/-	3	63	4.48333e+07	0.25
+/-	3	63	4.48333e+07	0.25
+/-	3	31	4.48333e+07	0.25
+/-	3	68	4.48333e+07	0.25
+/-	4	75	5.23333e+07	0.25
+/-	4	41	5.23333e+07	0.25
+/-	4	51	5.23333e+07	0.25
+/-	4	40	5.23333e+07	0.25
+/-	4	56	5.23333e+07	0.25
+/-	4	35	5.23333e+07	0.25
+/-	4	37	5.23333e+07	0.25
+/-	4	73	5.23333e+07	0.25
+/-	4	137	5.23333e+07	0.25
+/-	4	78	5.23333e+07	0.25
+/-	4	46	5.23333e+07	0.25
+/-	4	57	5.23333e+07	0.25
+/-	4	63	5.23333e+07	0.25
+/-	4	69	5.23333e+07	0.25
+/-	4	44	5.23333e+07	0.25
+/-	4	50	5.23333e+07	0.25
+/-	4	130	5.23333e+07	0.25
+/-	4	76	5.23333e+07	0.25
+/-	4	33	5.23333e+07	0.25
+/-	4	108	5.23333e+07	0.25
+/-	4	50	5.23333e+07	0.25
+/-	4	110	5.23333e+07	0.25
+/-	4	79	5.23333e+07	0.25
+/-	4	50	5.23333e+07	0.25
+/-	4	52	5.23333e+07	0.25
+/-	4	59	5.23333e+07	0.25
+/-	4	60	5.23333e+07	0.25
+/-	4	83	5.23333e+07	0.25
+/-	4	62	5.23333e+07	0.25
+/-	4	39	5.23333e+07	0.25
+/-	4	48	5.23333e+07	0.25
+/-	4	31	5.23333e+07	0.25
+/-	4	76	5.23333e+07	0.25
+/-	4	75	5.23333e+07	0.25
+/-	4	50	5.23333e+07	0.25
+/-	4	135	5.23333e+07	0.25
+/-	4	65	5.23333e+07	0.25
+/-	4	122	5.23333e+07	0.25
+/-	4	177	5.23333e+07	0.25
+/-	4	67	5.23333e+07	0.25
+/-	4	55	5.23333e+07	0.25
+/-	4	78	5.23333e+07	0.25
+/-	4	34	5.23333e+07	0.25
+/-	4	36	5.23333e+07	0.25
-/+	1	52	3.18333e+06	0.025
-/+	1	59	3.18333e+06	0.025
-/+	1	65	3.18333e+06	0.025
-/+	1	45	3.18333e+06	0.025
-/+	1	44	3.18333e+06	0.025
-/+	1	57	3.18333e+06	0.025
-/+	1	42	3.18333e+06	0.025
-/+	1	52	3.18333e+06	0.025
-/+	1	65	3.18333e+06	0.025
-/+	1	38	3.18333e+06	0.025
-/+	1	39	3.18333e+06	0.025
-/+	1	64	3.18333e+06	0.025
-/+	1	56	3.18333e+06	0.025
-/+	1	51	3.18333e+06	0.025
-/+	1	39	3.18333e+06	0.025
-/+	1	42	3.18333e+06	0.025
-/+	1	52	3.18333e+06	0.025
-/+	1	42	3.18333e+06	0.025
-/+	1	31	3.18333e+06	0.025
-/+	1	48	3.18333e+06	0.025
-/+	1	39	3.18333e+06	0.025
-/+	1	36	3.18333e+06	0.025
-/+	1	29	3.18333e+06	0.025
-/+	1	54	3.18333e+06	0.025
-/+	1	26	3.18333e+06	0.025
-/+	1	27	3.18333e+06	0.025
-/+	1	26	3.18333e+06	0.025
-/+	1	45	3.18333e+06	0.025
-/+	1	20	3.18333e+06	0.025
-/+	1	37	3.18333e+06	0.025
-/+	1	15	3.18333e+06	0.025
-/+	1	12	3.18333e+06	0.025
-/+	1	35	3.18333e+06	0.025
-/+	1	38	3.18333e+06	0.025
-/+	1	33	3.18333e+06	0.025
-/+	1	26	3.18333e+06	0.025
-/+	1	21	3.18333e+06	0.025
-/+	1	19	3.18333e+06	0.025
-/+	1	25	3.18333e+06	0.025
-/+	1	16	3.18333e+06	0.025
-/+	1	19	3.18333e+06	0.025
-/+	1	30	3.18333e+06	0.025
-/+	1	13	3.18333e+06	0.025
-/+	1	18	3.18333e+06	0.025
-/+	2	52	3.15833e+06	0.025
-/+	2	30	3.15833e+06	0.025
-/+	2	31	3.15833e+06	0.025
-/+	2	44	3.15833e+06	0.025
-/+	2	43	3.15833e+06	0.025
-/+	2	52	3.15833e+06	0.025
-/+	2	25	3.15833e+06	0.025
-/+	2	31	3.15833e+06	0.025
-/+	2	26	3.15833e+06	0.025
-/+	2	42	3.15833e+06	0.025
-/+	2	41	3.15833e+06	0.025
-/+	2	39	3.15833e+06	0.025
-/+	2	39	3.15833e+06	0.025
-/+	2	36	3.15833e+06	0.025
-/+	2	39	3.15833e+06	0.025
-/+	2	60	3.15833e+06	0.025
-/+	2	38	3.15833e+06	0.025
-/+	2	40	3.15833e+06	0.025
-/+	2	19	3.15833e+06	0.025
-/+	2	36	3.15833e+06	0.025
-/+	2	54	3.15833e+06	0.025
-/+	2	35	3.15833e+06	0.025
-/+	2	59	3.15833e+06	0.025
-/+	2	45	3.15833e+06	0.025
-/+	2	26	3.15833e+06	0.025
-/+	2	26	3.15833e+06	0.025
-/+	2	22	3.15833e+06	0.025
-/+	2	25	3.15833e+06	0.025
-/+	2	26	3.15833e+06	0.025
-/+	2	18	3.15833e+06	0.025
-/+	2	27	3.15833e+06	0.025
-/+	2	34	3.15833e+06	0.025
-/+	2	26	3.15833e+06	0.025
-/+	2	23	3.15833e+06	0.025
-/+	2	28	3.15833e+06	0.025
-/+	2	35	3.15833e+06	0.025
-/+	2	28	3.15833e+06	0.025
-/+	2	31	3.15833e+06	0.025
-/+	2	29	3.15833e+06	0.025
-/+	2	28	3.15833e+06	0.025
-/+	2	33	3.15833e+06	0.025
-/+	2	38	3.15833e+06	0.025
-/+	2	26	3.15833e+06	0.025
-/+	2	23	3.15833e+06	0.025
-/+	3	114	3550000	0.025
-/+	3	60	3550000	0.025
-/+	3	76	3550000	0.025
-/+	3	55	3550000	0.025
-/+	3	64	3550000	0.025
-/+	3	42	3550000	0.025
-/+	3	41	3550000	0.025
-/+	3	50	3550000	0.025
-/+	3	48	3550000	0.025
-/+	3	51	3550000	0.025
-/+	3	115	3550000	0.025
-/+	3	56	3550000	0.025
-/+	3	39	3550000	0.025
-/+	3	54	3550000	0.025
-/+	3	60	3550000	0.025
-/+	3	58	3550000	0.025
-/+	3	53	3550000	0.025
-/+	3	52	3550000	0.025
-/+	3	38	3550000	0.025
-/+	3	44	3550000	0.025
-/+	3	97	3550000	0.025
-/+	3	44	3550000	0.025
-/+	3	63	3550000	0.025
-/+	3	60	3550000	0.025
-/+	3	55	3550000	0.025
-/+	3	39	3550000	0.025
-/+	3	51	3550000	0.025
-/+	3	54	3550000	0.025
-/+	3	52	3550000	0.025
-/+	3	28	3550000	0.025
-/+	3	35	3550000	0.025
-/+	3	47	3550000	0.025
-/+	3	48	3550000	0.025
-/+	3	40	3550000	0.025
-/+	3	40	3550000	0.025
-/+	3	36	3550000	0.025
-/+	3	20	3550000	0.025
-/+	3	28	3550000	0.025
-/+	3	45	3550000	0.025
-/+	3	33	3550000	0.025
-/+	3	43	3550000	0.025
-/+	3	171	3550000	0.025
-/+	3	29	3550000	0.025
-/+	3	22	3550000	0.025
-/+	4	63	3450000	0.025
-/+	4	38	3450000	0.025
-/+	4	46	3450000	0.025
-/+	4	46	3450000	0.025
-/+	4	56	3450000	0.025
-/+	4	84	3450000	0.025
-/+	4	53	3450000	0.025
-/+	4	41	3450000	0.025
-/+	4	43	3450000	0.025
-/+	4	49	3450000	0.025
-/+	4	53	3450000	0.025
-/+	4	51	3450000	0.025
-/+	4	34	3450000	0.025
-/+	4	60	3450000	0.025
-/+	4	56	3450000	0.025
-/+	4	53	3450000	0.025
-/+	4	45	3450000	0.025
-/+	4	61	3450000	0.025
-/+	4	34	3450000	0.025
-/+	4	47	3450000	0.025
-/+	4	40	3450000	0.025
-/+	4	34	3450000	0.025
-/+	4	52	3450000	0.025
-/+	4	41	3450000	0.025
-/+	4	47	3450000	0.025
-/+	4	35	3450000	0.025
-/+	4	45	3450000	0.025
-/+	4	43	3450000	0.025
-/+	4	29	3450000	0.025
-/+	4	62	3450000	0.025
-/+	4	31	3450000	0.025
-/+	4	60	3450000	0.025
-/+	4	42	3450000	0.025
-/+	4	32	3450000	0.025
-/+	4	48	3450000	0.025
-/+	4	46	3450000	0.025
-/+	4	21	3450000	0.025
-/+	4	34	3450000	0.025
-/+	4	35	3450000	0.025
-/+	4	42	3450000	0.025
-/+	4	37	3450000	0.025
-/+	4	51	3450000	0.025
-/+	4	42	3450000	0.025
-/+	4	29	3450000	0.025
+/+	1	26	321667	0.0025
+/+	1	39	321667	0.0025
+/+	1	36	321667	0.0025
+/+	1	33	321667	0.0025
+/+	1	37	321667	0.0025
+/+	1	44	321667	0.0025
+/+	1	19	321667	0.0025
+/+	1	166	321667	0.0025
+/+	1	34	321667	0.0025
+/+	1	31	321667	0.0025
+/+	1	31	321667	0.0025
+/+	1	43	321667	0.0025
+/+	1	32	321667	0.0025
+/+	1	37	321667	0.0025
+/+	1	42	321667	0.0025
+/+	1	31	321667	0.0025
+/+	1	47	321667	0.0025
+/+	1	33	321667	0.0025
+/+	1	53	321667	0.0025
+/+	1	27	321667	0.0025
+/+	1	34	321667	0.0025
+/+	1	48	321667	0.0025
+/+	1	44	321667	0.0025
+/+	1	32	321667	0.0025
+/+	1	25	321667	0.0025
+/+	1	21	321667	0.0025
+/+	1	10	321667	0.0025
+/+	1	23	321667	0.0025
+/+	1	23	321667	0.0025
+/+	1	24	321667	0.0025
+/+	1	12	321667	0.0025
+/+	1	15	321667	0.0025
+/+	1	15	321667	0.0025
+/+	1	14	321667	0.0025
+/+	1	28	321667	0.0025
+/+	1	16	321667	0.0025
+/+	1	14	321667	0.0025
+/+	1	16	321667	0.0025
+/+	1	13	321667	0.0025
+/+	1	13	321667	0.0025
+/+	1	23	321667	0.0025
+/+	1	20	321667	0.0025
+/+	1	18	321667	0.0025
+/+	1	14	321667	0.0025
+/+	2	27	374167	0.0025
+/+	2	33	374167	0.0025
+/+	2	29	374167	0.0025
+/+	2	42	374167	0.0025
+/+	2	39	374167	0.0025
+/+	2	43	374167	0.0025
+/+	2	22	374167	0.0025
+/+	2	33	374167	0.0025
+/+	2	24	374167	0.0025
+/+	2	31	374167	0.0025
+/+	2	39	374167	0.0025
+/+	2	39	374167	0.0025
+/+	2	23	374167	0.0025
+/+	2	31	374167	0.0025
+/+	2	26	374167	0.0025
+/+	2	37	374167	0.0025
+/+	2	24	374167	0.0025
+/+	2	38	374167	0.0025
+/+	2	34	374167	0.0025
+/+	2	33	374167	0.0025
+/+	2	20	374167	0.0025
+/+	2	32	374167	0.0025
+/+	2	43	374167	0.0025
+/+	2	62	374167	0.0025
+/+	2	17	374167	0.0025
+/+	2	24	374167	0.0025
+/+	2	22	374167	0.0025
+/+	2	15	374167	0.0025
+/+	2	21	374167	0.0025
+/+	2	17	374167	0.0025
+/+	2	23	374167	0.0025
+/+	2	13	374167	0.0025
+/+	2	9	374167	0.0025
+/+	2	22	374167	0.0025
+/+	2	21	374167	0.0025
+/+	2	18	374167	0.0025
+/+	2	27	374167	0.0025
+/+	2	14	374167	0.0025
+/+	2	22	374167	0.0025
+/+	2	16	374167	0.0025
+/+	2	17	374167	0.0025
+/+	2	29	374167	0.0025
+/+	2	19	374167	0.0025
+/+	2	21	374167	0.0025
+/+	3	55	448333	0.0025
+/+	3	51	448333	0.0025
+/+	3	74	448333	0.0025
+/+	3	62	448333	0.0025
+/+	3	91	448333	0.0025
+/+	3	93	448333	0.0025
+/+	3	48	448333	0.0025
+/+	3	38	448333	0.0025
+/+	3	64	448333	0.0025
+/+	3	56	448333	0.0025
+/+	3	43	448333	0.0025
+/+	3	95	448333	0.0025
+/+	3	40	448333	0.0025
+/+	3	41	448333	0.0025
+/+	3	52	448333	0.0025
+/+	3	63	448333	0.0025
+/+	3	65	448333	0.0025
+/+	3	79	448333	0.0025
+/+	3	61	448333	0.0025
+/+	3	74	448333	0.0025
+/+	3	56	448333	0.0025
+/+	3	61	448333	0.0025
+/+	3	65	448333	0.0025
+/+	3	74	448333	0.0025
+/+	3	35	448333	0.0025
+/+	3	25	448333	0.0025
+/+	3	41	448333	0.0025
+/+	3	44	448333	0.0025
+/+	3	39	448333	0.0025
+/+	3	104	448333	0.0025
+/+	3	29	448333	0.0025
+/+	3	38	448333	0.0025
+/+	3	41	448333	0.0025
+/+	3	39	448333	0.0025
+/+	3	48	448333	0.0025
+/+	3	30	448333	0.0025
+/+	3	20	448333	0.0025
+/+	3	29	448333	0.0025
+/+	3	32	448333	0.0025
+/+	3	30	448333	0.0025
+/+	3	42	448333	0.0025
+/+	3	40	448333	0.0025
+/+	3	33	448333	0.0025
+/+	3	34	448333	0.0025
+/+	4	41	523333	0.0025
+/+	4	63	523333	0.0025
+/+	4	54	523333	0.0025
+/+	4	58	523333	0.0025
+/+	4	63	523333	0.0025
+/+	4	82	523333	0.0025
+/+	4	65	523333	0.0025
+/+	4	59	523333	0.0025
+/+	4	55	523333	0.0025
+/+	4	65	523333	0.0025
+/+	4	41	523333	0.0025
+/+	4	46	523333	0.0025
+/+	4	63	523333	0.0025
+/+	4	62	523333	0.0025
+/+	4	37	523333	0.0025
+/+	4	46	523333	0.0025
+/+	4	58	523333	0.0025
+/+	4	69	523333	0.0025
+/+	4	95	523333	0.0025
+/+	4	44	523333	0.0025
+/+	4	45	523333	0.0025
+/+	4	59	523333	0.0025
+/+	4	58	523333	0.0025
+/+	4	82	523333	0.0025
+/+	4	33	523333	0.0025
+/+	4	28	523333	0.0025
+/+	4	34	523333	0.0025
+/+	4	33	523333	0.0025
+/+	4	44	523333	0.0025
+/+	4	42	523333	0.0025
+/+	4	24	523333	0.0025
+/+	4	17	523333	0.0025
+/+	4	31	523333	0.0025
+/+	4	25	523333	0.0025
+/+	4	41	523333	0.0025
+/+	4	59	523333	0.0025
+/+	4	26	523333	0.0025
+/+	4	22	523333	0.0025
+/+	4	33	523333	0.0025
+/+	4	21	523333	0.0025
+/+	4	32	523333	0.0025
+/+	4	45	523333	0.0025
+/+	4	39	523333	0.0025
+/+	4	40	523333	0.0025

## Sheet: fig_6B
Notes: Plots were made in R - ggplot with geom_point(). Code for plotting the mean: stat_summary(fun.y=mean, geom="point", shape=95, size=10, color="black")
CFUs recovered (%) was calculated by dividing the number of CFUs on ciprofloxacin plates by the CFUs counted on non-selective plates containing the same concentration of PYO.
Strain	PYO treatment	Replicate	CFUs recovered (%)
CipR-1	-/-	1	0
CipR-1	-/-	2	0
CipR-1	-/-	3	0
CipR-1	-/-	4	0.000204082
CipR-1	+/-	1	6.80272e-05
CipR-1	+/-	2	0.000227273
CipR-1	+/-	3	8.06452e-05
CipR-1	+/-	4	8.40336e-05
CipR-1	-/+	1	9.6875
CipR-1	-/+	2	1.76471
CipR-1	-/+	3	1.81818
CipR-1	-/+	4	3.87755
CipR-1	+/+	1	5.64626
CipR-1	+/+	2	1.28788
CipR-1	+/+	3	1.69355
CipR-1	+/+	4	2.18487
CipR-2	-/-	1	0.000816327
CipR-2	-/-	2	0.000813953
CipR-2	-/-	3	0.000238095
CipR-2	-/-	4	0
CipR-2	+/-	1	0.00352113
CipR-2	+/-	2	0.002875
CipR-2	+/-	3	0.00128571
CipR-2	+/-	4	0
CipR-2	-/+	1	0.00397959
CipR-2	-/+	2	0.00709302
CipR-2	-/+	3	0.00690476
CipR-2	-/+	4	0.00885965
CipR-2	+/+	1	0.0142254
CipR-2	+/+	2	0.01025
CipR-2	+/+	3	0.00471429
CipR-2	+/+	4	0.00899225
CipR-7	-/-	1	0.729412
CipR-7	-/-	2	1.01626
CipR-7	-/-	3	1.53191
CipR-7	-/-	4	2.06579
CipR-7	+/-	1	103.077
CipR-7	+/-	2	76.2887
CipR-7	+/-	3	90.6977
CipR-7	+/-	4	73.0769
CipR-7	-/+	1	74.1176
CipR-7	-/+	2	71.5447
CipR-7	-/+	3	73.4043
CipR-7	-/+	4	109.211
CipR-7	+/+	1	160
CipR-7	+/+	2	91.7526
CipR-7	+/+	3	84.8837
CipR-7	+/+	4	108.974
WT	-/-	1	0
WT	-/-	2	0
WT	-/-	3	0
WT	-/-	4	0
WT	+/-	1	0
WT	+/-	2	0
WT	+/-	3	0
WT	+/-	4	0
WT	-/+	1	0.000588235
WT	-/+	2	0.000204082
WT	-/+	3	0.000212766
WT	-/+	4	9.00901e-05
WT	+/+	1	0.00635593
WT	+/+	2	0.00885965
WT	+/+	3	0.00642276
WT	+/+	4	0.00206349

## Sheet: fig_6C
Notes: The underlying raw fluctuation test data for these CDFs can be found in sheet fig_6A in this file.
CDFs were generated using the function plot_ecdf_vs_ld_lang_hy, available in Text A in S1 Data.
Number of colonies	Empirical CDF	Hamon & Ycart LD CDF	One-parameter LD CDF	LD-Poisson CDF	Raw data source	PYO treatment	Replicate
0	0.0454545	0.0534259	0.0819538	0.0449126	fig_6A	-/-	3
1	0.159091	0.146314	0.184462	0.1423	fig_6A	-/-	3
2	0.25	0.25391	0.282739	0.26188	fig_6A	-/-	3
2	0.409091	0.359423	0.369292	0.375536	fig_6A	-/-	3
2	0.477273	0.45463	0.443122	0.471351	fig_6A	-/-	3
2	0.477273	0.536787	0.50541	0.548325	fig_6A	-/-	3
2	0.5	0.605988	0.557877	0.609453	fig_6A	-/-	3
2	0.659091	0.66356	0.602202	0.658244	fig_6A	-/-	3
2	0.727273	0.711205	0.639843	0.697632	fig_6A	-/-	3
2	0.772727	0.750603	0.672005	0.729845	fig_6A	-/-	3
2	0.840909	0.783246	0.699666	0.75653	fig_6A	-/-	3
2	0.863636	0.810393	0.723611	0.778901	fig_6A	-/-	3
2	0.863636	0.833079	0.744472	0.797861	fig_6A	-/-	3
2	0.863636	0.85214	0.762758	0.814091	fig_6A	-/-	3
2	0.886364	0.868248	0.778879	0.828109	fig_6A	-/-	3
2	0.886364	0.881942	0.79317	0.840317	fig_6A	-/-	3
2	0.886364	0.893652	0.805903	0.851026	fig_6A	-/-	3
2	0.886364	0.903724	0.817304	0.860485	fig_6A	-/-	3
2	0.886364	0.912436	0.827557	0.868891	fig_6A	-/-	3
2	0.886364	0.920013	0.836817	0.876403	fig_6A	-/-	3
2	0.886364	0.926637	0.845213	0.88315	fig_6A	-/-	3
2	0.909091	0.932457	0.852854	0.889241	fig_6A	-/-	3
2	0.931818	0.937595	0.859832	0.894761	fig_6A	-/-	3
2	0.931818	0.942152	0.866226	0.899786	fig_6A	-/-	3
2	0.931818	0.94621	0.872102	0.904377	fig_6A	-/-	3
2	0.931818	0.949839	0.877517	0.908585	fig_6A	-/-	3
2	0.931818	0.953098	0.882522	0.912456	fig_6A	-/-	3
2	0.954545	0.956033	0.88716	0.916026	fig_6A	-/-	3
2	0.954545	0.958688	0.891467	0.91933	fig_6A	-/-	3
2	0.954545	0.961095	0.895476	0.922394	fig_6A	-/-	3
2	0.954545	0.963286	0.899216	0.925243	fig_6A	-/-	3
2	0.954545	0.965286	0.902712	0.927898	fig_6A	-/-	3
2	0.954545	0.967116	0.905987	0.930378	fig_6A	-/-	3
2	0.954545	0.968795	0.909059	0.9327	fig_6A	-/-	3
2	0.977273	0.97034	0.911947	0.934877	fig_6A	-/-	3
2	0.977273	0.971765	0.914666	0.936922	fig_6A	-/-	3
2	0.977273	0.973082	0.91723	0.938848	fig_6A	-/-	3
2	0.977273	0.974301	0.919651	0.940663	fig_6A	-/-	3
2	0.977273	0.975433	0.921941	0.942376	fig_6A	-/-	3
2	0.977273	0.976486	0.92411	0.943997	fig_6A	-/-	3
2	0.977273	0.977467	0.926166	0.945531	fig_6A	-/-	3
2	0.977273	0.978383	0.928119	0.946987	fig_6A	-/-	3
2	0.977273	0.979239	0.929975	0.948368	fig_6A	-/-	3
2	0.977273	0.980041	0.931741	0.949682	fig_6A	-/-	3
2	0.977273	0.980794	0.933424	0.950932	fig_6A	-/-	3
2	0.977273	0.9815	0.935028	0.952123	fig_6A	-/-	3
2	0.977273	0.982165	0.93656	0.953259	fig_6A	-/-	3
2	0.977273	0.982792	0.938024	0.954344	fig_6A	-/-	3
2	0.977273	0.983382	0.939425	0.955381	fig_6A	-/-	3
2	0.977273	0.98394	0.940765	0.956373	fig_6A	-/-	3
2	0.977273	0.984468	0.94205	0.957323	fig_6A	-/-	3
2	0.977273	0.984968	0.943281	0.958233	fig_6A	-/-	3
2	0.977273	0.985441	0.944464	0.959106	fig_6A	-/-	3
2	0.977273	0.985891	0.945599	0.959944	fig_6A	-/-	3
2	0.977273	0.986318	0.94669	0.96075	fig_6A	-/-	3
2	0.977273	0.986723	0.94774	0.961524	fig_6A	-/-	3
2	0.977273	0.98711	0.94875	0.962269	fig_6A	-/-	3
2	0.977273	0.987478	0.949723	0.962986	fig_6A	-/-	3
2	0.977273	0.987828	0.950661	0.963677	fig_6A	-/-	3
2	0.977273	0.988163	0.951566	0.964343	fig_6A	-/-	3
2	0.977273	0.988483	0.952439	0.964986	fig_6A	-/-	3
2	0.977273	0.988788	0.953282	0.965606	fig_6A	-/-	3
2	0.977273	0.989081	0.954096	0.966205	fig_6A	-/-	3
2	0.977273	0.989361	0.954883	0.966784	fig_6A	-/-	3
2	0.977273	0.989629	0.955644	0.967344	fig_6A	-/-	3
2	0.977273	0.989886	0.956381	0.967886	fig_6A	-/-	3
2	0.977273	0.990132	0.957094	0.96841	fig_6A	-/-	3
2	0.977273	0.990369	0.957784	0.968918	fig_6A	-/-	3
2	0.977273	0.990596	0.958454	0.969409	fig_6A	-/-	3
2	0.977273	0.990815	0.959103	0.969886	fig_6A	-/-	3
2	0.977273	0.991025	0.959732	0.970349	fig_6A	-/-	3
2	0.977273	0.991227	0.960343	0.970798	fig_6A	-/-	3
2	0.977273	0.991422	0.960936	0.971233	fig_6A	-/-	3
2	0.977273	0.99161	0.961512	0.971656	fig_6A	-/-	3
2	0.977273	0.991791	0.962071	0.972067	fig_6A	-/-	3
2	0.977273	0.991965	0.962615	0.972466	fig_6A	-/-	3
2	0.977273	0.992134	0.963144	0.972854	fig_6A	-/-	3
2	0.977273	0.992296	0.963658	0.973232	fig_6A	-/-	3
2	0.977273	0.992453	0.964159	0.973599	fig_6A	-/-	3
2	0.977273	0.992605	0.964646	0.973957	fig_6A	-/-	3
2	0.977273	0.992752	0.96512	0.974305	fig_6A	-/-	3
2	1	0.992894	0.965582	0.974644	fig_6A	-/-	3
2	0	1.22273e-10	1.47137e-07	7.79228e-14	fig_6A	+/-	1
2	0	1.78478e-09	1.30451e-06	2.06579e-12	fig_6A	+/-	1
2	0	1.35657e-08	6.24223e-06	2.75432e-11	fig_6A	+/-	1
2	0	7.1512e-08	2.14048e-05	2.46317e-10	fig_6A	+/-	1
2	0	2.93839e-07	5.89489e-05	1.66263e-09	fig_6A	+/-	1
2	0	1.00287e-06	0.000138605	9.03781e-09	fig_6A	+/-	1
2	0	2.95883e-06	0.000288935	4.12245e-08	fig_6A	+/-	1
2	0	7.75516e-06	0.000547708	1.62344e-07	fig_6A	+/-	1
2	0	1.84184e-05	0.000961285	5.63641e-07	fig_6A	+/-	1
2	0	4.0235e-05	0.00158312	1.75321e-06	fig_6A	+/-	1
2	0	8.17919e-05	0.00247158	4.94858e-06	fig_6A	+/-	1
2	0	0.00015618	0.00368734	1.28074e-05	fig_6A	+/-	1
2	0	0.00028226	0.0052907	3.06582e-05	fig_6A	+/-	1
2	0	0.000485875	0.007339	6.83803e-05	fig_6A	+/-	1
2	0	0.000800851	0.00988433	0.000143011	fig_6A	+/-	1
2	0	0.00126966	0.0129718	0.000282008	fig_6A	+/-	1
2	0	0.00194361	0.016638	0.000526904	fig_6A	+/-	1
2	0	0.00288253	0.0209105	0.000936849	fig_6A	+/-	1
2	0	0.00415385	0.0258073	0.00159139	fig_6A	+/-	1
2	0	0.00583113	0.0313369	0.00259173	fig_6A	+/-	1
2	0	0.00799219	0.0374989	0.00405993	fig_6A	+/-	1
2	0.0227273	0.0107168	0.0442842	0.00613546	fig_6A	+/-	1
2	0.0227273	0.0140841	0.0516765	0.00896942	fig_6A	+/-	1
2	0.0227273	0.0181703	0.0596529	0.0127165	fig_6A	+/-	1
2	0.0227273	0.0230458	0.0681849	0.0175256	fig_6A	+/-	1
2	0.0227273	0.0287731	0.0772395	0.0235304	fig_6A	+/-	1
2	0.0227273	0.0354047	0.0867802	0.0308402	fig_6A	+/-	1
2	0.0227273	0.0429818	0.0967681	0.0395327	fig_6A	+/-	1
2	0.0454545	0.0515327	0.107163	0.0496495	fig_6A	+/-	1
2	0.0454545	0.0610726	0.117922	0.0611935	fig_6A	+/-	1
2	0.0681818	0.0716029	0.129005	0.0741297	fig_6A	+/-	1
2	0.113636	0.083112	0.140369	0.0883883	fig_6A	+/-	1
2	0.113636	0.0955753	0.151975	0.103869	fig_6A	+/-	1
2	0.136364	0.108957	0.163782	0.120449	fig_6A	+/-	1
2	0.159091	0.123209	0.175754	0.137985	fig_6A	+/-	1
2	0.159091	0.138276	0.187854	0.156327	fig_6A	+/-	1
2	0.181818	0.154095	0.200048	0.175318	fig_6A	+/-	1
2	0.204545	0.170595	0.212304	0.194803	fig_6A	+/-	1
2	0.204545	0.187701	0.224593	0.214633	fig_6A	+/-	1
2	0.227273	0.205337	0.236887	0.234667	fig_6A	+/-	1
2	0.25	0.223422	0.249161	0.254775	fig_6A	+/-	1
2	0.25	0.241876	0.261392	0.274844	fig_6A	+/-	1
2	0.295455	0.260622	0.273559	0.294769	fig_6A	+/-	1
2	0.318182	0.279581	0.285642	0.314463	fig_6A	+/-	1
2	0.340909	0.298679	0.297625	0.333851	fig_6A	+/-	1
2	0.363636	0.317845	0.309492	0.352872	fig_6A	+/-	1
2	0.409091	0.337013	0.32123	0.371475	fig_6A	+/-	1
2	0.431818	0.356119	0.332827	0.38962	fig_6A	+/-	1
2	0.431818	0.375106	0.344273	0.407278	fig_6A	+/-	1
2	0.431818	0.393921	0.355558	0.424427	fig_6A	+/-	1
2	0.454545	0.412516	0.366676	0.441053	fig_6A	+/-	1
2	0.454545	0.430849	0.377619	0.457147	fig_6A	+/-	1
2	0.477273	0.448881	0.388383	0.472708	fig_6A	+/-	1
2	0.477273	0.466581	0.398964	0.487735	fig_6A	+/-	1
2	0.477273	0.483918	0.409357	0.502236	fig_6A	+/-	1
2	0.522727	0.50087	0.41956	0.516216	fig_6A	+/-	1
2	0.568182	0.517417	0.429572	0.529688	fig_6A	+/-	1
2	0.568182	0.533542	0.439392	0.542662	fig_6A	+/-	1
2	0.568182	0.549234	0.449019	0.555152	fig_6A	+/-	1
2	0.590909	0.564483	0.458453	0.567173	fig_6A	+/-	1
2	0.590909	0.579283	0.467695	0.578741	fig_6A	+/-	1
2	0.613636	0.593631	0.476746	0.589869	fig_6A	+/-	1
2	0.613636	0.607526	0.485607	0.600576	fig_6A	+/-	1
2	0.613636	0.620969	0.49428	0.610875	fig_6A	+/-	1
2	0.636364	0.633963	0.502768	0.620784	fig_6A	+/-	1
2	0.636364	0.646513	0.511071	0.630317	fig_6A	+/-	1
2	0.636364	0.658625	0.519194	0.63949	fig_6A	+/-	1
2	0.636364	0.670307	0.527138	0.648318	fig_6A	+/-	1
2	0.636364	0.681566	0.534907	0.656815	fig_6A	+/-	1
2	0.659091	0.692413	0.542503	0.664996	fig_6A	+/-	1
2	0.659091	0.702857	0.54993	0.672874	fig_6A	+/-	1
2	0.659091	0.712909	0.557191	0.680461	fig_6A	+/-	1
2	0.659091	0.722579	0.564288	0.687772	fig_6A	+/-	1
2	0.659091	0.73188	0.571226	0.694817	fig_6A	+/-	1
2	0.659091	0.740822	0.578007	0.701609	fig_6A	+/-	1
2	0.681818	0.749418	0.584636	0.708158	fig_6A	+/-	1
2	0.681818	0.757679	0.591114	0.714476	fig_6A	+/-	1
2	0.681818	0.765616	0.597447	0.720571	fig_6A	+/-	1
2	0.704545	0.773242	0.603636	0.726455	fig_6A	+/-	1
2	0.727273	0.780567	0.609686	0.732135	fig_6A	+/-	1
2	0.727273	0.787603	0.615599	0.737622	fig_6A	+/-	1
2	0.727273	0.794361	0.621379	0.742923	fig_6A	+/-	1
2	0.727273	0.800852	0.627029	0.748046	fig_6A	+/-	1
2	0.727273	0.807086	0.632553	0.752999	fig_6A	+/-	1
2	0.727273	0.813075	0.637952	0.757789	fig_6A	+/-	1
2	0.727273	0.818827	0.643232	0.762423	fig_6A	+/-	1
2	0.727273	0.824352	0.648393	0.766908	fig_6A	+/-	1
2	0.727273	0.82966	0.653441	0.77125	fig_6A	+/-	1
2	0.727273	0.83476	0.658376	0.775455	fig_6A	+/-	1
2	0.75	0.839661	0.663203	0.779528	fig_6A	+/-	1
2	0.772727	0.844371	0.667923	0.783475	fig_6A	+/-	1
2	0.772727	0.848897	0.67254	0.787301	fig_6A	+/-	1
2	0.795455	0.853249	0.677057	0.791011	fig_6A	+/-	1
2	0.795455	0.857434	0.681475	0.79461	fig_6A	+/-	1
2	0.795455	0.861458	0.685798	0.798102	fig_6A	+/-	1
2	0.818182	0.865328	0.690028	0.801491	fig_6A	+/-	1
2	0.818182	0.869052	0.694168	0.804781	fig_6A	+/-	1
2	0.840909	0.872635	0.698218	0.807977	fig_6A	+/-	1
2	0.840909	0.876084	0.702183	0.811081	fig_6A	+/-	1
2	0.840909	0.879404	0.706065	0.814098	fig_6A	+/-	1
2	0.840909	0.882601	0.709864	0.81703	fig_6A	+/-	1
2	0.840909	0.88568	0.713584	0.819881	fig_6A	+/-	1
2	0.840909	0.888647	0.717227	0.822654	fig_6A	+/-	1
2	0.840909	0.891505	0.720794	0.825352	fig_6A	+/-	1
2	0.840909	0.89426	0.724288	0.827978	fig_6A	+/-	1
2	0.840909	0.896917	0.72771	0.830533	fig_6A	+/-	1
2	0.840909	0.899479	0.731062	0.833022	fig_6A	+/-	1
2	0.886364	0.90195	0.734347	0.835445	fig_6A	+/-	1
2	0.886364	0.904334	0.737565	0.837806	fig_6A	+/-	1
2	0.886364	0.906635	0.740718	0.840107	fig_6A	+/-	1
2	0.886364	0.908857	0.743809	0.842349	fig_6A	+/-	1
2	0.909091	0.911002	0.746839	0.844535	fig_6A	+/-	1
2	0.909091	0.913074	0.749809	0.846667	fig_6A	+/-	1
2	0.909091	0.915076	0.75272	0.848746	fig_6A	+/-	1
2	0.909091	0.917011	0.755575	0.850775	fig_6A	+/-	1
2	0.909091	0.918881	0.758375	0.852755	fig_6A	+/-	1
2	0.909091	0.92069	0.76112	0.854688	fig_6A	+/-	1
2	0.909091	0.922439	0.763813	0.856574	fig_6A	+/-	1
2	0.909091	0.924131	0.766455	0.858417	fig_6A	+/-	1
2	0.909091	0.925769	0.769047	0.860217	fig_6A	+/-	1
2	0.909091	0.927354	0.77159	0.861975	fig_6A	+/-	1
2	0.909091	0.92889	0.774085	0.863693	fig_6A	+/-	1
2	0.931818	0.930376	0.776534	0.865373	fig_6A	+/-	1
2	0.931818	0.931817	0.778938	0.867014	fig_6A	+/-	1
2	0.954545	0.933212	0.781297	0.86862	fig_6A	+/-	1
2	0.954545	0.934565	0.783614	0.87019	fig_6A	+/-	1
2	0.954545	0.935877	0.785888	0.871725	fig_6A	+/-	1
2	0.954545	0.937149	0.788122	0.873228	fig_6A	+/-	1
2	0.954545	0.938382	0.790315	0.874699	fig_6A	+/-	1
2	0.954545	0.93958	0.792469	0.876138	fig_6A	+/-	1
2	0.954545	0.940741	0.794585	0.877547	fig_6A	+/-	1
2	0.954545	0.941869	0.796663	0.878926	fig_6A	+/-	1
2	0.954545	0.942965	0.798706	0.880277	fig_6A	+/-	1
2	0.954545	0.944028	0.800712	0.881601	fig_6A	+/-	1
2	0.954545	0.945062	0.802684	0.882897	fig_6A	+/-	1
2	0.954545	0.946066	0.804622	0.884167	fig_6A	+/-	1
2	0.954545	0.947042	0.806527	0.885412	fig_6A	+/-	1
2	0.977273	0.947991	0.808399	0.886633	fig_6A	+/-	1
2	0.977273	0.948914	0.81024	0.887829	fig_6A	+/-	1
2	0.977273	0.949811	0.81205	0.889002	fig_6A	+/-	1
2	0.977273	0.950684	0.81383	0.890152	fig_6A	+/-	1
2	0.977273	0.951534	0.81558	0.89128	fig_6A	+/-	1
2	0.977273	0.952361	0.817301	0.892387	fig_6A	+/-	1
2	0.977273	0.953166	0.818994	0.893473	fig_6A	+/-	1
2	0.977273	0.95395	0.820659	0.894538	fig_6A	+/-	1
2	0.977273	0.954713	0.822297	0.895584	fig_6A	+/-	1
2	0.977273	0.955457	0.823909	0.89661	fig_6A	+/-	1
2	0.977273	0.956182	0.825495	0.897618	fig_6A	+/-	1
2	0.977273	0.956888	0.827056	0.898607	fig_6A	+/-	1
2	0.977273	0.957576	0.828592	0.899579	fig_6A	+/-	1
2	0.977273	0.958248	0.830104	0.900533	fig_6A	+/-	1
2	0.977273	0.958902	0.831592	0.901471	fig_6A	+/-	1
2	0.977273	0.959541	0.833057	0.902391	fig_6A	+/-	1
2	0.977273	0.960164	0.8345	0.903296	fig_6A	+/-	1
2	0.977273	0.960771	0.83592	0.904185	fig_6A	+/-	1
2	0.977273	0.961365	0.837318	0.905059	fig_6A	+/-	1
2	0.977273	0.961944	0.838696	0.905918	fig_6A	+/-	1
2	0.977273	0.962509	0.840052	0.906762	fig_6A	+/-	1
2	0.977273	0.963061	0.841388	0.907593	fig_6A	+/-	1
2	0.977273	0.9636	0.842704	0.908409	fig_6A	+/-	1
2	0.977273	0.964127	0.844	0.909212	fig_6A	+/-	1
2	0.977273	0.964642	0.845278	0.910001	fig_6A	+/-	1
2	0.977273	0.965145	0.846536	0.910778	fig_6A	+/-	1
2	0.977273	0.965636	0.847776	0.911542	fig_6A	+/-	1
2	0.977273	0.966117	0.848998	0.912294	fig_6A	+/-	1
2	0.977273	0.966587	0.850203	0.913034	fig_6A	+/-	1
2	0.977273	0.967046	0.85139	0.913762	fig_6A	+/-	1
2	0.977273	0.967496	0.85256	0.914478	fig_6A	+/-	1
2	0.977273	0.967935	0.853714	0.915184	fig_6A	+/-	1
2	0.977273	0.968366	0.854851	0.915878	fig_6A	+/-	1
2	0.977273	0.968786	0.855972	0.916562	fig_6A	+/-	1
2	0.977273	0.969198	0.857078	0.917235	fig_6A	+/-	1
2	0.977273	0.969602	0.858168	0.917898	fig_6A	+/-	1
2	0.977273	0.969997	0.859243	0.918551	fig_6A	+/-	1
2	1	0.970383	0.860303	0.919194	fig_6A	+/-	1
2	0	3.68303e-11	5.71101e-07	1.16927e-15	fig_6A	-/+	3
2	0	6.06037e-10	4.67609e-06	3.80213e-14	fig_6A	-/+	3
2	0	5.1542e-09	2.07974e-05	6.19874e-13	fig_6A	-/+	3
2	0	3.01889e-08	6.66644e-05	6.75668e-12	fig_6A	-/+	3
2	0	1.36911e-07	0.000172497	5.54018e-11	fig_6A	-/+	3
2	0	5.12511e-07	0.00038282	3.64554e-10	fig_6A	-/+	3
2	0	1.64862e-06	0.000756338	2.00555e-09	fig_6A	-/+	3
2	0	4.68477e-06	0.0013639	9.4895e-09	fig_6A	-/+	3
2	0	1.19986e-05	0.00228495	3.94286e-08	fig_6A	-/+	3
2	0	2.81231e-05	0.00360306	1.46167e-07	fig_6A	-/+	3
2	0	6.10479e-05	0.00540121	4.8959e-07	fig_6A	-/+	3
2	0	0.000123912	0.00775735	1.49695e-06	fig_6A	-/+	3
2	0	0.000237026	0.0107407	4.21371e-06	fig_6A	-/+	3
2	0	0.000430087	0.0144087	1.09983e-05	fig_6A	-/+	3
2	0	0.000744367	0.0188055	2.67832e-05	fig_6A	-/+	3
2	0	0.00123462	0.0239607	6.11797e-05	fig_6A	-/+	3
2	0	0.00197041	0.0298893	0.000131705	fig_6A	-/+	3
2	0	0.00303662	0.0365927	0.000268329	fig_6A	-/+	3
2	0	0.00453296	0.0440593	0.000519319	fig_6A	-/+	3
2	0	0.00657227	0.0522661	0.000958025	fig_6A	-/+	3
2	0.0227273	0.00927783	0.0611806	0.00168982	fig_6A	-/+	3
2	0.0227273	0.0127795	0.0707623	0.002858	fig_6A	-/+	3
2	0.0454545	0.0172094	0.0809646	0.00464712	fig_6A	-/+	3
2	0.0454545	0.0226965	0.0917363	0.0072823	fig_6A	-/+	3
2	0.0454545	0.0293617	0.103023	0.0110233	fig_6A	-/+	3
2	0.0454545	0.0373128	0.114769	0.0161527	fig_6A	-/+	3
2	0.0454545	0.0466398	0.126918	0.0229592	fig_6A	-/+	3
2	0.0454545	0.0574113	0.139413	0.0317163	fig_6A	-/+	3
2	0.0909091	0.0696715	0.152201	0.0426599	fig_6A	-/+	3
2	0.113636	0.0834386	0.165228	0.055967	fig_6A	-/+	3
2	0.113636	0.0987038	0.178445	0.0717375	fig_6A	-/+	3
2	0.113636	0.115432	0.191803	0.0899829	fig_6A	-/+	3
2	0.113636	0.133563	0.205258	0.110622	fig_6A	-/+	3
2	0.136364	0.153015	0.218769	0.133485	fig_6A	-/+	3
2	0.136364	0.173682	0.232297	0.158323	fig_6A	-/+	3
2	0.159091	0.195447	0.245809	0.184827	fig_6A	-/+	3
2	0.181818	0.218176	0.259273	0.212643	fig_6A	-/+	3
2	0.181818	0.241725	0.27266	0.241398	fig_6A	-/+	3
2	0.204545	0.265947	0.285945	0.270717	fig_6A	-/+	3
2	0.25	0.290689	0.299105	0.300242	fig_6A	-/+	3
2	0.295455	0.315803	0.312121	0.329643	fig_6A	-/+	3
2	0.318182	0.341141	0.324975	0.358633	fig_6A	-/+	3
2	0.340909	0.366562	0.337652	0.386968	fig_6A	-/+	3
2	0.363636	0.391934	0.35014	0.414451	fig_6A	-/+	3
2	0.409091	0.417132	0.362428	0.440935	fig_6A	-/+	3
2	0.431818	0.442044	0.374507	0.466311	fig_6A	-/+	3
2	0.431818	0.466568	0.38637	0.490513	fig_6A	-/+	3
2	0.454545	0.490616	0.39801	0.513505	fig_6A	-/+	3
2	0.5	0.514109	0.409424	0.535278	fig_6A	-/+	3
2	0.5	0.536981	0.420608	0.555846	fig_6A	-/+	3
2	0.522727	0.559177	0.43156	0.575238	fig_6A	-/+	3
2	0.568182	0.580654	0.442279	0.593494	fig_6A	-/+	3
2	0.613636	0.601378	0.452766	0.610666	fig_6A	-/+	3
2	0.636364	0.621324	0.463019	0.626806	fig_6A	-/+	3
2	0.681818	0.640477	0.473041	0.641974	fig_6A	-/+	3
2	0.727273	0.658827	0.482833	0.656226	fig_6A	-/+	3
2	0.75	0.676375	0.492398	0.669621	fig_6A	-/+	3
2	0.75	0.693123	0.501737	0.682214	fig_6A	-/+	3
2	0.772727	0.709082	0.510855	0.694059	fig_6A	-/+	3
2	0.772727	0.724266	0.519755	0.705208	fig_6A	-/+	3
2	0.840909	0.738692	0.52844	0.715708	fig_6A	-/+	3
2	0.840909	0.752381	0.536914	0.725606	fig_6A	-/+	3
2	0.840909	0.765356	0.545181	0.734943	fig_6A	-/+	3
2	0.863636	0.777641	0.553246	0.743759	fig_6A	-/+	3
2	0.886364	0.789263	0.561112	0.752089	fig_6A	-/+	3
2	0.886364	0.800248	0.568784	0.759969	fig_6A	-/+	3
2	0.886364	0.810624	0.576266	0.767429	fig_6A	-/+	3
2	0.886364	0.820419	0.583564	0.774497	fig_6A	-/+	3
2	0.886364	0.829661	0.59068	0.781201	fig_6A	-/+	3
2	0.886364	0.838377	0.597621	0.787565	fig_6A	-/+	3
2	0.886364	0.846593	0.604389	0.793612	fig_6A	-/+	3
2	0.886364	0.854337	0.61099	0.799362	fig_6A	-/+	3
2	0.886364	0.861634	0.617428	0.804835	fig_6A	-/+	3
2	0.886364	0.868508	0.623707	0.810049	fig_6A	-/+	3
2	0.886364	0.874984	0.629832	0.81502	fig_6A	-/+	3
2	0.886364	0.881084	0.635806	0.819763	fig_6A	-/+	3
2	0.909091	0.88683	0.641634	0.824293	fig_6A	-/+	3
2	0.909091	0.892243	0.64732	0.828622	fig_6A	-/+	3
2	0.909091	0.897343	0.652868	0.832762	fig_6A	-/+	3
2	0.909091	0.902148	0.658281	0.836725	fig_6A	-/+	3
2	0.909091	0.906678	0.663563	0.840521	fig_6A	-/+	3
2	0.909091	0.910947	0.668718	0.84416	fig_6A	-/+	3
2	0.909091	0.914973	0.673749	0.84765	fig_6A	-/+	3
2	0.909091	0.91877	0.678661	0.851001	fig_6A	-/+	3
2	0.909091	0.922352	0.683456	0.854218	fig_6A	-/+	3
2	0.909091	0.925734	0.688138	0.857311	fig_6A	-/+	3
2	0.909091	0.928926	0.692709	0.860285	fig_6A	-/+	3
2	0.909091	0.931942	0.697174	0.863147	fig_6A	-/+	3
2	0.909091	0.934791	0.701535	0.865903	fig_6A	-/+	3
2	0.909091	0.937485	0.705795	0.868558	fig_6A	-/+	3
2	0.909091	0.940032	0.709957	0.871118	fig_6A	-/+	3
2	0.909091	0.942443	0.714023	0.873586	fig_6A	-/+	3
2	0.909091	0.944724	0.717997	0.875969	fig_6A	-/+	3
2	0.909091	0.946885	0.721881	0.878269	fig_6A	-/+	3
2	0.909091	0.948933	0.725677	0.880491	fig_6A	-/+	3
2	0.909091	0.950874	0.729389	0.882638	fig_6A	-/+	3
2	0.909091	0.952716	0.733018	0.884715	fig_6A	-/+	3
2	0.931818	0.954463	0.736567	0.886724	fig_6A	-/+	3
2	0.931818	0.956122	0.740037	0.888669	fig_6A	-/+	3
2	0.931818	0.957698	0.743432	0.890551	fig_6A	-/+	3
2	0.931818	0.959196	0.746754	0.892376	fig_6A	-/+	3
2	0.931818	0.960621	0.750003	0.894143	fig_6A	-/+	3
2	0.931818	0.961977	0.753183	0.895857	fig_6A	-/+	3
2	0.931818	0.963267	0.756295	0.89752	fig_6A	-/+	3
2	0.931818	0.964496	0.759342	0.899133	fig_6A	-/+	3
2	0.931818	0.965668	0.762324	0.900699	fig_6A	-/+	3
2	0.931818	0.966784	0.765244	0.90222	fig_6A	-/+	3
2	0.931818	0.96785	0.768103	0.903697	fig_6A	-/+	3
2	0.931818	0.968867	0.770903	0.905133	fig_6A	-/+	3
2	0.931818	0.969838	0.773646	0.906529	fig_6A	-/+	3
2	0.931818	0.970766	0.776333	0.907886	fig_6A	-/+	3
2	0.931818	0.971653	0.778966	0.909206	fig_6A	-/+	3
2	0.931818	0.972502	0.781546	0.910491	fig_6A	-/+	3
2	0.931818	0.973314	0.784074	0.911742	fig_6A	-/+	3
2	0.954545	0.974091	0.786552	0.91296	fig_6A	-/+	3
2	0.977273	0.974835	0.788981	0.914147	fig_6A	-/+	3
2	0.977273	0.975549	0.791363	0.915303	fig_6A	-/+	3
2	0.977273	0.976233	0.793698	0.91643	fig_6A	-/+	3
2	0.977273	0.976889	0.795988	0.917528	fig_6A	-/+	3
2	0.977273	0.977519	0.798234	0.9186	fig_6A	-/+	3
2	0.977273	0.978124	0.800437	0.919645	fig_6A	-/+	3
2	0.977273	0.978704	0.802599	0.920665	fig_6A	-/+	3
2	0.977273	0.979263	0.80472	0.92166	fig_6A	-/+	3
2	0.977273	0.979799	0.806801	0.922632	fig_6A	-/+	3
2	0.977273	0.980315	0.808843	0.923581	fig_6A	-/+	3
2	0.977273	0.980812	0.810848	0.924508	fig_6A	-/+	3
2	0.977273	0.98129	0.812816	0.925414	fig_6A	-/+	3
2	0.977273	0.981751	0.814748	0.926299	fig_6A	-/+	3
2	0.977273	0.982194	0.816645	0.927164	fig_6A	-/+	3
2	0.977273	0.982622	0.818508	0.92801	fig_6A	-/+	3
2	0.977273	0.983034	0.820338	0.928837	fig_6A	-/+	3
2	0.977273	0.983432	0.822135	0.929646	fig_6A	-/+	3
2	0.977273	0.983816	0.823901	0.930438	fig_6A	-/+	3
2	0.977273	0.984187	0.825635	0.931213	fig_6A	-/+	3
2	0.977273	0.984545	0.82734	0.931971	fig_6A	-/+	3
2	0.977273	0.98489	0.829015	0.932713	fig_6A	-/+	3
2	0.977273	0.985224	0.830661	0.93344	fig_6A	-/+	3
2	0.977273	0.985548	0.832279	0.934152	fig_6A	-/+	3
2	0.977273	0.98586	0.833869	0.93485	fig_6A	-/+	3
2	0.977273	0.986162	0.835433	0.935533	fig_6A	-/+	3
2	0.977273	0.986455	0.83697	0.936203	fig_6A	-/+	3
2	0.977273	0.986738	0.838482	0.936859	fig_6A	-/+	3
2	0.977273	0.987012	0.839969	0.937503	fig_6A	-/+	3
2	0.977273	0.987278	0.841431	0.938134	fig_6A	-/+	3
2	0.977273	0.987536	0.84287	0.938752	fig_6A	-/+	3
2	0.977273	0.987785	0.844285	0.939359	fig_6A	-/+	3
2	0.977273	0.988027	0.845677	0.939955	fig_6A	-/+	3
2	0.977273	0.988262	0.847047	0.940539	fig_6A	-/+	3
2	0.977273	0.98849	0.848395	0.941112	fig_6A	-/+	3
2	0.977273	0.988711	0.849721	0.941675	fig_6A	-/+	3
2	0.977273	0.988926	0.851027	0.942227	fig_6A	-/+	3
2	0.977273	0.989134	0.852312	0.94277	fig_6A	-/+	3
2	0.977273	0.989337	0.853578	0.943302	fig_6A	-/+	3
2	0.977273	0.989533	0.854824	0.943825	fig_6A	-/+	3
2	0.977273	0.989725	0.85605	0.944339	fig_6A	-/+	3
2	0.977273	0.98991	0.857258	0.944844	fig_6A	-/+	3
2	0.977273	0.990091	0.858448	0.94534	fig_6A	-/+	3
2	0.977273	0.990267	0.859619	0.945828	fig_6A	-/+	3
2	0.977273	0.990438	0.860773	0.946307	fig_6A	-/+	3
2	0.977273	0.990605	0.86191	0.946777	fig_6A	-/+	3
2	0.977273	0.990767	0.86303	0.94724	fig_6A	-/+	3
2	0.977273	0.990925	0.864133	0.947696	fig_6A	-/+	3
2	0.977273	0.991078	0.865221	0.948143	fig_6A	-/+	3
2	0.977273	0.991228	0.866292	0.948584	fig_6A	-/+	3
2	0.977273	0.991374	0.867348	0.949017	fig_6A	-/+	3
2	0.977273	0.991516	0.868389	0.949443	fig_6A	-/+	3
2	0.977273	0.991655	0.869414	0.949862	fig_6A	-/+	3
2	0.977273	0.99179	0.870426	0.950274	fig_6A	-/+	3
2	0.977273	0.991921	0.871423	0.95068	fig_6A	-/+	3
2	0.977273	0.99205	0.872405	0.95108	fig_6A	-/+	3
2	0.977273	0.992175	0.873375	0.951473	fig_6A	-/+	3
2	1	0.992298	0.87433	0.95186	fig_6A	-/+	3
2	0	3.20036e-11	6.41986e-07	1.13553e-14	fig_6A	+/+	3
2	0	5.33839e-10	5.21893e-06	3.40218e-13	fig_6A	+/+	3
2	0	4.59879e-09	2.30599e-05	5.11426e-12	fig_6A	+/+	3
2	0	2.72628e-08	7.34721e-05	5.14375e-11	fig_6A	+/+	3
2	0	1.25052e-07	0.000189059	3.89469e-10	fig_6A	+/+	3
2	0	4.73132e-07	0.000417427	2.36845e-09	fig_6A	+/+	3
2	0	1.53725e-06	0.000820803	1.20522e-08	fig_6A	+/+	3
2	0	4.40944e-06	0.00147364	5.27951e-08	fig_6A	+/+	3
2	0	1.1393e-05	0.00245871	2.0328e-07	fig_6A	+/+	3
2	0	2.69238e-05	0.00386229	6.99041e-07	fig_6A	+/+	3
2	0	5.88945e-05	0.00576926	2.17428e-06	fig_6A	+/+	3
2	0	0.000120399	0.00825848	6.18021e-06	fig_6A	+/+	3
2	0	0.000231844	0.0113991	1.61915e-05	fig_6A	+/+	3
2	0	0.000423296	0.0152476	3.93835e-05	fig_6A	+/+	3
2	0	0.00073683	0.0198462	8.94931e-05	fig_6A	+/+	3
2	0	0.00122863	0.025222	0.000191017	fig_6A	+/+	3
2	0	0.00197049	0.0313874	0.000384802	fig_6A	+/+	3
2	0	0.00305049	0.0383401	0.000734751	fig_6A	+/+	3
2	0	0.00457259	0.0460652	0.00133489	fig_6A	+/+	3
2	0	0.00665495	0.0545364	0.00231559	fig_6A	+/+	3
2	0.0227273	0.00942713	0.0637179	0.00384744	fig_6A	+/+	3
2	0.0227273	0.0130261	0.0735661	0.00614113	fig_6A	+/+	3
2	0.0227273	0.0175914	0.0840315	0.00944213	fig_6A	+/+	3
2	0.0227273	0.0232598	0.0950604	0.0140196	fig_6A	+/+	3
2	0.0227273	0.0301594	0.106596	0.0201499	fig_6A	+/+	3
2	0.0454545	0.0384045	0.118582	0.0280963	fig_6A	+/+	3
2	0.0454545	0.0480906	0.130958	0.0380874	fig_6A	+/+	3
2	0.0454545	0.05929	0.143669	0.0502958	fig_6A	+/+	3
2	0.0454545	0.0720487	0.156658	0.0648219	fig_6A	+/+	3
2	0.0909091	0.0863848	0.169873	0.0816831	fig_6A	+/+	3
2	0.136364	0.102287	0.183263	0.10081	fig_6A	+/+	3
2	0.136364	0.119717	0.196779	0.12205	fig_6A	+/+	3
2	0.159091	0.138607	0.210378	0.145179	fig_6A	+/+	3
2	0.181818	0.158867	0.224018	0.169915	fig_6A	+/+	3
2	0.204545	0.180383	0.237662	0.19594	fig_6A	+/+	3
2	0.227273	0.203026	0.251275	0.222915	fig_6A	+/+	3
2	0.227273	0.226651	0.264827	0.250499	fig_6A	+/+	3
2	0.227273	0.251104	0.27829	0.278367	fig_6A	+/+	3
2	0.272727	0.276225	0.291638	0.30622	fig_6A	+/+	3
2	0.318182	0.301852	0.30485	0.333794	fig_6A	+/+	3
2	0.363636	0.327823	0.317907	0.360862	fig_6A	+/+	3
2	0.431818	0.353983	0.330793	0.387243	fig_6A	+/+	3
2	0.454545	0.380181	0.343492	0.412793	fig_6A	+/+	3
2	0.477273	0.406279	0.355993	0.437405	fig_6A	+/+	3
2	0.5	0.432145	0.368286	0.461009	fig_6A	+/+	3
2	0.5	0.457663	0.380362	0.483561	fig_6A	+/+	3
2	0.5	0.482728	0.392214	0.505041	fig_6A	+/+	3
2	0.5	0.507248	0.403839	0.52545	fig_6A	+/+	3
2	0.545455	0.531144	0.415231	0.544804	fig_6A	+/+	3
2	0.545455	0.554351	0.426388	0.56313	fig_6A	+/+	3
2	0.545455	0.576813	0.437308	0.580463	fig_6A	+/+	3
2	0.568182	0.59849	0.447992	0.596845	fig_6A	+/+	3
2	0.590909	0.619351	0.458438	0.612321	fig_6A	+/+	3
2	0.590909	0.639372	0.468648	0.626937	fig_6A	+/+	3
2	0.590909	0.658543	0.478623	0.640741	fig_6A	+/+	3
2	0.613636	0.676859	0.488366	0.653779	fig_6A	+/+	3
2	0.659091	0.694322	0.497879	0.666098	fig_6A	+/+	3
2	0.659091	0.710942	0.507165	0.67774	fig_6A	+/+	3
2	0.659091	0.726731	0.516228	0.68875	fig_6A	+/+	3
2	0.659091	0.741708	0.52507	0.699166	fig_6A	+/+	3
2	0.659091	0.755895	0.533697	0.709027	fig_6A	+/+	3
2	0.704545	0.769317	0.542111	0.718369	fig_6A	+/+	3
2	0.727273	0.782	0.550318	0.727224	fig_6A	+/+	3
2	0.75	0.793972	0.558322	0.735625	fig_6A	+/+	3
2	0.772727	0.805264	0.566126	0.7436	fig_6A	+/+	3
2	0.818182	0.815905	0.573737	0.751177	fig_6A	+/+	3
2	0.818182	0.825926	0.581157	0.75838	fig_6A	+/+	3
2	0.818182	0.835358	0.588392	0.765234	fig_6A	+/+	3
2	0.818182	0.84423	0.595447	0.771761	fig_6A	+/+	3
2	0.818182	0.852573	0.602325	0.77798	fig_6A	+/+	3
2	0.818182	0.860414	0.609032	0.783911	fig_6A	+/+	3
2	0.818182	0.867783	0.615571	0.789571	fig_6A	+/+	3
2	0.818182	0.874707	0.621948	0.794976	fig_6A	+/+	3
2	0.818182	0.881211	0.628166	0.800142	fig_6A	+/+	3
2	0.886364	0.88732	0.634231	0.805083	fig_6A	+/+	3
2	0.886364	0.89306	0.640145	0.809811	fig_6A	+/+	3
2	0.886364	0.898451	0.645914	0.81434	fig_6A	+/+	3
2	0.886364	0.903516	0.651541	0.81868	fig_6A	+/+	3
2	0.886364	0.908276	0.657031	0.822842	fig_6A	+/+	3
2	0.909091	0.912749	0.662387	0.826836	fig_6A	+/+	3
2	0.909091	0.916954	0.667612	0.830671	fig_6A	+/+	3
2	0.909091	0.920908	0.672712	0.834355	fig_6A	+/+	3
2	0.909091	0.924627	0.677688	0.837898	fig_6A	+/+	3
2	0.909091	0.928126	0.682546	0.841305	fig_6A	+/+	3
2	0.909091	0.931419	0.687287	0.844585	fig_6A	+/+	3
2	0.909091	0.934521	0.691916	0.847744	fig_6A	+/+	3
2	0.909091	0.937442	0.696436	0.850787	fig_6A	+/+	3
2	0.909091	0.940195	0.70085	0.853722	fig_6A	+/+	3
2	0.909091	0.942791	0.70516	0.856552	fig_6A	+/+	3
2	0.909091	0.94524	0.709371	0.859284	fig_6A	+/+	3
2	0.909091	0.947551	0.713484	0.861921	fig_6A	+/+	3
2	0.931818	0.949734	0.717502	0.86447	fig_6A	+/+	3
2	0.931818	0.951795	0.721429	0.866932	fig_6A	+/+	3
2	0.954545	0.953744	0.725267	0.869314	fig_6A	+/+	3
2	0.954545	0.955587	0.729018	0.871618	fig_6A	+/+	3
2	0.977273	0.957332	0.732685	0.873848	fig_6A	+/+	3
2	0.977273	0.958983	0.73627	0.876007	fig_6A	+/+	3
2	0.977273	0.960547	0.739775	0.878099	fig_6A	+/+	3
2	0.977273	0.96203	0.743204	0.880126	fig_6A	+/+	3
2	0.977273	0.963437	0.746557	0.882091	fig_6A	+/+	3
2	0.977273	0.964771	0.749837	0.883997	fig_6A	+/+	3
2	0.977273	0.966038	0.753047	0.885846	fig_6A	+/+	3
2	0.977273	0.967242	0.756187	0.887641	fig_6A	+/+	3
2	0.977273	0.968387	0.75926	0.889384	fig_6A	+/+	3
2	1	0.969475	0.762269	0.891077	fig_6A	+/+	3
