# Supplementary material for: Bacterial defenses against a natural antibiotic promote collateral resilience to clinical antibiotics
Source: PLoS Biol. 2021 Mar 10;19(3):e3001093. doi: 10.1371/journal.pbio.3001093 (PMC7946323; doi:10.1371/journal.pbio.3001093)
Supplement: S1 Data — This zipped folder contains Excel tables organized by figure, within which the raw data for individual panels are displayed in separate tabs, as well as a text file containing the R code for all functions that were written especially for this manuscript. (ZIP) [file pbio.3001093.s018.zip › Table_G.xlsx]

## Sheet: S1AB_fig
Notes: plots made in R - ggplot with geom_point() - using "treatment" and "oprI_norm_cDNA" (S1A Fig) or "log2_fold_change" (S1B Fig) columns
Additional notes: "oprI_norm_cDNA" means cDNA values normalized by the control gene oprI (see Methods section)
Fold changes were calculcated relative to the mean of the dphz samples without added PYO.
Code for plotting the mean: stat_summary(fun.y=mean, geom="point", shape=95, size=10, color="black")
gene	strain	PYO_added	treatment	replicate	oprI_norm_cDNA	fold_change	log2_fold_change
ahpB	dphz	0	dphz	R1	0.00974291	0.955213	-0.0661056
ahpB	dphz	0	dphz	R2	0.0111859	1.09668	0.133147
ahpB	dphz	0	dphz	R3	0.0096704	0.948104	-0.0768835
ahpB	dphz	1	dphz+PYO1	R1	0.011933	1.16993	0.226423
ahpB	dphz	1	dphz+PYO1	R2	0.0110951	1.08778	0.121387
ahpB	dphz	1	dphz+PYO1	R3	0.0130788	1.28227	0.358698
ahpB	dphz	10	dphz+PYO10	R1	0.0141537	1.38765	0.472645
ahpB	dphz	10	dphz+PYO10	R2	0.0124783	1.2234	0.290892
ahpB	dphz	10	dphz+PYO10	R3	0.00445063	0.436348	-1.19645
ahpB	dphz	100	dphz+PYO100	R1	0.239188	23.4504	4.55154
ahpB	dphz	100	dphz+PYO100	R2	0.356599	34.9616	5.1277
ahpB	dphz	100	dphz+PYO100	R3	0.702312	68.856	6.10551
ahpB	dphz	200	dphz+PYO200	R1	0.428095	41.9712	5.39133
ahpB	dphz	200	dphz+PYO200	R2	0.934217	91.5924	6.51716
ahpB	dphz	200	dphz+PYO200	R3	0.949048	93.0465	6.53988
katB	dphz	0	dphz	R1	0.0122511	0.956545	-0.0640955
katB	dphz	0	dphz	R2	0.013427	1.04836	0.0681311
katB	dphz	0	dphz	R3	0.0127449	0.995097	-0.0070904
katB	dphz	1	dphz+PYO1	R1	0.0113699	0.887743	-0.171787
katB	dphz	1	dphz+PYO1	R2	0.0135688	1.05943	0.0832829
katB	dphz	1	dphz+PYO1	R3	0.0143224	1.11827	0.161265
katB	dphz	10	dphz+PYO10	R1	0.014125	1.10286	0.141245
katB	dphz	10	dphz+PYO10	R2	0.0135347	1.05677	0.0796619
katB	dphz	10	dphz+PYO10	R3	0.00439091	0.342835	-1.54441
katB	dphz	100	dphz+PYO100	R1	0.239057	18.6651	4.22227
katB	dphz	100	dphz+PYO100	R2	0.21548	16.8243	4.07247
katB	dphz	100	dphz+PYO100	R3	0.269673	21.0556	4.39613
katB	dphz	200	dphz+PYO200	R1	0.408174	31.8696	4.99411
katB	dphz	200	dphz+PYO200	R2	0.330063	25.7707	4.68766
katB	dphz	200	dphz+PYO200	R3	0.372874	29.1134	4.86361
