# Supplementary material for: Bacterial defenses against a natural antibiotic promote collateral resilience to clinical antibiotics
Source: PLoS Biol. 2021 Mar 10;19(3):e3001093. doi: 10.1371/journal.pbio.3001093 (PMC7946323; doi:10.1371/journal.pbio.3001093)
Supplement: S1 Data — This zipped folder contains Excel tables organized by figure, within which the raw data for individual panels are displayed in separate tabs, as well as a text file containing the R code for all functions that were written especially for this manuscript. (ZIP) [file pbio.3001093.s018.zip › Table_H.xlsx]

## Sheet: S2_S3_figs
Notes: this is the complete qPCR dataset for the efflux genes (testing induction by PYO). The plots were made in R - ggplot with geom_point() - using "treatment" and "oprI_norm_cDNA" (S2 Fig) or "log2_fold_change" (S3 Fig) columns.
Additional notes: data were split for each gene in other to generate the plots. "oprI_norm_cDNA" means cDNA values normalized by the control gene oprI (see Methods section).
Fold changes were calculcated relative to the mean of the dphz samples without added PYO.
Code for plotting the mean: stat_summary(fun.y=mean, geom="point", shape=95, size=10, color="black")
gene	strain	PYO_added	treatment	replicate	efflux_system	oprI_norm_cDNA	fold_change	log2_fold_change
mexG	WT	0	WT	R1	mexGHI	0.339648	10.3659	3.37378
mexG	WT	0	WT	R2	mexGHI	0.238008	7.2639	2.86074
mexG	WT	0	WT	R3	mexGHI	0.448922	13.7009	3.7762
mexG	dphz	0	dphz	R1	mexGHI	0.0278161	0.848937	-0.236271
mexG	dphz	0	dphz	R2	mexGHI	0.0350129	1.06858	0.0956943
mexG	dphz	0	dphz	R3	mexGHI	0.0354685	1.08248	0.114345
mexG	dphz	1	dphz+PYO1	R1	mexGHI	0.0706827	2.15721	1.10916
mexG	dphz	1	dphz+PYO1	R2	mexGHI	0.0784304	2.39366	1.25922
mexG	dphz	1	dphz+PYO1	R3	mexGHI	0.0817049	2.4936	1.31823
mexG	dphz	10	dphz+PYO10	R1	mexGHI	0.172591	5.26741	2.39709
mexG	dphz	10	dphz+PYO10	R2	mexGHI	0.158694	4.84327	2.27598
mexG	dphz	10	dphz+PYO10	R3	mexGHI	0.0706247	2.15544	1.10798
mexG	dphz	100	dphz+PYO100	R1	mexGHI	0.468814	14.308	3.83875
mexG	dphz	100	dphz+PYO100	R2	mexGHI	0.365911	11.1674	3.48123
mexG	dphz	100	dphz+PYO100	R3	mexGHI	0.31513	9.61766	3.26569
mexG	dphz	200	dphz+PYO200	R1	mexGHI	0.692283	21.1282	4.4011
mexG	dphz	200	dphz+PYO200	R2	mexGHI	0.468953	14.3123	3.83918
mexG	dphz	200	dphz+PYO200	R3	mexGHI	0.524788	16.0163	4.00147
mexH	WT	0	WT	R1	mexGHI	0.289181	17.1374	4.09908
mexH	WT	0	WT	R2	mexGHI	0.222388	13.1791	3.72018
mexH	WT	0	WT	R3	mexGHI	0.405217	24.0139	4.5858
mexH	dphz	0	dphz	R1	mexGHI	0.0169256	1.00304	0.00438606
mexH	dphz	0	dphz	R2	mexGHI	0.0175518	1.04015	0.0567982
mexH	dphz	0	dphz	R3	mexGHI	0.0161453	0.9568	-0.06371
mexH	dphz	1	dphz+PYO1	R1	mexGHI	0.0502056	2.97528	1.57303
mexH	dphz	1	dphz+PYO1	R2	mexGHI	0.0557101	3.30149	1.72312
mexH	dphz	1	dphz+PYO1	R3	mexGHI	0.0612338	3.62884	1.85951
mexH	dphz	10	dphz+PYO10	R1	mexGHI	0.128915	7.63976	2.93353
mexH	dphz	10	dphz+PYO10	R2	mexGHI	0.117111	6.94023	2.79498
mexH	dphz	10	dphz+PYO10	R3	mexGHI	0.0512491	3.03712	1.6027
mexH	dphz	100	dphz+PYO100	R1	mexGHI	0.331327	19.6351	4.29536
mexH	dphz	100	dphz+PYO100	R2	mexGHI	0.254215	15.0653	3.91315
mexH	dphz	100	dphz+PYO100	R3	mexGHI	0.235067	13.9305	3.80018
mexH	dphz	200	dphz+PYO200	R1	mexGHI	0.411677	24.3968	4.60862
mexH	dphz	200	dphz+PYO200	R2	mexGHI	0.319865	18.9558	4.24457
mexH	dphz	200	dphz+PYO200	R3	mexGHI	0.373077	22.1093	4.46658
mexE	WT	0	WT	R1	mexEF	0.0142482	2.82384	1.49766
mexE	WT	0	WT	R2	mexEF	0.0156869	3.10897	1.63644
mexE	WT	0	WT	R3	mexEF	0.0155362	3.07911	1.62251
mexE	dphz	0	dphz	R1	mexEF	0.0047747	0.946293	-0.0796408
mexE	dphz	0	dphz	R2	mexEF	0.00507533	1.00587	0.00845056
mexE	dphz	0	dphz	R3	mexEF	0.00528703	1.04783	0.0674076
mexE	dphz	1	dphz+PYO1	R1	mexEF	0.0117264	2.32404	1.21663
mexE	dphz	1	dphz+PYO1	R2	mexEF	0.0104267	2.06645	1.04715
mexE	dphz	1	dphz+PYO1	R3	mexEF	0.00920556	1.82444	0.867455
mexE	dphz	10	dphz+PYO10	R1	mexEF	0.0249434	4.94352	2.30554
mexE	dphz	10	dphz+PYO10	R2	mexEF	0.027773	5.50431	2.46056
mexE	dphz	10	dphz+PYO10	R3	mexEF	0.010573	2.09545	1.06726
mexE	dphz	100	dphz+PYO100	R1	mexEF	0.0375302	7.43807	2.89493
mexE	dphz	100	dphz+PYO100	R2	mexEF	0.0426875	8.4602	3.08069
mexE	dphz	100	dphz+PYO100	R3	mexEF	0.0424588	8.41487	3.07294
mexE	dphz	200	dphz+PYO200	R1	mexEF	0.0305738	6.0594	2.59917
mexE	dphz	200	dphz+PYO200	R2	mexEF	0.0418709	8.29835	3.05282
mexE	dphz	200	dphz+PYO200	R3	mexEF	0.044767	8.87233	3.14931
mexF	WT	0	WT	R1	mexEF	0.0127645	1.96307	0.97311
mexF	WT	0	WT	R2	mexEF	0.0214292	3.29561	1.72054
mexF	WT	0	WT	R3	mexEF	0.0222041	3.41479	1.7718
mexF	dphz	0	dphz	R1	mexEF	0.00569477	0.875802	-0.191324
mexF	dphz	0	dphz	R2	mexEF	0.00686029	1.05505	0.0773093
mexF	dphz	0	dphz	R3	mexEF	0.00695198	1.06915	0.0964642
mexF	dphz	1	dphz+PYO1	R1	mexEF	0.00912817	1.40383	0.489365
mexF	dphz	1	dphz+PYO1	R2	mexEF	0.00886284	1.36302	0.446808
mexF	dphz	1	dphz+PYO1	R3	mexEF	0.0106962	1.64497	0.718061
mexF	dphz	10	dphz+PYO10	R1	mexEF	0.0192941	2.96726	1.56913
mexF	dphz	10	dphz+PYO10	R2	mexEF	0.0303466	4.66703	2.2225
mexF	dphz	10	dphz+PYO10	R3	mexEF	0.012262	1.88578	0.91516
mexF	dphz	100	dphz+PYO100	R1	mexEF	0.0370558	5.69884	2.51067
mexF	dphz	100	dphz+PYO100	R2	mexEF	0.0461376	7.09554	2.82691
mexF	dphz	100	dphz+PYO100	R3	mexEF	0.042747	6.57409	2.71679
mexF	dphz	200	dphz+PYO200	R1	mexEF	0.0342586	5.26865	2.39743
mexF	dphz	200	dphz+PYO200	R2	mexEF	0.0489401	7.52652	2.91198
mexF	dphz	200	dphz+PYO200	R3	mexEF	0.0352868	5.42678	2.4401
mexA	WT	0	WT	R1	mexAB	0.219846	1.76761	0.821797
mexA	WT	0	WT	R2	mexAB	0.425314	3.4196	1.77383
mexA	WT	0	WT	R3	mexAB	0.371836	2.98963	1.57997
mexA	dphz	0	dphz	R1	mexAB	0.131579	1.05792	0.0812335
mexA	dphz	0	dphz	R2	mexAB	0.123847	0.995755	-0.00613712
mexA	dphz	0	dphz	R3	mexAB	0.117699	0.946323	-0.0795958
mexA	dphz	100	dphz+PYO100	R1	mexAB	0.177132	1.42418	0.51013
mexA	dphz	100	dphz+PYO100	R2	mexAB	0.193105	1.5526	0.634686
mexA	dphz	100	dphz+PYO100	R3	mexAB	0.178247	1.43314	0.519177
mexB	WT	0	WT	R1	mexAB	0.185384	1.77749	0.829844
mexB	WT	0	WT	R2	mexAB	0.328195	3.1468	1.65388
mexB	WT	0	WT	R3	mexAB	0.290514	2.7855	1.47794
mexB	dphz	0	dphz	R1	mexAB	0.103222	0.989709	-0.0149242
mexB	dphz	0	dphz	R2	mexAB	0.112746	1.08103	0.112408
mexB	dphz	0	dphz	R3	mexAB	0.0969172	0.92926	-0.105846
mexB	dphz	100	dphz+PYO100	R1	mexAB	0.124991	1.19844	0.261154
mexB	dphz	100	dphz+PYO100	R2	mexAB	0.126204	1.21007	0.275087
mexB	dphz	100	dphz+PYO100	R3	mexAB	0.129381	1.24053	0.310957
mexC	WT	0	WT	R1	mexCD	0.000945489	0.751362	-0.412419
mexC	WT	0	WT	R2	mexCD	0.00159372	1.2665	0.340842
mexC	WT	0	WT	R3	mexCD	0.00133957	1.06453	0.0902191
mexC	dphz	0	dphz	R1	mexCD	0.00127513	1.01332	0.0190916
mexC	dphz	0	dphz	R2	mexCD	0.00136758	1.08679	0.120072
mexC	dphz	0	dphz	R3	mexCD	0.00113239	0.89989	-0.15218
mexC	dphz	100	dphz+PYO100	R1	mexCD	0.00209137	1.66197	0.732897
mexC	dphz	100	dphz+PYO100	R2	mexCD	0.0018748	1.48987	0.575186
mexC	dphz	100	dphz+PYO100	R3	mexCD	0.00311814	2.47793	1.30913
mexD	WT	0	WT	R1	mexCD	0.00209433	0.811374	-0.30156
mexD	WT	0	WT	R2	mexCD	0.00277892	1.07659	0.106472
mexD	WT	0	WT	R3	mexCD	0.00322877	1.25087	0.322934
mexD	dphz	0	dphz	R1	mexCD	0.00259949	1.00708	0.0101789
mexD	dphz	0	dphz	R2	mexCD	0.00234035	0.906686	-0.141326
mexD	dphz	0	dphz	R3	mexCD	0.0028038	1.08623	0.119335
mexD	dphz	100	dphz+PYO100	R1	mexCD	0.0027729	1.07426	0.103346
mexD	dphz	100	dphz+PYO100	R2	mexCD	0.00323539	1.25344	0.325891
mexD	dphz	100	dphz+PYO100	R3	mexCD	0.0029556	1.14504	0.1954
mexJ	WT	0	WT	R1	mexJK	0.0104199	1.39532	0.480591
mexJ	WT	0	WT	R2	mexJK	0.0220508	2.95281	1.56209
mexJ	WT	0	WT	R3	mexJK	0.0233398	3.12541	1.64405
mexJ	dphz	0	dphz	R1	mexJK	0.00741132	0.992443	-0.0109431
mexJ	dphz	0	dphz	R2	mexJK	0.00772775	1.03482	0.0493744
mexJ	dphz	0	dphz	R3	mexJK	0.00726418	0.97274	-0.0398732
mexJ	dphz	100	dphz+PYO100	R1	mexJK	0.00670045	0.897251	-0.156417
mexJ	dphz	100	dphz+PYO100	R2	mexJK	0.0062409	0.835713	-0.25892
mexJ	dphz	100	dphz+PYO100	R3	mexJK	0.00535027	0.71645	-0.481062
mexK	WT	0	WT	R1	mexJK	0.0168038	1.01972	0.0281712
mexK	WT	0	WT	R2	mexJK	0.0335918	2.03848	1.02749
mexK	WT	0	WT	R3	mexJK	0.0342213	2.07668	1.05428
mexK	dphz	0	dphz	R1	mexJK	0.0153482	0.93139	-0.102543
mexK	dphz	0	dphz	R2	mexJK	0.0177277	1.07578	0.105389
mexK	dphz	0	dphz	R3	mexJK	0.0163606	0.992826	-0.0103873
mexK	dphz	100	dphz+PYO100	R1	mexJK	0.0116105	0.704569	-0.505187
mexK	dphz	100	dphz+PYO100	R2	mexJK	0.00847085	0.514044	-0.960036
mexK	dphz	100	dphz+PYO100	R3	mexJK	0.0100497	0.609857	-0.713457
mexM	WT	0	WT	R1	mexMN	0.00100062	0.49801	-1.00575
mexM	WT	0	WT	R2	mexMN	0.00225426	1.12195	0.166011
mexM	WT	0	WT	R3	mexMN	0.00187165	0.931525	-0.102334
mexM	dphz	0	dphz	R1	mexMN	0.00172479	0.858432	-0.220225
mexM	dphz	0	dphz	R2	mexMN	0.00180357	0.897642	-0.155788
mexM	dphz	0	dphz	R3	mexMN	0.00249934	1.24393	0.314901
mexM	dphz	100	dphz+PYO100	R1	mexMN	0.00142844	0.710937	-0.492205
mexM	dphz	100	dphz+PYO100	R2	mexMN	0.00175876	0.875339	-0.192087
mexM	dphz	100	dphz+PYO100	R3	mexMN	0.00168921	0.840723	-0.250297
mexN	WT	0	WT	R1	mexMN	0.00051146	0.406345	-1.29922
mexN	WT	0	WT	R2	mexMN	0.000894222	0.710442	-0.49321
mexN	WT	0	WT	R3	mexMN	0.00162598	1.29181	0.369392
mexN	dphz	0	dphz	R1	mexMN	0.000699393	0.555654	-0.847741
mexN	dphz	0	dphz	R2	mexMN	0.00213799	1.69859	0.764339
mexN	dphz	0	dphz	R3	mexMN	0.000938668	0.745754	-0.423229
mexN	dphz	100	dphz+PYO100	R1	mexMN	0.00199605	1.58582	0.665232
mexN	dphz	100	dphz+PYO100	R2	mexMN	0.00079308	0.630087	-0.666377
mexN	dphz	100	dphz+PYO100	R3	mexMN	0.00097031	0.770892	-0.375399
mexQ	WT	0	WT	R1	mexPQ	0.00170717	0.768113	-0.38061
mexQ	WT	0	WT	R2	mexPQ	0.00338452	1.52281	0.606737
mexQ	WT	0	WT	R3	mexPQ	0.00380077	1.7101	0.774079
mexQ	dphz	0	dphz	R1	mexPQ	0.0023677	1.06531	0.0912708
mexQ	dphz	0	dphz	R2	mexPQ	0.00183296	0.824712	-0.278038
mexQ	dphz	0	dphz	R3	mexPQ	0.00246698	1.10998	0.150534
mexQ	dphz	100	dphz+PYO100	R1	mexPQ	0.00233077	1.04869	0.0685906
mexQ	dphz	100	dphz+PYO100	R2	mexPQ	0.00267857	1.20518	0.269247
mexQ	dphz	100	dphz+PYO100	R3	mexPQ	0.00304611	1.37055	0.454753
mexV	WT	0	WT	R1	mexVW	0.00431056	0.569696	-0.811735
mexV	WT	0	WT	R2	mexVW	0.0106367	1.40577	0.491363
mexV	WT	0	WT	R3	mexVW	0.0152656	2.01754	1.0126
mexV	dphz	0	dphz	R1	mexVW	0.00749395	0.990423	-0.013883
mexV	dphz	0	dphz	R2	mexVW	0.0078695	1.04006	0.0566619
mexV	dphz	0	dphz	R3	mexVW	0.00733579	0.96952	-0.044657
mexV	dphz	100	dphz+PYO100	R1	mexVW	0.00975127	1.28876	0.365981
mexV	dphz	100	dphz+PYO100	R2	mexVW	0.00853426	1.12791	0.173655
mexV	dphz	100	dphz+PYO100	R3	mexVW	0.00722338	0.954663	-0.0669367
mexW	WT	0	WT	R1	mexVW	0.00760089	0.878054	-0.187618
mexW	WT	0	WT	R2	mexVW	0.00711228	0.821611	-0.283473
mexW	WT	0	WT	R3	mexVW	0.00835477	0.965143	-0.0511851
mexW	dphz	0	dphz	R1	mexVW	0.00803165	0.927816	-0.10809
mexW	dphz	0	dphz	R2	mexVW	0.00974414	1.12564	0.170749
mexW	dphz	0	dphz	R3	mexVW	0.00819375	0.946542	-0.0792619
mexW	dphz	100	dphz+PYO100	R1	mexVW	0.00772497	0.892389	-0.164255
mexW	dphz	100	dphz+PYO100	R2	mexVW	0.00750182	0.86661	-0.206545
mexW	dphz	100	dphz+PYO100	R3	mexVW	0.00768825	0.888147	-0.17113
mexX	WT	0	WT	R1	mexXY	0.000745159	0.809179	-0.305469
mexX	WT	0	WT	R2	mexXY	0.000654393	0.710616	-0.492859
mexX	WT	0	WT	R3	mexXY	0.000981946	1.06631	0.0926272
mexX	dphz	0	dphz	R1	mexXY	0.000646184	0.7017	-0.511073
mexX	dphz	0	dphz	R2	mexXY	0.000599414	0.650913	-0.619463
mexX	dphz	0	dphz	R3	mexXY	0.00151705	1.64739	0.720179
mexX	dphz	100	dphz+PYO100	R1	mexXY	0.00062441	0.678056	-0.560524
mexX	dphz	100	dphz+PYO100	R2	mexXY	0.000516358	0.560721	-0.834645
mexX	dphz	100	dphz+PYO100	R3	mexXY	0.000682284	0.740902	-0.432645
muxB	WT	0	WT	R1	muxABC	0.00767833	0.865765	-0.207953
muxB	WT	0	WT	R2	muxABC	0.0108673	1.22534	0.293179
muxB	WT	0	WT	R3	muxABC	0.0114043	1.28588	0.362759
muxB	dphz	0	dphz	R1	muxABC	0.00846032	0.953937	-0.0680338
muxB	dphz	0	dphz	R2	muxABC	0.00810242	0.913583	-0.130393
muxB	dphz	0	dphz	R3	muxABC	0.0100438	1.13248	0.179486
muxB	dphz	100	dphz+PYO100	R1	muxABC	0.00753872	0.850023	-0.234427
muxB	dphz	100	dphz+PYO100	R2	muxABC	0.0085515	0.964218	-0.0525689
muxB	dphz	100	dphz+PYO100	R3	muxABC	0.00829302	0.935073	-0.0968496
muxC	WT	0	WT	R1	muxABC	0.0136787	0.782381	-0.354057
muxC	WT	0	WT	R2	muxABC	0.0214735	1.22822	0.296566
muxC	WT	0	WT	R3	muxABC	0.0167241	0.956567	-0.0640627
muxC	dphz	0	dphz	R1	muxABC	0.0165068	0.944137	-0.0829324
muxC	dphz	0	dphz	R2	muxABC	0.0154765	0.885207	-0.175913
muxC	dphz	0	dphz	R3	muxABC	0.0204672	1.17066	0.227318
muxC	dphz	100	dphz+PYO100	R1	muxABC	0.0112755	0.644924	-0.632798
muxC	dphz	100	dphz+PYO100	R2	muxABC	0.0125154	0.715839	-0.482293
muxC	dphz	100	dphz+PYO100	R3	muxABC	0.0139033	0.795226	-0.330563
triA	WT	0	WT	R1	triABC	0.0358915	1.75024	0.807552
triA	WT	0	WT	R2	triABC	0.0247962	1.20918	0.274028
triA	WT	0	WT	R3	triABC	0.0268343	1.30857	0.387989
triA	dphz	0	dphz	R1	triABC	0.0193543	0.943805	-0.0834396
triA	dphz	0	dphz	R2	triABC	0.0205509	1.00216	0.00311203
triA	dphz	0	dphz	R3	triABC	0.0216147	1.05404	0.0759238
triA	dphz	100	dphz+PYO100	R1	triABC	0.0232442	1.1335	0.18078
triA	dphz	100	dphz+PYO100	R2	triABC	0.0194446	0.94821	-0.0767221
triA	dphz	100	dphz+PYO100	R3	triABC	0.0198657	0.968743	-0.0458147
