# Supplementary material for: Bacterial defenses against a natural antibiotic promote collateral resilience to clinical antibiotics
Source: PLoS Biol. 2021 Mar 10;19(3):e3001093. doi: 10.1371/journal.pbio.3001093 (PMC7946323; doi:10.1371/journal.pbio.3001093)
Supplement: S1 Data — This zipped folder contains Excel tables organized by figure, within which the raw data for individual panels are displayed in separate tabs, as well as a text file containing the R code for all functions that were written especially for this manuscript. (ZIP) [file pbio.3001093.s018.zip › Table_I.xlsx]

## Sheet: S4B_fig
Notes: plots made in R - ggplot with geom_point() - using "sample" and "survival(%)" columns. Data were split by each antibiotic in order to generate the plots.
Additional notes: concentration = antibiotic concentration, in µg/mL.
Code for plotting the mean: stat_summary(fun.y=mean, geom="point", shape=95, size=10, color="black")
sample	antibiotic	concentration	replicate	survival(%)	PYO_added
NoPYO	cip	0.5	R1	0.0254545	no
NoPYO	cip	0.5	R2	0.0363636	no
NoPYO	cip	0.5	R3	0.0327273	no
NoPYO	cip	0.5	R4	0.04	no
NoPYO	tob	4	R1	0.203636	no
NoPYO	tob	4	R2	0.167273	no
NoPYO	tob	4	R3	0.0727273	no
PYO100	cip	0.5	R1	0.237226	yes
PYO100	cip	0.5	R2	0.20073	yes
PYO100	cip	0.5	R3	0.193431	yes
PYO100	cip	0.5	R4	0.222628	yes
PYO100	tob	4	R1	0.0620438	yes
PYO100	tob	4	R2	0.0145985	yes
PYO100	tob	4	R3	0.0182482	yes
NoPYO	lvx	1	R1	0.420327	no
NoPYO	lvx	1	R2	0.33764	no
NoPYO	lvx	1	R3	0.361757	no
NoPYO	lvx	1	R4	0.320413	no
NoPYO	gen	16	R1	0.0261843	no
NoPYO	gen	16	R2	0.00413437	no
NoPYO	gen	16	R3	0.0113695	no
NoPYO	gen	16	R4	0.00275624	no
PYO100	lvx	1	R1	1.78439	yes
PYO100	lvx	1	R2	1.44981	yes
PYO100	lvx	1	R3	1.93309	yes
PYO100	lvx	1	R4	3.04833	yes
PYO100	gen	16	R1	0.00297398	yes
PYO100	gen	16	R2	0.00260223	yes
PYO100	gen	16	R3	0.00334572	yes
PYO100	gen	16	R4	0.00111524	yes

## Sheet: S4C_fig
Notes: plot made in R - ggplot with geom_point() - using "sample" and "cfus/mL" columns.
Code for plotting the mean: stat_summary(fun.y=mean, geom="point", shape=95, size=10, color="black")
sample	replicate	cfus/mL	PYO_added	experiment_info
dphz	R1	3470000000	no	control_no_antibiotic
dphz+PYO	R1	3300000000	yes	control_no_antibiotic
dphz	R2	3390000000	no	control_no_antibiotic
dphz+PYO	R2	3310000000	yes	control_no_antibiotic
dphz	R3	3180000000	no	control_no_antibiotic
dphz+PYO	R3	2820000000	yes	control_no_antibiotic
dphz	R4	3200000000	no	control_no_antibiotic
dphz+PYO	R4	3290000000	yes	control_no_antibiotic

## Sheet: S4E_fig
Notes: plot made in R - ggplot with geom_point() - using "time" and "log2_ratio" columns.
Data for this experiment is also available Table B in S1 Data (together with the other microscopy experiments)
See Methods section to see how the ratio was calculated. For each position (i.e. imaged area), time = "first" means the first time imaged (0h) and "last" means last time imaged (12.5h for this experiment - see paper).
Code for plotting the mean: stat_summary(fun.y=mean, geom="point", shape=95, size=10, color="black")
position	time	experiment	ratio	log2_ratio
1	first	2_dphz-mapple_wt-gfp	0.70838	-0.497405
1	last	2_dphz-mapple_wt-gfp	1.52784	0.611491
2	first	2_dphz-mapple_wt-gfp	0.640501	-0.642727
2	last	2_dphz-mapple_wt-gfp	1.43694	0.523003
3	first	2_dphz-mapple_wt-gfp	0.647869	-0.626225
3	last	2_dphz-mapple_wt-gfp	1.84435	0.88311
4	first	2_dphz-mapple_wt-gfp	0.627455	-0.672417
4	last	2_dphz-mapple_wt-gfp	0.614579	-0.70233
5	first	2_dphz-mapple_wt-gfp	0.714319	-0.48536
5	last	2_dphz-mapple_wt-gfp	1.74187	0.80064
6	first	2_dphz-mapple_wt-gfp	0.691839	-0.531491
6	last	2_dphz-mapple_wt-gfp	2.19423	1.13372
7	first	2_dphz-mapple_wt-gfp	0.728396	-0.457205
7	last	2_dphz-mapple_wt-gfp	1.68469	0.752482
8	first	2_dphz-mapple_wt-gfp	0.68323	-0.549557
8	last	2_dphz-mapple_wt-gfp	1.16305	0.217913
9	first	2_dphz-mapple_wt-gfp	0.739712	-0.434964
9	last	2_dphz-mapple_wt-gfp	5.10439	2.35174
10	first	2_dphz-mapple_wt-gfp	1.04254	0.0601088
10	last	2_dphz-mapple_wt-gfp	5.03956	2.3333
11	first	2_dphz-mapple_wt-gfp	1.03738	0.0529498
11	last	2_dphz-mapple_wt-gfp	4.31861	2.11057
12	first	2_dphz-mapple_wt-gfp	0.688594	-0.538275
12	last	2_dphz-mapple_wt-gfp	1.89899	0.925235
13	first	2_dphz-mapple_wt-gfp	0.752162	-0.410885
13	last	2_dphz-mapple_wt-gfp	8.62506	3.10854
14	first	2_dphz-mapple_wt-gfp	0.689868	-0.535607
14	last	2_dphz-mapple_wt-gfp	0.822921	-0.281175
15	first	2_dphz-mapple_wt-gfp	0.649955	-0.621587
15	last	2_dphz-mapple_wt-gfp	1.53832	0.621357
16	first	2_dphz-mapple_wt-gfp	0.666246	-0.585873
16	last	2_dphz-mapple_wt-gfp	2.45073	1.29321

## Sheet: S4F_fig
Notes: plots made in R - ggplot with geom_point() - using "sample" and "survival(%)" columns. Data were split by each time in order to generate the plots.
Additional notes: concentration = antibiotic concentration, in µg/mL.
Code for plotting the mean: stat_summary(fun.y=mean, geom="point", shape=95, size=10, color="black")
sample	time	antibiotic	concentration	replicate	survival(%)
WT	2_days	cip	10	R1	0.0227778
dphz	2_days	cip	10	R1	0.00165289
dphz+PYO	2_days	cip	10	R1	0.0310606
WT	2_days	cip	10	R2	0.0270886
dphz	2_days	cip	10	R2	0.00185841
dphz+PYO	2_days	cip	10	R2	0.0196429
WT	2_days	cip	10	R3	0.0218919
dphz	2_days	cip	10	R3	0.00318182
dphz+PYO	2_days	cip	10	R3	0.0242188
WT	2_days	cip	10	R4	0.0190909
dphz	2_days	cip	10	R4	0.00202247
dphz+PYO	2_days	cip	10	R4	0.024
WT	7_days	cip	10	R1	0.04
dphz	7_days	cip	10	R1	0.0123967
dphz+PYO	7_days	cip	10	R1	0.0421053
WT	7_days	cip	10	R2	0.043038
dphz	7_days	cip	10	R2	0.020354
dphz+PYO	7_days	cip	10	R2	0.0357143
WT	7_days	cip	10	R3	0.0486486
dphz	7_days	cip	10	R3	0.0172727
dphz+PYO	7_days	cip	10	R3	0.03125
WT	7_days	cip	10	R4	0.0506494
dphz	7_days	cip	10	R4	0.0101124
dphz+PYO	7_days	cip	10	R4	0.033

## Sheet: S4G_fig
Notes: plots made in R - ggplot with geom_point() - using "sample" and "survival(%)" columns. Data were split by each "concentration" and "PABN_added" in order to generate the plots.
Additional notes: concentration = antibiotic concentration, in µg/mL.
Code for plotting the mean: stat_summary(fun.y=mean, geom="point", shape=95, size=10, color="black")
sample	antibiotic	concentration	replicate	survival(%)	PABN_added
dphz	cip	1	R1	14.6919	no
dphz	cip	10	R1	0.007109	no
dphz+PYO	cip	1	R1	44.1048	no
dphz+PYO	cip	10	R1	0.0240175	no
dphz	cip	1	R1	1.27972	yes
dphz	cip	10	R1	0.0223776	yes
dphz+PYO	cip	1	R1	6.36364	yes
dphz+PYO	cip	10	R1	0.0127273	yes
dphz	cip	1	R2	17.9104	no
dphz	cip	10	R2	0.0134328	no
dphz+PYO	cip	1	R2	56.5217	no
dphz+PYO	cip	10	R2	0.0213043	no
dphz	cip	1	R2	0.676692	yes
dphz	cip	10	R2	0.0203008	yes
dphz+PYO	cip	1	R2	4.5	yes
dphz+PYO	cip	10	R2	0.015	yes
dphz	cip	1	R3	16.309	no
dphz	cip	10	R3	0.00729614	no
dphz+PYO	cip	1	R3	47.4654	no
dphz+PYO	cip	10	R3	0.0239631	no
dphz	cip	1	R3	1.07407	yes
dphz	cip	10	R3	0.0192593	yes
dphz+PYO	cip	1	R3	5.41899	yes
dphz+PYO	cip	10	R3	0.0122905	yes
dphz	cip	1	R4	17.0455	no
dphz	cip	10	R4	0.0102273	no
dphz+PYO	cip	1	R4	50.2513	no
dphz+PYO	cip	10	R4	0.0150754	no
dphz	cip	1	R4	0.869919	yes
dphz	cip	10	R4	0.0121951	yes
dphz+PYO	cip	1	R4	4.36047	yes
dphz+PYO	cip	10	R4	0.00930233	yes
