# Supplementary material for: Bacterial defenses against a natural antibiotic promote collateral resilience to clinical antibiotics
Source: PLoS Biol. 2021 Mar 10;19(3):e3001093. doi: 10.1371/journal.pbio.3001093 (PMC7946323; doi:10.1371/journal.pbio.3001093)
Supplement: S1 Data — This zipped folder contains Excel tables organized by figure, within which the raw data for individual panels are displayed in separate tabs, as well as a text file containing the R code for all functions that were written especially for this manuscript. (ZIP) [file pbio.3001093.s018.zip › Table_J.xlsx]

## Sheet: S5AB_figs
Notes: this is the complete qPCR dataset for the arabinose induction experiments. The plots were made in R - ggplot with geom_point() - using "treatment" and "oprI_norm_cDNA" (S5A Fig) or "log2_fold_change" (S5B Fig) columns.
Additional notes: data were split by each gene in order to generate the plots. "oprI_norm_cDNA" means cDNA values normalized by the control gene oprI (see Methods section).
Fold changes were calculated relative to the mean value for samples of the same strain without added arabinose.
Code for plotting the mean: stat_summary(fun.y=mean, geom="point", shape=95, size=10, color="black")
gene	strain	arabinose_added	treatment	replicate	oprI_norm_cDNA	fold_change	log2_fold_change
mexG	dphz	no	dphz_ara_no	R1	0.0195081	0.900076	-0.151882
mexG	dphz	no	dphz_ara_no	R2	0.0212931	0.982435	-0.0255663
mexG	dphz	no	dphz_ara_no	R3	0.0242203	1.11749	0.160261
mexG	dphz	yes	dphz_ara_yes	R1	0.0231395	1.06762	0.0944036
mexG	dphz	yes	dphz_ara_yes	R2	0.024229	1.11789	0.160783
mexG	dphz	yes	dphz_ara_yes	R3	0.0295608	1.3639	0.447733
mexG	Pmex	no	Pmex_ara_no	R1	0.0648441	0.805464	-0.312108
mexG	Pmex	no	Pmex_ara_no	R2	0.0853706	1.06043	0.0846553
mexG	Pmex	no	Pmex_ara_no	R3	0.0913012	1.1341	0.18155
mexG	Pmex	yes	Pmex_ara_yes	R1	0.776301	9.64286	3.26946
mexG	Pmex	yes	Pmex_ara_yes	R2	1.06302	13.2044	3.72295
mexG	Pmex	yes	Pmex_ara_yes	R3	1.09418	13.5914	3.76463
mexG	PahpB	no	PahpB_ara_no	R1	0.0282482	0.984099	-0.0231249
mexG	PahpB	no	PahpB_ara_no	R2	0.0288892	1.00643	0.00924569
mexG	PahpB	no	PahpB_ara_no	R3	0.0289765	1.00947	0.0136009
mexG	PahpB	yes	PahpB_ara_yes	R1	0.0284407	0.990806	-0.0133261
mexG	PahpB	yes	PahpB_ara_yes	R2	0.0317189	1.10501	0.144062
mexG	PahpB	yes	PahpB_ara_yes	R3	0.0343364	1.1962	0.258454
mexG	PkatB	no	PkatB_ara_no	R1	0.0297726	0.897086	-0.156682
mexG	PkatB	no	PkatB_ara_no	R2	0.033255	1.00201	0.00290279
mexG	PkatB	no	PkatB_ara_no	R3	0.0365369	1.1009	0.138684
mexG	PkatB	yes	PkatB_ara_yes	R1	0.0339457	1.02283	0.0325609
mexG	PkatB	yes	PkatB_ara_yes	R2	0.0348025	1.04864	0.0685197
mexG	PkatB	yes	PkatB_ara_yes	R3	0.0325284	0.980119	-0.0289712
mexH	dphz	no	dphz_ara_no	R1	0.0116585	0.909924	-0.136183
mexH	dphz	no	dphz_ara_no	R2	0.0121137	0.945453	-0.080922
mexH	dphz	no	dphz_ara_no	R3	0.0146656	1.14462	0.194873
mexH	dphz	yes	dphz_ara_yes	R1	0.0124746	0.973617	-0.038573
mexH	dphz	yes	dphz_ara_yes	R2	0.0120887	0.943502	-0.0839031
mexH	dphz	yes	dphz_ara_yes	R3	0.0124147	0.968944	-0.045515
mexH	Pmex	no	Pmex_ara_no	R1	0.0326785	0.85362	-0.228334
mexH	Pmex	no	Pmex_ara_no	R2	0.0366901	0.958412	-0.0612819
mexH	Pmex	no	Pmex_ara_no	R3	0.045478	1.18797	0.248496
mexH	Pmex	yes	Pmex_ara_yes	R1	0.491656	12.843	3.6829
mexH	Pmex	yes	Pmex_ara_yes	R2	0.628955	16.4294	4.03821
mexH	Pmex	yes	Pmex_ara_yes	R3	0.634362	16.5707	4.05056
mexH	PahpB	no	PahpB_ara_no	R1	0.0143923	1.11591	0.158226
mexH	PahpB	no	PahpB_ara_no	R2	0.0143712	1.11428	0.156114
mexH	PahpB	no	PahpB_ara_no	R3	0.00992838	0.769804	-0.377436
mexH	PahpB	yes	PahpB_ara_yes	R1	0.0134655	1.04405	0.0621965
mexH	PahpB	yes	PahpB_ara_yes	R2	0.0135827	1.05314	0.0746997
mexH	PahpB	yes	PahpB_ara_yes	R3	0.0162639	1.26103	0.334605
mexH	PkatB	no	PkatB_ara_no	R1	0.0163549	1.02036	0.0290842
mexH	PkatB	no	PkatB_ara_no	R2	0.0133634	0.833733	-0.262343
mexH	PkatB	no	PkatB_ara_no	R3	0.0183671	1.1459	0.196485
mexH	PkatB	yes	PkatB_ara_yes	R1	0.0161135	1.00531	0.00763753
mexH	PkatB	yes	PkatB_ara_yes	R2	0.0169166	1.05541	0.0778052
mexH	PkatB	yes	PkatB_ara_yes	R3	0.0187259	1.16829	0.224402
ahpB	dphz	no	dphz_ara_no	R1	0.00802881	1.05548	0.0778982
ahpB	dphz	no	dphz_ara_no	R2	0.00763513	1.00373	0.00536596
ahpB	dphz	no	dphz_ara_no	R3	0.00715642	0.940794	-0.0880485
ahpB	dphz	yes	dphz_ara_yes	R1	0.00693324	0.911454	-0.133758
ahpB	dphz	yes	dphz_ara_yes	R2	0.00856497	1.12596	0.171161
ahpB	dphz	yes	dphz_ara_yes	R3	0.00684875	0.900347	-0.151447
ahpB	Pmex	no	Pmex_ara_no	R1	0.0075532	0.882548	-0.180254
ahpB	Pmex	no	Pmex_ara_no	R2	0.00900147	1.05177	0.0728189
ahpB	Pmex	no	Pmex_ara_no	R3	0.00912054	1.06568	0.0917777
ahpB	Pmex	yes	Pmex_ara_yes	R1	0.00816124	0.953594	-0.0685529
ahpB	Pmex	yes	Pmex_ara_yes	R2	0.00832777	0.973052	-0.0394109
ahpB	Pmex	yes	Pmex_ara_yes	R3	0.00815852	0.953276	-0.0690345
ahpB	PahpB	no	PahpB_ara_no	R1	0.0505456	1.036	0.0510181
ahpB	PahpB	no	PahpB_ara_no	R2	0.0567746	1.16367	0.218678
ahpB	PahpB	no	PahpB_ara_no	R3	0.039048	0.800338	-0.321319
ahpB	PahpB	yes	PahpB_ara_yes	R1	0.554962	11.3747	3.50775
ahpB	PahpB	yes	PahpB_ara_yes	R2	0.661614	13.5606	3.76135
ahpB	PahpB	yes	PahpB_ara_yes	R3	0.578486	11.8568	3.56764
ahpB	PkatB	no	PkatB_ara_no	R1	0.00868302	0.865016	-0.209201
ahpB	PkatB	no	PkatB_ara_no	R2	0.0115956	1.15518	0.208112
ahpB	PkatB	no	PkatB_ara_no	R3	0.0098353	0.979808	-0.0294293
ahpB	PkatB	yes	PkatB_ara_yes	R1	0.0105079	1.04681	0.0660018
ahpB	PkatB	yes	PkatB_ara_yes	R2	0.00927848	0.924337	-0.113509
ahpB	PkatB	yes	PkatB_ara_yes	R3	0.00918128	0.914653	-0.128703
katB	dphz	no	dphz_ara_no	R1	0.00820104	0.954106	-0.0677792
katB	dphz	no	dphz_ara_no	R2	0.00778879	0.906145	-0.142187
katB	dphz	no	dphz_ara_no	R3	0.00979675	1.13975	0.188717
katB	dphz	yes	dphz_ara_yes	R1	0.0085961	1.00007	9.72503e-05
katB	dphz	yes	dphz_ara_yes	R2	0.0104522	1.21601	0.282149
katB	dphz	yes	dphz_ara_yes	R3	0.00949031	1.1041	0.142869
katB	Pmex	no	Pmex_ara_no	R1	0.00867704	0.918371	-0.122851
katB	Pmex	no	Pmex_ara_no	R2	0.00932707	0.987169	-0.0186308
katB	Pmex	no	Pmex_ara_no	R3	0.0103408	1.09446	0.130219
katB	Pmex	yes	Pmex_ara_yes	R1	0.00871042	0.921904	-0.117312
katB	Pmex	yes	Pmex_ara_yes	R2	0.0093778	0.992538	-0.0108052
katB	Pmex	yes	Pmex_ara_yes	R3	0.0103214	1.09241	0.127519
katB	PahpB	no	PahpB_ara_no	R1	0.0101574	1.0886	0.122473
katB	PahpB	no	PahpB_ara_no	R2	0.00885348	0.948857	-0.0757381
katB	PahpB	no	PahpB_ara_no	R3	0.00898119	0.962544	-0.0550756
katB	PahpB	yes	PahpB_ara_yes	R1	0.00927688	0.994233	-0.00834377
katB	PahpB	yes	PahpB_ara_yes	R2	0.00966321	1.03564	0.0505195
katB	PahpB	yes	PahpB_ara_yes	R3	0.00991747	1.06289	0.08799
katB	PkatB	no	PkatB_ara_no	R1	0.025134	1.09874	0.13585
katB	PkatB	no	PkatB_ara_no	R2	0.0207413	0.90671	-0.141288
katB	PkatB	no	PkatB_ara_no	R3	0.0227506	0.99455	-0.007884
katB	PkatB	yes	PkatB_ara_yes	R1	0.118558	5.18281	2.37373
katB	PkatB	yes	PkatB_ara_yes	R2	0.128231	5.60567	2.48689
katB	PkatB	yes	PkatB_ara_yes	R3	0.121579	5.31488	2.41004
