# Supplementary material for: Bacterial defenses against a natural antibiotic promote collateral resilience to clinical antibiotics
Source: PLoS Biol. 2021 Mar 10;19(3):e3001093. doi: 10.1371/journal.pbio.3001093 (PMC7946323; doi:10.1371/journal.pbio.3001093)
Supplement: S1 Data — This zipped folder contains Excel tables organized by figure, within which the raw data for individual panels are displayed in separate tabs, as well as a text file containing the R code for all functions that were written especially for this manuscript. (ZIP) [file pbio.3001093.s018.zip › Table_K.xlsx]

## Sheet: S6A_fig
Notes: plot made in R - ggplot with geom_point() - using "arabinose_added" and "survival(%)" columns. The data were split by each strain to make the plot.
Additional notes: concentration = antibiotic concentration, in µg/mL (see paper).
Code for plotting the mean: stat_summary(fun.y=mean, geom="point", shape=95, size=10, color="black")
sample	strain	antibiotic	concentration	replicate	survival(%)	arabinose_added	growth_phase
dphz_no_induction	dphz	cip	0.5	R1	0.0115951	no	log
dphz_no_induction	dphz	cip	0.5	R2	0.0108589	no	log
dphz_no_induction	dphz	cip	0.5	R3	0.0110429	no	log
dphz_+induction	dphz	cip	0.5	R1	0.00529412	yes	log
dphz_+induction	dphz	cip	0.5	R2	0.0105882	yes	log
dphz_+induction	dphz	cip	0.5	R3	0.00794118	yes	log
Para-mex_no_induction	Pmex	cip	0.5	R1	0.0148193	no	log
Para-mex_no_induction	Pmex	cip	0.5	R2	0.0146386	no	log
Para-mex_no_induction	Pmex	cip	0.5	R3	0.0146386	no	log
Para-mex_+induction	Pmex	cip	0.5	R1	0.270652	yes	log
Para-mex_+induction	Pmex	cip	0.5	R2	0.313043	yes	log
Para-mex_+induction	Pmex	cip	0.5	R3	0.295109	yes	log
Para-ahpb_no_induction	PahpB	cip	0.5	R1	0.0249	no	log
Para-ahpb_no_induction	PahpB	cip	0.5	R2	0.0159	no	log
Para-ahpb_no_induction	PahpB	cip	0.5	R3	0.0159	no	log
Para-ahpb_+induction	PahpB	cip	0.5	R1	0.00865385	yes	log
Para-ahpb_+induction	PahpB	cip	0.5	R2	0.00980769	yes	log
Para-ahpb_+induction	PahpB	cip	0.5	R3	0.015	yes	log
Para-katb_no_induction	PkatB	cip	0.5	R1	0.0302913	no	log
Para-katb_no_induction	PkatB	cip	0.5	R2	0.03	no	log
Para-katb_no_induction	PkatB	cip	0.5	R3	0.0294175	no	log
Para-katb_+induction	PkatB	cip	0.5	R1	0.01176	yes	log
Para-katb_+induction	PkatB	cip	0.5	R2	0.012	yes	log
Para-katb_+induction	PkatB	cip	0.5	R3	0.00816	yes	log

## Sheet: S6B_fig
Notes: plot made in R - ggplot with geom_point() - using "arabinose_added" and "survival(%)" columns. The data were split by each strain to make the plot.
Additional notes: concentration = antibiotic concentration, in µg/mL.
Code for plotting the mean: stat_summary(fun.y=mean, geom="point", shape=95, size=10, color="black")
sample	strain	antibiotic	concentration	replicate	survival(%)	arabinose_added	growth_phase
Para-mex_no_induction	Pmex	cip	1	R1	6.53509	no	stationary
Para-mex_no_induction	Pmex	cip	1	R2	7.2067	no	stationary
Para-mex_no_induction	Pmex	cip	1	R3	6.60714	no	stationary
Para-mex_no_induction	Pmex	cip	1	R4	6.38191	no	stationary
Para-mex_+induction	Pmex	cip	1	R1	23.0049	yes	stationary
Para-mex_+induction	Pmex	cip	1	R2	26.4115	yes	stationary
Para-mex_+induction	Pmex	cip	1	R3	23.0457	yes	stationary
Para-mex_+induction	Pmex	cip	1	R4	23.8202	yes	stationary
dphz_no_induction	dphz	cip	1	R1	7.64706	no	stationary
dphz_no_induction	dphz	cip	1	R2	6.14504	no	stationary
dphz_no_induction	dphz	cip	1	R3	5.90717	no	stationary
dphz_no_induction	dphz	cip	1	R4	4.0991	no	stationary
dphz_+induction	dphz	cip	1	R1	8.99408	yes	stationary
dphz_+induction	dphz	cip	1	R2	8.08411	yes	stationary
dphz_+induction	dphz	cip	1	R3	7.57426	yes	stationary
dphz_+induction	dphz	cip	1	R4	7.84091	yes	stationary
Para-ahpb_no_induction	PahpB	cip	1	R1	6.14173	no	stationary
Para-ahpb_no_induction	PahpB	cip	1	R2	7.40741	no	stationary
Para-ahpb_no_induction	PahpB	cip	1	R3	7.19149	no	stationary
Para-ahpb_no_induction	PahpB	cip	1	R4	8.59031	no	stationary
Para-ahpb_+induction	PahpB	cip	1	R1	9.82955	yes	stationary
Para-ahpb_+induction	PahpB	cip	1	R2	10.4225	yes	stationary
Para-ahpb_+induction	PahpB	cip	1	R3	10.85	yes	stationary
Para-ahpb_+induction	PahpB	cip	1	R4	8.67299	yes	stationary
Para-katb_no_induction	PkatB	cip	1	R1	6.74208	no	stationary
Para-katb_no_induction	PkatB	cip	1	R2	7.19298	no	stationary
Para-katb_no_induction	PkatB	cip	1	R3	9.2	no	stationary
Para-katb_no_induction	PkatB	cip	1	R4	9.22705	no	stationary
Para-katb_+induction	PkatB	cip	1	R1	7.78378	yes	stationary
Para-katb_+induction	PkatB	cip	1	R2	10.4217	yes	stationary
Para-katb_+induction	PkatB	cip	1	R3	7.76316	yes	stationary
Para-katb_+induction	PkatB	cip	1	R4	9.06404	yes	stationary
