# Supplementary material for: Bacterial defenses against a natural antibiotic promote collateral resilience to clinical antibiotics
Source: PLoS Biol. 2021 Mar 10;19(3):e3001093. doi: 10.1371/journal.pbio.3001093 (PMC7946323; doi:10.1371/journal.pbio.3001093)
Supplement: S1 Data — This zipped folder contains Excel tables organized by figure, within which the raw data for individual panels are displayed in separate tabs, as well as a text file containing the R code for all functions that were written especially for this manuscript. (ZIP) [file pbio.3001093.s018.zip › Table_L.xlsx]

## Sheet: S7A_fig
Notes: PYO treatments correspond to the following: -/- denotes no PYO pre-treatment (in the liquid culture stage) or co-treatment (in the antibiotic agar plates), +/- denotes PYO pre-treatment but no co-treatment, -/+ denotes PYO co-treatment without pre-treatment, and +/+ denotes both PYO pre-treatment and co-treatment.
Nt = number of cells plated (average of 6 representative parallel cultures).
Plating efficiency = fraction of each parallel culture that was plated.
To calculate the apparent mutation rate for each biological replicate (consisting of all rows with the same combination of PYO pre-treatment and Replicate), calculate the estimated number of mutational events per culture (m) using the newton.LD.plating function in the rsalvador R package, then divide m by Nt/Plating efficiency.
To calculate 84% confidence intervals for the mutation rate estimates, use the confint.LD.plating function in rsalvador (with alpha = 0.16) and divide the result by Nt/Plating efficiency.
Plots were made in R - ggplot with geom_point() for the mutation rate estimate and geom_linerange() for the confidence intervals.
PYO treatment	Replicate	Colony count	Nt	Plating efficiency
-/-	1	2	1.85333e+08	0.2
-/-	1	16	1.85333e+08	0.2
-/-	1	21	1.85333e+08	0.2
-/-	1	9	1.85333e+08	0.2
-/-	1	10	1.85333e+08	0.2
-/-	1	8	1.85333e+08	0.2
-/-	1	9	1.85333e+08	0.2
-/-	1	12	1.85333e+08	0.2
-/-	1	16	1.85333e+08	0.2
-/-	1	9	1.85333e+08	0.2
-/-	1	5	1.85333e+08	0.2
-/-	1	15	1.85333e+08	0.2
-/-	1	8	1.85333e+08	0.2
-/-	1	12	1.85333e+08	0.2
-/-	1	9	1.85333e+08	0.2
-/-	1	6	1.85333e+08	0.2
-/-	1	6	1.85333e+08	0.2
-/-	1	6	1.85333e+08	0.2
-/-	1	2	1.85333e+08	0.2
-/-	1	14	1.85333e+08	0.2
-/-	1	14	1.85333e+08	0.2
-/-	1	20	1.85333e+08	0.2
-/-	1	16	1.85333e+08	0.2
-/-	1	32	1.85333e+08	0.2
-/-	1	12	1.85333e+08	0.2
-/-	1	12	1.85333e+08	0.2
-/-	1	21	1.85333e+08	0.2
-/-	1	2	1.85333e+08	0.2
-/-	1	7	1.85333e+08	0.2
-/-	1	13	1.85333e+08	0.2
-/-	1	4	1.85333e+08	0.2
-/-	1	14	1.85333e+08	0.2
-/-	1	7	1.85333e+08	0.2
-/-	1	11	1.85333e+08	0.2
-/-	1	8	1.85333e+08	0.2
-/-	1	5	1.85333e+08	0.2
-/-	1	8	1.85333e+08	0.2
-/-	1	3	1.85333e+08	0.2
-/-	1	6	1.85333e+08	0.2
-/-	1	6	1.85333e+08	0.2
-/-	1	7	1.85333e+08	0.2
-/-	1	6	1.85333e+08	0.2
-/-	1	15	1.85333e+08	0.2
-/-	2	9	2.02667e+08	0.2
-/-	2	12	2.02667e+08	0.2
-/-	2	20	2.02667e+08	0.2
-/-	2	18	2.02667e+08	0.2
-/-	2	16	2.02667e+08	0.2
-/-	2	2	2.02667e+08	0.2
-/-	2	6	2.02667e+08	0.2
-/-	2	5	2.02667e+08	0.2
-/-	2	3	2.02667e+08	0.2
-/-	2	19	2.02667e+08	0.2
-/-	2	24	2.02667e+08	0.2
-/-	2	4	2.02667e+08	0.2
-/-	2	36	2.02667e+08	0.2
-/-	2	10	2.02667e+08	0.2
-/-	2	7	2.02667e+08	0.2
-/-	2	7	2.02667e+08	0.2
-/-	2	7	2.02667e+08	0.2
-/-	2	13	2.02667e+08	0.2
-/-	2	17	2.02667e+08	0.2
-/-	2	9	2.02667e+08	0.2
-/-	2	4	2.02667e+08	0.2
-/-	2	13	2.02667e+08	0.2
-/-	2	12	2.02667e+08	0.2
-/-	2	8	2.02667e+08	0.2
-/-	2	6	2.02667e+08	0.2
-/-	2	7	2.02667e+08	0.2
-/-	2	6	2.02667e+08	0.2
-/-	2	11	2.02667e+08	0.2
-/-	2	11	2.02667e+08	0.2
-/-	2	3	2.02667e+08	0.2
-/-	2	7	2.02667e+08	0.2
-/-	2	9	2.02667e+08	0.2
-/-	2	3	2.02667e+08	0.2
-/-	2	15	2.02667e+08	0.2
-/-	2	16	2.02667e+08	0.2
-/-	2	4	2.02667e+08	0.2
-/-	2	4	2.02667e+08	0.2
-/-	2	20	2.02667e+08	0.2
-/-	2	3	2.02667e+08	0.2
-/-	2	11	2.02667e+08	0.2
-/-	2	10	2.02667e+08	0.2
-/-	2	55	2.02667e+08	0.2
-/-	3	13	186000000	0.2
-/-	3	15	186000000	0.2
-/-	3	16	186000000	0.2
-/-	3	8	186000000	0.2
-/-	3	10	186000000	0.2
-/-	3	4	186000000	0.2
-/-	3	14	186000000	0.2
-/-	3	27	186000000	0.2
-/-	3	10	186000000	0.2
-/-	3	17	186000000	0.2
-/-	3	8	186000000	0.2
-/-	3	10	186000000	0.2
-/-	3	4	186000000	0.2
-/-	3	12	186000000	0.2
-/-	3	4	186000000	0.2
-/-	3	8	186000000	0.2
-/-	3	9	186000000	0.2
-/-	3	35	186000000	0.2
-/-	3	25	186000000	0.2
-/-	3	12	186000000	0.2
-/-	3	81	186000000	0.2
-/-	3	5	186000000	0.2
-/-	3	9	186000000	0.2
-/-	3	12	186000000	0.2
-/-	3	7	186000000	0.2
-/-	3	21	186000000	0.2
-/-	3	2	186000000	0.2
-/-	3	3	186000000	0.2
-/-	3	9	186000000	0.2
-/-	3	3	186000000	0.2
-/-	3	7	186000000	0.2
-/-	3	13	186000000	0.2
-/-	3	26	186000000	0.2
-/-	3	69	186000000	0.2
-/-	3	31	186000000	0.2
-/-	3	19	186000000	0.2
-/-	3	8	186000000	0.2
-/-	3	38	186000000	0.2
-/-	3	5	186000000	0.2
-/-	3	5	186000000	0.2
-/-	3	1	186000000	0.2
-/-	3	45	186000000	0.2
-/-	3	7	186000000	0.2
-/-	3	9	186000000	0.2
-/-	4	13	2.12667e+08	0.2
-/-	4	7	2.12667e+08	0.2
-/-	4	2	2.12667e+08	0.2
-/-	4	7	2.12667e+08	0.2
-/-	4	11	2.12667e+08	0.2
-/-	4	11	2.12667e+08	0.2
-/-	4	11	2.12667e+08	0.2
-/-	4	5	2.12667e+08	0.2
-/-	4	14	2.12667e+08	0.2
-/-	4	14	2.12667e+08	0.2
-/-	4	4	2.12667e+08	0.2
-/-	4	8	2.12667e+08	0.2
-/-	4	11	2.12667e+08	0.2
-/-	4	6	2.12667e+08	0.2
-/-	4	12	2.12667e+08	0.2
-/-	4	13	2.12667e+08	0.2
-/-	4	15	2.12667e+08	0.2
-/-	4	4	2.12667e+08	0.2
-/-	4	10	2.12667e+08	0.2
-/-	4	8	2.12667e+08	0.2
-/-	4	9	2.12667e+08	0.2
-/-	4	72	2.12667e+08	0.2
-/-	4	11	2.12667e+08	0.2
-/-	4	9	2.12667e+08	0.2
-/-	4	9	2.12667e+08	0.2
-/-	4	31	2.12667e+08	0.2
-/-	4	11	2.12667e+08	0.2
-/-	4	0	2.12667e+08	0.2
-/-	4	5	2.12667e+08	0.2
-/-	4	14	2.12667e+08	0.2
-/-	4	6	2.12667e+08	0.2
-/-	4	10	2.12667e+08	0.2
-/-	4	17	2.12667e+08	0.2
-/-	4	27	2.12667e+08	0.2
-/-	4	8	2.12667e+08	0.2
-/-	4	12	2.12667e+08	0.2
-/-	4	11	2.12667e+08	0.2
-/-	4	6	2.12667e+08	0.2
-/-	4	8	2.12667e+08	0.2
-/-	4	11	2.12667e+08	0.2
-/-	4	3	2.12667e+08	0.2
-/-	4	9	2.12667e+08	0.2
-/-	4	20	2.12667e+08	0.2
-/-	4	8	2.12667e+08	0.2
-/-	5	6	90000000	0.2
-/-	5	5	90000000	0.2
-/-	5	10	90000000	0.2
-/-	5	5	90000000	0.2
-/-	5	11	90000000	0.2
-/-	5	3	90000000	0.2
-/-	5	3	90000000	0.2
-/-	5	4	90000000	0.2
-/-	5	13	90000000	0.2
-/-	5	6	90000000	0.2
-/-	5	6	90000000	0.2
-/-	5	8	90000000	0.2
-/-	5	4	90000000	0.2
-/-	5	7	90000000	0.2
-/-	5	55	90000000	0.2
-/-	5	5	90000000	0.2
-/-	5	7	90000000	0.2
-/-	5	14	90000000	0.2
-/-	5	7	90000000	0.2
-/-	5	18	90000000	0.2
-/-	5	13	90000000	0.2
-/-	5	2	90000000	0.2
-/-	5	8	90000000	0.2
-/-	5	5	90000000	0.2
-/-	5	8	90000000	0.2
-/-	5	4	90000000	0.2
-/-	5	10	90000000	0.2
-/-	5	20	90000000	0.2
-/-	5	10	90000000	0.2
-/-	5	3	90000000	0.2
-/-	5	2	90000000	0.2
-/-	5	34	90000000	0.2
-/-	5	16	90000000	0.2
-/-	5	2	90000000	0.2
-/-	5	7	90000000	0.2
-/-	5	1	90000000	0.2
-/-	5	4	90000000	0.2
-/-	5	11	90000000	0.2
-/-	5	4	90000000	0.2
-/-	5	8	90000000	0.2
-/-	5	25	90000000	0.2
-/-	5	2	90000000	0.2
-/-	5	13	90000000	0.2
-/-	5	2	90000000	0.2
-/-	6	5	9.06667e+07	0.2
-/-	6	5	9.06667e+07	0.2
-/-	6	10	9.06667e+07	0.2
-/-	6	9	9.06667e+07	0.2
-/-	6	3	9.06667e+07	0.2
-/-	6	8	9.06667e+07	0.2
-/-	6	2	9.06667e+07	0.2
-/-	6	5	9.06667e+07	0.2
-/-	6	3	9.06667e+07	0.2
-/-	6	12	9.06667e+07	0.2
-/-	6	9	9.06667e+07	0.2
-/-	6	9	9.06667e+07	0.2
-/-	6	5	9.06667e+07	0.2
-/-	6	6	9.06667e+07	0.2
-/-	6	11	9.06667e+07	0.2
-/-	6	4	9.06667e+07	0.2
-/-	6	7	9.06667e+07	0.2
-/-	6	12	9.06667e+07	0.2
-/-	6	3	9.06667e+07	0.2
-/-	6	12	9.06667e+07	0.2
-/-	6	7	9.06667e+07	0.2
-/-	6	3	9.06667e+07	0.2
-/-	6	5	9.06667e+07	0.2
-/-	6	11	9.06667e+07	0.2
-/-	6	4	9.06667e+07	0.2
-/-	6	1	9.06667e+07	0.2
-/-	6	4	9.06667e+07	0.2
-/-	6	7	9.06667e+07	0.2
-/-	6	5	9.06667e+07	0.2
-/-	6	18	9.06667e+07	0.2
-/-	6	4	9.06667e+07	0.2
-/-	6	5	9.06667e+07	0.2
-/-	6	2	9.06667e+07	0.2
-/-	6	7	9.06667e+07	0.2
-/-	6	8	9.06667e+07	0.2
-/-	6	23	9.06667e+07	0.2
-/-	6	8	9.06667e+07	0.2
-/-	6	2	9.06667e+07	0.2
-/-	6	30	9.06667e+07	0.2
-/-	6	13	9.06667e+07	0.2
-/-	6	2	9.06667e+07	0.2
-/-	6	7	9.06667e+07	0.2
-/-	6	1	9.06667e+07	0.2
-/-	7	3	130200000	0.2
-/-	7	5	130200000	0.2
-/-	7	10	130200000	0.2
-/-	7	2	130200000	0.2
-/-	7	10	130200000	0.2
-/-	7	8	130200000	0.2
-/-	7	10	130200000	0.2
-/-	7	17	130200000	0.2
-/-	7	7	130200000	0.2
-/-	7	12	130200000	0.2
-/-	7	11	130200000	0.2
-/-	7	3	130200000	0.2
-/-	7	5	130200000	0.2
-/-	7	2	130200000	0.2
-/-	7	10	130200000	0.2
-/-	7	3	130200000	0.2
-/-	7	5	130200000	0.2
-/-	7	8	130200000	0.2
-/-	7	5	130200000	0.2
-/-	7	10	130200000	0.2
-/-	7	16	130200000	0.2
-/-	7	18	130200000	0.2
-/-	7	6	130200000	0.2
-/-	7	5	130200000	0.2
-/-	7	5	130200000	0.2
-/-	7	10	130200000	0.2
-/-	7	12	130200000	0.2
-/-	7	14	130200000	0.2
-/-	7	5	130200000	0.2
-/-	7	6	130200000	0.2
-/-	7	3	130200000	0.2
-/-	7	7	130200000	0.2
-/-	7	5	130200000	0.2
-/-	7	10	130200000	0.2
-/-	7	2	130200000	0.2
-/-	7	8	130200000	0.2
-/-	7	5	130200000	0.2
-/-	7	3	130200000	0.2
-/-	7	8	130200000	0.2
-/-	7	3	130200000	0.2
-/-	7	7	130200000	0.2
-/-	7	1	130200000	0.2
-/-	7	7	130200000	0.2
-/-	8	9	1.52667e+08	0.2
-/-	8	5	1.52667e+08	0.2
-/-	8	8	1.52667e+08	0.2
-/-	8	6	1.52667e+08	0.2
-/-	8	2	1.52667e+08	0.2
-/-	8	12	1.52667e+08	0.2
-/-	8	8	1.52667e+08	0.2
-/-	8	20	1.52667e+08	0.2
-/-	8	3	1.52667e+08	0.2
-/-	8	6	1.52667e+08	0.2
-/-	8	10	1.52667e+08	0.2
-/-	8	14	1.52667e+08	0.2
-/-	8	7	1.52667e+08	0.2
-/-	8	4	1.52667e+08	0.2
-/-	8	7	1.52667e+08	0.2
-/-	8	3	1.52667e+08	0.2
-/-	8	13	1.52667e+08	0.2
-/-	8	2	1.52667e+08	0.2
-/-	8	13	1.52667e+08	0.2
-/-	8	11	1.52667e+08	0.2
-/-	8	22	1.52667e+08	0.2
-/-	8	6	1.52667e+08	0.2
-/-	8	2	1.52667e+08	0.2
-/-	8	7	1.52667e+08	0.2
-/-	8	10	1.52667e+08	0.2
-/-	8	5	1.52667e+08	0.2
-/-	8	5	1.52667e+08	0.2
-/-	8	2	1.52667e+08	0.2
-/-	8	6	1.52667e+08	0.2
-/-	8	3	1.52667e+08	0.2
-/-	8	10	1.52667e+08	0.2
-/-	8	8	1.52667e+08	0.2
-/-	8	1	1.52667e+08	0.2
-/-	8	7	1.52667e+08	0.2
-/-	8	3	1.52667e+08	0.2
-/-	8	10	1.52667e+08	0.2
-/-	8	5	1.52667e+08	0.2
-/-	8	15	1.52667e+08	0.2
-/-	8	6	1.52667e+08	0.2
-/-	8	5	1.52667e+08	0.2
-/-	8	3	1.52667e+08	0.2
-/-	8	9	1.52667e+08	0.2
-/-	8	7	1.52667e+08	0.2
-/-	8	7	1.52667e+08	0.2
+/-	1	12	1.51333e+08	0.2
+/-	1	6	1.51333e+08	0.2
+/-	1	9	1.51333e+08	0.2
+/-	1	15	1.51333e+08	0.2
+/-	1	23	1.51333e+08	0.2
+/-	1	8	1.51333e+08	0.2
+/-	1	11	1.51333e+08	0.2
+/-	1	9	1.51333e+08	0.2
+/-	1	14	1.51333e+08	0.2
+/-	1	9	1.51333e+08	0.2
+/-	1	26	1.51333e+08	0.2
+/-	1	5	1.51333e+08	0.2
+/-	1	28	1.51333e+08	0.2
+/-	1	8	1.51333e+08	0.2
+/-	1	11	1.51333e+08	0.2
+/-	1	9	1.51333e+08	0.2
+/-	1	24	1.51333e+08	0.2
+/-	1	12	1.51333e+08	0.2
+/-	1	10	1.51333e+08	0.2
+/-	1	15	1.51333e+08	0.2
+/-	1	7	1.51333e+08	0.2
+/-	1	5	1.51333e+08	0.2
+/-	1	11	1.51333e+08	0.2
+/-	1	12	1.51333e+08	0.2
+/-	1	5	1.51333e+08	0.2
+/-	1	4	1.51333e+08	0.2
+/-	1	7	1.51333e+08	0.2
+/-	1	9	1.51333e+08	0.2
+/-	1	4	1.51333e+08	0.2
+/-	1	22	1.51333e+08	0.2
+/-	1	4	1.51333e+08	0.2
+/-	1	9	1.51333e+08	0.2
+/-	1	11	1.51333e+08	0.2
+/-	1	8	1.51333e+08	0.2
+/-	1	5	1.51333e+08	0.2
+/-	1	13	1.51333e+08	0.2
+/-	1	4	1.51333e+08	0.2
+/-	1	15	1.51333e+08	0.2
+/-	1	6	1.51333e+08	0.2
+/-	1	17	1.51333e+08	0.2
+/-	1	3	1.51333e+08	0.2
+/-	1	15	1.51333e+08	0.2
+/-	1	50	1.51333e+08	0.2
+/-	1	10	1.51333e+08	0.2
+/-	2	8	168000000	0.2
+/-	2	10	168000000	0.2
+/-	2	12	168000000	0.2
+/-	2	25	168000000	0.2
+/-	2	17	168000000	0.2
+/-	2	12	168000000	0.2
+/-	2	41	168000000	0.2
+/-	2	3	168000000	0.2
+/-	2	9	168000000	0.2
+/-	2	23	168000000	0.2
+/-	2	33	168000000	0.2
+/-	2	9	168000000	0.2
+/-	2	11	168000000	0.2
+/-	2	4	168000000	0.2
+/-	2	16	168000000	0.2
+/-	2	18	168000000	0.2
+/-	2	38	168000000	0.2
+/-	2	9	168000000	0.2
+/-	2	9	168000000	0.2
+/-	2	27	168000000	0.2
+/-	2	8	168000000	0.2
+/-	2	8	168000000	0.2
+/-	2	9	168000000	0.2
+/-	2	10	168000000	0.2
+/-	2	46	168000000	0.2
+/-	2	18	168000000	0.2
+/-	2	11	168000000	0.2
+/-	2	3	168000000	0.2
+/-	2	7	168000000	0.2
+/-	2	10	168000000	0.2
+/-	2	19	168000000	0.2
+/-	2	17	168000000	0.2
+/-	2	19	168000000	0.2
+/-	2	7	168000000	0.2
+/-	2	4	168000000	0.2
+/-	2	16	168000000	0.2
+/-	2	52	168000000	0.2
+/-	2	10	168000000	0.2
+/-	2	8	168000000	0.2
+/-	2	9	168000000	0.2
+/-	2	19	168000000	0.2
+/-	2	16	168000000	0.2
+/-	2	40	168000000	0.2
+/-	3	3	1.71333e+08	0.2
+/-	3	52	1.71333e+08	0.2
+/-	3	5	1.71333e+08	0.2
+/-	3	2	1.71333e+08	0.2
+/-	3	5	1.71333e+08	0.2
+/-	3	9	1.71333e+08	0.2
+/-	3	4	1.71333e+08	0.2
+/-	3	11	1.71333e+08	0.2
+/-	3	10	1.71333e+08	0.2
+/-	3	12	1.71333e+08	0.2
+/-	3	5	1.71333e+08	0.2
+/-	3	15	1.71333e+08	0.2
+/-	3	5	1.71333e+08	0.2
+/-	3	4	1.71333e+08	0.2
+/-	3	4	1.71333e+08	0.2
+/-	3	18	1.71333e+08	0.2
+/-	3	11	1.71333e+08	0.2
+/-	3	7	1.71333e+08	0.2
+/-	3	59	1.71333e+08	0.2
+/-	3	11	1.71333e+08	0.2
+/-	3	10	1.71333e+08	0.2
+/-	3	17	1.71333e+08	0.2
+/-	3	16	1.71333e+08	0.2
+/-	3	27	1.71333e+08	0.2
+/-	3	10	1.71333e+08	0.2
+/-	3	6	1.71333e+08	0.2
+/-	3	13	1.71333e+08	0.2
+/-	3	13	1.71333e+08	0.2
+/-	3	35	1.71333e+08	0.2
+/-	3	10	1.71333e+08	0.2
+/-	3	4	1.71333e+08	0.2
+/-	3	4	1.71333e+08	0.2
+/-	3	31	1.71333e+08	0.2
+/-	3	45	1.71333e+08	0.2
+/-	3	5	1.71333e+08	0.2
+/-	3	15	1.71333e+08	0.2
+/-	3	15	1.71333e+08	0.2
+/-	3	8	1.71333e+08	0.2
+/-	3	37	1.71333e+08	0.2
+/-	3	20	1.71333e+08	0.2
+/-	3	25	1.71333e+08	0.2
+/-	3	17	1.71333e+08	0.2
+/-	4	6	1.53333e+08	0.2
+/-	4	6	1.53333e+08	0.2
+/-	4	4	1.53333e+08	0.2
+/-	4	7	1.53333e+08	0.2
+/-	4	3	1.53333e+08	0.2
+/-	4	20	1.53333e+08	0.2
+/-	4	4	1.53333e+08	0.2
+/-	4	92	1.53333e+08	0.2
+/-	4	14	1.53333e+08	0.2
+/-	4	16	1.53333e+08	0.2
+/-	4	14	1.53333e+08	0.2
+/-	4	8	1.53333e+08	0.2
+/-	4	15	1.53333e+08	0.2
+/-	4	66	1.53333e+08	0.2
+/-	4	4	1.53333e+08	0.2
+/-	4	14	1.53333e+08	0.2
+/-	4	14	1.53333e+08	0.2
+/-	4	12	1.53333e+08	0.2
+/-	4	2	1.53333e+08	0.2
+/-	4	14	1.53333e+08	0.2
+/-	4	11	1.53333e+08	0.2
+/-	4	7	1.53333e+08	0.2
+/-	4	19	1.53333e+08	0.2
+/-	4	8	1.53333e+08	0.2
+/-	4	12	1.53333e+08	0.2
+/-	4	2	1.53333e+08	0.2
+/-	4	13	1.53333e+08	0.2
+/-	4	42	1.53333e+08	0.2
+/-	4	7	1.53333e+08	0.2
+/-	4	5	1.53333e+08	0.2
+/-	4	5	1.53333e+08	0.2
+/-	4	15	1.53333e+08	0.2
+/-	4	13	1.53333e+08	0.2
+/-	4	18	1.53333e+08	0.2
+/-	4	12	1.53333e+08	0.2
+/-	4	9	1.53333e+08	0.2
+/-	4	11	1.53333e+08	0.2
+/-	4	8	1.53333e+08	0.2
+/-	4	18	1.53333e+08	0.2
+/-	4	6	1.53333e+08	0.2
+/-	4	8	1.53333e+08	0.2
+/-	4	17	1.53333e+08	0.2
+/-	4	7	1.53333e+08	0.2
+/-	4	5	1.53333e+08	0.2
+/-	5	8	92000000	0.2
+/-	5	15	92000000	0.2
+/-	5	3	92000000	0.2
+/-	5	13	92000000	0.2
+/-	5	5	92000000	0.2
+/-	5	17	92000000	0.2
+/-	5	1	92000000	0.2
+/-	5	5	92000000	0.2
+/-	5	16	92000000	0.2
+/-	5	5	92000000	0.2
+/-	5	7	92000000	0.2
+/-	5	6	92000000	0.2
+/-	5	14	92000000	0.2
+/-	5	10	92000000	0.2
+/-	5	18	92000000	0.2
+/-	5	9	92000000	0.2
+/-	5	12	92000000	0.2
+/-	5	11	92000000	0.2
+/-	5	15	92000000	0.2
+/-	5	6	92000000	0.2
+/-	5	17	92000000	0.2
+/-	5	9	92000000	0.2
+/-	5	7	92000000	0.2
+/-	5	13	92000000	0.2
+/-	5	12	92000000	0.2
+/-	5	14	92000000	0.2
+/-	5	0	92000000	0.2
+/-	5	8	92000000	0.2
+/-	5	16	92000000	0.2
+/-	5	10	92000000	0.2
+/-	5	7	92000000	0.2
+/-	5	3	92000000	0.2
+/-	5	6	92000000	0.2
+/-	5	8	92000000	0.2
+/-	5	5	92000000	0.2
+/-	5	10	92000000	0.2
+/-	5	13	92000000	0.2
+/-	5	3	92000000	0.2
+/-	5	6	92000000	0.2
+/-	5	1	92000000	0.2
+/-	5	9	92000000	0.2
+/-	5	8	92000000	0.2
+/-	5	6	92000000	0.2
+/-	5	2	92000000	0.2
+/-	6	8	68000000	0.2
+/-	6	101	68000000	0.2
+/-	6	9	68000000	0.2
+/-	6	26	68000000	0.2
+/-	6	46	68000000	0.2
+/-	6	2	68000000	0.2
+/-	6	17	68000000	0.2
+/-	6	10	68000000	0.2
+/-	6	7	68000000	0.2
+/-	6	40	68000000	0.2
+/-	6	8	68000000	0.2
+/-	6	58	68000000	0.2
+/-	6	6	68000000	0.2
+/-	6	6	68000000	0.2
+/-	6	2	68000000	0.2
+/-	6	0	68000000	0.2
+/-	6	2	68000000	0.2
+/-	6	6	68000000	0.2
+/-	6	4	68000000	0.2
+/-	6	10	68000000	0.2
+/-	6	5	68000000	0.2
+/-	6	9	68000000	0.2
+/-	6	5	68000000	0.2
+/-	6	7	68000000	0.2
+/-	6	9	68000000	0.2
+/-	6	14	68000000	0.2
+/-	6	6	68000000	0.2
+/-	6	10	68000000	0.2
+/-	6	15	68000000	0.2
+/-	6	2	68000000	0.2
+/-	6	3	68000000	0.2
+/-	6	10	68000000	0.2
+/-	6	6	68000000	0.2
+/-	6	1	68000000	0.2
+/-	6	13	68000000	0.2
+/-	6	17	68000000	0.2
+/-	6	4	68000000	0.2
+/-	6	11	68000000	0.2
+/-	6	6	68000000	0.2
+/-	6	28	68000000	0.2
+/-	6	7	68000000	0.2
+/-	6	10	68000000	0.2
+/-	6	85	68000000	0.2
+/-	6	5	68000000	0.2
+/-	7	30	103000000	0.2
+/-	7	3	103000000	0.2
+/-	7	3	103000000	0.2
+/-	7	13	103000000	0.2
+/-	7	6	103000000	0.2
+/-	7	30	103000000	0.2
+/-	7	1	103000000	0.2
+/-	7	9	103000000	0.2
+/-	7	6	103000000	0.2
+/-	7	7	103000000	0.2
+/-	7	9	103000000	0.2
+/-	7	66	103000000	0.2
+/-	7	11	103000000	0.2
+/-	7	15	103000000	0.2
+/-	7	5	103000000	0.2
+/-	7	6	103000000	0.2
+/-	7	9	103000000	0.2
+/-	7	9	103000000	0.2
+/-	7	36	103000000	0.2
+/-	7	4	103000000	0.2
+/-	7	7	103000000	0.2
+/-	7	3	103000000	0.2
+/-	7	2	103000000	0.2
+/-	7	31	103000000	0.2
+/-	7	6	103000000	0.2
+/-	7	4	103000000	0.2
+/-	7	3	103000000	0.2
+/-	7	6	103000000	0.2
+/-	7	15	103000000	0.2
+/-	7	12	103000000	0.2
+/-	7	7	103000000	0.2
+/-	7	6	103000000	0.2
+/-	7	8	103000000	0.2
+/-	7	3	103000000	0.2
+/-	7	10	103000000	0.2
+/-	7	8	103000000	0.2
+/-	7	5	103000000	0.2
+/-	7	11	103000000	0.2
+/-	7	16	103000000	0.2
+/-	7	7	103000000	0.2
+/-	7	16	103000000	0.2
+/-	7	13	103000000	0.2
+/-	7	20	103000000	0.2
+/-	7	14	103000000	0.2
+/-	8	4	122000000	0.2
+/-	8	4	122000000	0.2
+/-	8	4	122000000	0.2
+/-	8	12	122000000	0.2
+/-	8	3	122000000	0.2
+/-	8	5	122000000	0.2
+/-	8	7	122000000	0.2
+/-	8	1	122000000	0.2
+/-	8	2	122000000	0.2
+/-	8	5	122000000	0.2
+/-	8	7	122000000	0.2
+/-	8	2	122000000	0.2
+/-	8	5	122000000	0.2
+/-	8	1	122000000	0.2
+/-	8	5	122000000	0.2
+/-	8	2	122000000	0.2
+/-	8	1	122000000	0.2
+/-	8	2	122000000	0.2
+/-	8	3	122000000	0.2
+/-	8	8	122000000	0.2
+/-	8	8	122000000	0.2
+/-	8	4	122000000	0.2
+/-	8	9	122000000	0.2
+/-	8	14	122000000	0.2
+/-	8	14	122000000	0.2
+/-	8	15	122000000	0.2
+/-	8	12	122000000	0.2
+/-	8	10	122000000	0.2
+/-	8	10	122000000	0.2
+/-	8	17	122000000	0.2
+/-	8	9	122000000	0.2
+/-	8	28	122000000	0.2
+/-	8	10	122000000	0.2
+/-	8	8	122000000	0.2
+/-	8	7	122000000	0.2
+/-	8	5	122000000	0.2
+/-	8	21	122000000	0.2
+/-	8	18	122000000	0.2
+/-	8	4	122000000	0.2
+/-	8	9	122000000	0.2
+/-	8	8	122000000	0.2
+/-	8	8	122000000	0.2
+/-	8	5	122000000	0.2
+/-	8	7	122000000	0.2
-/+	1	9	1.85333e+08	0.2
-/+	1	12	1.85333e+08	0.2
-/+	1	15	1.85333e+08	0.2
-/+	1	7	1.85333e+08	0.2
-/+	1	11	1.85333e+08	0.2
-/+	1	10	1.85333e+08	0.2
-/+	1	24	1.85333e+08	0.2
-/+	1	14	1.85333e+08	0.2
-/+	1	12	1.85333e+08	0.2
-/+	1	12	1.85333e+08	0.2
-/+	1	13	1.85333e+08	0.2
-/+	1	10	1.85333e+08	0.2
-/+	1	9	1.85333e+08	0.2
-/+	1	8	1.85333e+08	0.2
-/+	1	13	1.85333e+08	0.2
-/+	1	15	1.85333e+08	0.2
-/+	1	7	1.85333e+08	0.2
-/+	1	7	1.85333e+08	0.2
-/+	1	11	1.85333e+08	0.2
-/+	1	11	1.85333e+08	0.2
-/+	1	8	1.85333e+08	0.2
-/+	1	14	1.85333e+08	0.2
-/+	1	17	1.85333e+08	0.2
-/+	1	26	1.85333e+08	0.2
-/+	1	11	1.85333e+08	0.2
-/+	1	16	1.85333e+08	0.2
-/+	1	27	1.85333e+08	0.2
-/+	1	7	1.85333e+08	0.2
-/+	1	9	1.85333e+08	0.2
-/+	1	10	1.85333e+08	0.2
-/+	1	3	1.85333e+08	0.2
-/+	1	10	1.85333e+08	0.2
-/+	1	9	1.85333e+08	0.2
-/+	1	13	1.85333e+08	0.2
-/+	1	12	1.85333e+08	0.2
-/+	1	5	1.85333e+08	0.2
-/+	1	10	1.85333e+08	0.2
-/+	1	7	1.85333e+08	0.2
-/+	1	17	1.85333e+08	0.2
-/+	1	7	1.85333e+08	0.2
-/+	1	10	1.85333e+08	0.2
-/+	1	4	1.85333e+08	0.2
-/+	1	15	1.85333e+08	0.2
-/+	2	5	2.02667e+08	0.2
-/+	2	16	2.02667e+08	0.2
-/+	2	21	2.02667e+08	0.2
-/+	2	26	2.02667e+08	0.2
-/+	2	19	2.02667e+08	0.2
-/+	2	3	2.02667e+08	0.2
-/+	2	12	2.02667e+08	0.2
-/+	2	15	2.02667e+08	0.2
-/+	2	9	2.02667e+08	0.2
-/+	2	18	2.02667e+08	0.2
-/+	2	23	2.02667e+08	0.2
-/+	2	4	2.02667e+08	0.2
-/+	2	26	2.02667e+08	0.2
-/+	2	8	2.02667e+08	0.2
-/+	2	5	2.02667e+08	0.2
-/+	2	14	2.02667e+08	0.2
-/+	2	11	2.02667e+08	0.2
-/+	2	11	2.02667e+08	0.2
-/+	2	16	2.02667e+08	0.2
-/+	2	10	2.02667e+08	0.2
-/+	2	6	2.02667e+08	0.2
-/+	2	23	2.02667e+08	0.2
-/+	2	19	2.02667e+08	0.2
-/+	2	11	2.02667e+08	0.2
-/+	2	13	2.02667e+08	0.2
-/+	2	10	2.02667e+08	0.2
-/+	2	7	2.02667e+08	0.2
-/+	2	17	2.02667e+08	0.2
-/+	2	9	2.02667e+08	0.2
-/+	2	5	2.02667e+08	0.2
-/+	2	6	2.02667e+08	0.2
-/+	2	11	2.02667e+08	0.2
-/+	2	20	2.02667e+08	0.2
-/+	2	15	2.02667e+08	0.2
-/+	2	18	2.02667e+08	0.2
-/+	2	11	2.02667e+08	0.2
-/+	2	8	2.02667e+08	0.2
-/+	2	18	2.02667e+08	0.2
-/+	2	5	2.02667e+08	0.2
-/+	2	12	2.02667e+08	0.2
-/+	2	11	2.02667e+08	0.2
-/+	2	61	2.02667e+08	0.2
-/+	3	10	186000000	0.2
-/+	3	12	186000000	0.2
-/+	3	10	186000000	0.2
-/+	3	11	186000000	0.2
-/+	3	15	186000000	0.2
-/+	3	8	186000000	0.2
-/+	3	13	186000000	0.2
-/+	3	15	186000000	0.2
-/+	3	24	186000000	0.2
-/+	3	9	186000000	0.2
-/+	3	10	186000000	0.2
-/+	3	11	186000000	0.2
-/+	3	15	186000000	0.2
-/+	3	10	186000000	0.2
-/+	3	7	186000000	0.2
-/+	3	12	186000000	0.2
-/+	3	3	186000000	0.2
-/+	3	39	186000000	0.2
-/+	3	13	186000000	0.2
-/+	3	21	186000000	0.2
-/+	3	120	186000000	0.2
-/+	3	9	186000000	0.2
-/+	3	10	186000000	0.2
-/+	3	17	186000000	0.2
-/+	3	11	186000000	0.2
-/+	3	19	186000000	0.2
-/+	3	4	186000000	0.2
-/+	3	10	186000000	0.2
-/+	3	10	186000000	0.2
-/+	3	8	186000000	0.2
-/+	3	13	186000000	0.2
-/+	3	10	186000000	0.2
-/+	3	24	186000000	0.2
-/+	3	58	186000000	0.2
-/+	3	32	186000000	0.2
-/+	3	25	186000000	0.2
-/+	3	14	186000000	0.2
-/+	3	54	186000000	0.2
-/+	3	6	186000000	0.2
-/+	3	4	186000000	0.2
-/+	3	6	186000000	0.2
-/+	3	41	186000000	0.2
-/+	3	7	186000000	0.2
-/+	3	20	186000000	0.2
-/+	4	11	2.12667e+08	0.2
-/+	4	13	2.12667e+08	0.2
-/+	4	7	2.12667e+08	0.2
-/+	4	6	2.12667e+08	0.2
-/+	4	17	2.12667e+08	0.2
-/+	4	13	2.12667e+08	0.2
-/+	4	13	2.12667e+08	0.2
-/+	4	8	2.12667e+08	0.2
-/+	4	20	2.12667e+08	0.2
-/+	4	16	2.12667e+08	0.2
-/+	4	9	2.12667e+08	0.2
-/+	4	5	2.12667e+08	0.2
-/+	4	14	2.12667e+08	0.2
-/+	4	5	2.12667e+08	0.2
-/+	4	10	2.12667e+08	0.2
-/+	4	23	2.12667e+08	0.2
-/+	4	10	2.12667e+08	0.2
-/+	4	10	2.12667e+08	0.2
-/+	4	15	2.12667e+08	0.2
-/+	4	12	2.12667e+08	0.2
-/+	4	13	2.12667e+08	0.2
-/+	4	64	2.12667e+08	0.2
-/+	4	9	2.12667e+08	0.2
-/+	4	10	2.12667e+08	0.2
-/+	4	10	2.12667e+08	0.2
-/+	4	34	2.12667e+08	0.2
-/+	4	11	2.12667e+08	0.2
-/+	4	9	2.12667e+08	0.2
-/+	4	12	2.12667e+08	0.2
-/+	4	9	2.12667e+08	0.2
-/+	4	7	2.12667e+08	0.2
-/+	4	20	2.12667e+08	0.2
-/+	4	8	2.12667e+08	0.2
-/+	4	17	2.12667e+08	0.2
-/+	4	24	2.12667e+08	0.2
-/+	4	13	2.12667e+08	0.2
-/+	4	12	2.12667e+08	0.2
-/+	4	8	2.12667e+08	0.2
-/+	4	14	2.12667e+08	0.2
-/+	4	10	2.12667e+08	0.2
-/+	4	10	2.12667e+08	0.2
-/+	4	23	2.12667e+08	0.2
-/+	4	19	2.12667e+08	0.2
-/+	4	16	2.12667e+08	0.2
-/+	5	2	90000000	0.2
-/+	5	13	90000000	0.2
-/+	5	6	90000000	0.2
-/+	5	3	90000000	0.2
-/+	5	14	90000000	0.2
-/+	5	7	90000000	0.2
-/+	5	2	90000000	0.2
-/+	5	5	90000000	0.2
-/+	5	22	90000000	0.2
-/+	5	9	90000000	0.2
-/+	5	13	90000000	0.2
-/+	5	23	90000000	0.2
-/+	5	5	90000000	0.2
-/+	5	5	90000000	0.2
-/+	5	79	90000000	0.2
-/+	5	10	90000000	0.2
-/+	5	6	90000000	0.2
-/+	5	6	90000000	0.2
-/+	5	1	90000000	0.2
-/+	5	12	90000000	0.2
-/+	5	11	90000000	0.2
-/+	5	9	90000000	0.2
-/+	5	5	90000000	0.2
-/+	5	2	90000000	0.2
-/+	5	5	90000000	0.2
-/+	5	8	90000000	0.2
-/+	5	8	90000000	0.2
-/+	5	17	90000000	0.2
-/+	5	13	90000000	0.2
-/+	5	11	90000000	0.2
-/+	5	4	90000000	0.2
-/+	5	38	90000000	0.2
-/+	5	15	90000000	0.2
-/+	5	8	90000000	0.2
-/+	5	8	90000000	0.2
-/+	5	5	90000000	0.2
-/+	5	5	90000000	0.2
-/+	5	11	90000000	0.2
-/+	5	8	90000000	0.2
-/+	5	103	90000000	0.2
-/+	5	35	90000000	0.2
-/+	5	8	90000000	0.2
-/+	5	13	90000000	0.2
-/+	5	18	90000000	0.2
-/+	6	1	9.06667e+07	0.2
-/+	6	4	9.06667e+07	0.2
-/+	6	6	9.06667e+07	0.2
-/+	6	7	9.06667e+07	0.2
-/+	6	2	9.06667e+07	0.2
-/+	6	12	9.06667e+07	0.2
-/+	6	3	9.06667e+07	0.2
-/+	6	14	9.06667e+07	0.2
-/+	6	4	9.06667e+07	0.2
-/+	6	8	9.06667e+07	0.2
-/+	6	9	9.06667e+07	0.2
-/+	6	7	9.06667e+07	0.2
-/+	6	5	9.06667e+07	0.2
-/+	6	5	9.06667e+07	0.2
-/+	6	9	9.06667e+07	0.2
-/+	6	3	9.06667e+07	0.2
-/+	6	17	9.06667e+07	0.2
-/+	6	25	9.06667e+07	0.2
-/+	6	4	9.06667e+07	0.2
-/+	6	8	9.06667e+07	0.2
-/+	6	5	9.06667e+07	0.2
-/+	6	8	9.06667e+07	0.2
-/+	6	14	9.06667e+07	0.2
-/+	6	10	9.06667e+07	0.2
-/+	6	7	9.06667e+07	0.2
-/+	6	11	9.06667e+07	0.2
-/+	6	15	9.06667e+07	0.2
-/+	6	20	9.06667e+07	0.2
-/+	6	11	9.06667e+07	0.2
-/+	6	29	9.06667e+07	0.2
-/+	6	4	9.06667e+07	0.2
-/+	6	5	9.06667e+07	0.2
-/+	6	8	9.06667e+07	0.2
-/+	6	16	9.06667e+07	0.2
-/+	6	11	9.06667e+07	0.2
-/+	6	27	9.06667e+07	0.2
-/+	6	9	9.06667e+07	0.2
-/+	6	2	9.06667e+07	0.2
-/+	6	42	9.06667e+07	0.2
-/+	6	13	9.06667e+07	0.2
-/+	6	12	9.06667e+07	0.2
-/+	6	18	9.06667e+07	0.2
-/+	6	7	9.06667e+07	0.2
-/+	7	3	130200000	0.2
-/+	7	8	130200000	0.2
-/+	7	12	130200000	0.2
-/+	7	3	130200000	0.2
-/+	7	10	130200000	0.2
-/+	7	3	130200000	0.2
-/+	7	9	130200000	0.2
-/+	7	23	130200000	0.2
-/+	7	6	130200000	0.2
-/+	7	5	130200000	0.2
-/+	7	15	130200000	0.2
-/+	7	1	130200000	0.2
-/+	7	10	130200000	0.2
-/+	7	1	130200000	0.2
-/+	7	10	130200000	0.2
-/+	7	6	130200000	0.2
-/+	7	9	130200000	0.2
-/+	7	9	130200000	0.2
-/+	7	7	130200000	0.2
-/+	7	12	130200000	0.2
-/+	7	18	130200000	0.2
-/+	7	16	130200000	0.2
-/+	7	7	130200000	0.2
-/+	7	3	130200000	0.2
-/+	7	6	130200000	0.2
-/+	7	9	130200000	0.2
-/+	7	14	130200000	0.2
-/+	7	10	130200000	0.2
-/+	7	3	130200000	0.2
-/+	7	9	130200000	0.2
-/+	7	8	130200000	0.2
-/+	7	15	130200000	0.2
-/+	7	14	130200000	0.2
-/+	7	13	130200000	0.2
-/+	7	8	130200000	0.2
-/+	7	6	130200000	0.2
-/+	7	11	130200000	0.2
-/+	7	4	130200000	0.2
-/+	7	8	130200000	0.2
-/+	7	1	130200000	0.2
-/+	7	7	130200000	0.2
-/+	7	3	130200000	0.2
-/+	7	8	130200000	0.2
-/+	8	13	1.52667e+08	0.2
-/+	8	5	1.52667e+08	0.2
-/+	8	4	1.52667e+08	0.2
-/+	8	6	1.52667e+08	0.2
-/+	8	7	1.52667e+08	0.2
-/+	8	18	1.52667e+08	0.2
-/+	8	7	1.52667e+08	0.2
-/+	8	14	1.52667e+08	0.2
-/+	8	11	1.52667e+08	0.2
-/+	8	8	1.52667e+08	0.2
-/+	8	9	1.52667e+08	0.2
-/+	8	14	1.52667e+08	0.2
-/+	8	12	1.52667e+08	0.2
-/+	8	9	1.52667e+08	0.2
-/+	8	4	1.52667e+08	0.2
-/+	8	8	1.52667e+08	0.2
-/+	8	14	1.52667e+08	0.2
-/+	8	10	1.52667e+08	0.2
-/+	8	13	1.52667e+08	0.2
-/+	8	16	1.52667e+08	0.2
-/+	8	15	1.52667e+08	0.2
-/+	8	8	1.52667e+08	0.2
-/+	8	4	1.52667e+08	0.2
-/+	8	4	1.52667e+08	0.2
-/+	8	9	1.52667e+08	0.2
-/+	8	7	1.52667e+08	0.2
-/+	8	9	1.52667e+08	0.2
-/+	8	2	1.52667e+08	0.2
-/+	8	4	1.52667e+08	0.2
-/+	8	5	1.52667e+08	0.2
-/+	8	11	1.52667e+08	0.2
-/+	8	10	1.52667e+08	0.2
-/+	8	4	1.52667e+08	0.2
-/+	8	4	1.52667e+08	0.2
-/+	8	6	1.52667e+08	0.2
-/+	8	11	1.52667e+08	0.2
-/+	8	9	1.52667e+08	0.2
-/+	8	15	1.52667e+08	0.2
-/+	8	10	1.52667e+08	0.2
-/+	8	9	1.52667e+08	0.2
-/+	8	13	1.52667e+08	0.2
-/+	8	9	1.52667e+08	0.2
-/+	8	11	1.52667e+08	0.2
-/+	8	12	1.52667e+08	0.2
+/+	1	12	1.51333e+08	0.2
+/+	1	5	1.51333e+08	0.2
+/+	1	11	1.51333e+08	0.2
+/+	1	20	1.51333e+08	0.2
+/+	1	20	1.51333e+08	0.2
+/+	1	9	1.51333e+08	0.2
+/+	1	8	1.51333e+08	0.2
+/+	1	11	1.51333e+08	0.2
+/+	1	10	1.51333e+08	0.2
+/+	1	4	1.51333e+08	0.2
+/+	1	31	1.51333e+08	0.2
+/+	1	11	1.51333e+08	0.2
+/+	1	22	1.51333e+08	0.2
+/+	1	12	1.51333e+08	0.2
+/+	1	16	1.51333e+08	0.2
+/+	1	13	1.51333e+08	0.2
+/+	1	33	1.51333e+08	0.2
+/+	1	16	1.51333e+08	0.2
+/+	1	13	1.51333e+08	0.2
+/+	1	16	1.51333e+08	0.2
+/+	1	8	1.51333e+08	0.2
+/+	1	10	1.51333e+08	0.2
+/+	1	15	1.51333e+08	0.2
+/+	1	21	1.51333e+08	0.2
+/+	1	5	1.51333e+08	0.2
+/+	1	10	1.51333e+08	0.2
+/+	1	10	1.51333e+08	0.2
+/+	1	10	1.51333e+08	0.2
+/+	1	4	1.51333e+08	0.2
+/+	1	9	1.51333e+08	0.2
+/+	1	11	1.51333e+08	0.2
+/+	1	9	1.51333e+08	0.2
+/+	1	14	1.51333e+08	0.2
+/+	1	16	1.51333e+08	0.2
+/+	1	9	1.51333e+08	0.2
+/+	1	15	1.51333e+08	0.2
+/+	1	14	1.51333e+08	0.2
+/+	1	24	1.51333e+08	0.2
+/+	1	8	1.51333e+08	0.2
+/+	1	23	1.51333e+08	0.2
+/+	1	6	1.51333e+08	0.2
+/+	1	22	1.51333e+08	0.2
+/+	1	57	1.51333e+08	0.2
+/+	1	13	1.51333e+08	0.2
+/+	2	9	168000000	0.2
+/+	2	9	168000000	0.2
+/+	2	11	168000000	0.2
+/+	2	31	168000000	0.2
+/+	2	16	168000000	0.2
+/+	2	14	168000000	0.2
+/+	2	40	168000000	0.2
+/+	2	11	168000000	0.2
+/+	2	9	168000000	0.2
+/+	2	25	168000000	0.2
+/+	2	28	168000000	0.2
+/+	2	8	168000000	0.2
+/+	2	8	168000000	0.2
+/+	2	14	168000000	0.2
+/+	2	12	168000000	0.2
+/+	2	13	168000000	0.2
+/+	2	31	168000000	0.2
+/+	2	14	168000000	0.2
+/+	2	6	168000000	0.2
+/+	2	27	168000000	0.2
+/+	2	6	168000000	0.2
+/+	2	6	168000000	0.2
+/+	2	14	168000000	0.2
+/+	2	9	168000000	0.2
+/+	2	55	168000000	0.2
+/+	2	22	168000000	0.2
+/+	2	12	168000000	0.2
+/+	2	6	168000000	0.2
+/+	2	3	168000000	0.2
+/+	2	12	168000000	0.2
+/+	2	10	168000000	0.2
+/+	2	12	168000000	0.2
+/+	2	12	168000000	0.2
+/+	2	6	168000000	0.2
+/+	2	5	168000000	0.2
+/+	2	12	168000000	0.2
+/+	2	54	168000000	0.2
+/+	2	10	168000000	0.2
+/+	2	5	168000000	0.2
+/+	2	8	168000000	0.2
+/+	2	14	168000000	0.2
+/+	2	13	168000000	0.2
+/+	2	50	168000000	0.2
+/+	3	9	1.71333e+08	0.2
+/+	3	46	1.71333e+08	0.2
+/+	3	11	1.71333e+08	0.2
+/+	3	5	1.71333e+08	0.2
+/+	3	8	1.71333e+08	0.2
+/+	3	10	1.71333e+08	0.2
+/+	3	15	1.71333e+08	0.2
+/+	3	6	1.71333e+08	0.2
+/+	3	12	1.71333e+08	0.2
+/+	3	19	1.71333e+08	0.2
+/+	3	6	1.71333e+08	0.2
+/+	3	19	1.71333e+08	0.2
+/+	3	12	1.71333e+08	0.2
+/+	3	9	1.71333e+08	0.2
+/+	3	3	1.71333e+08	0.2
+/+	3	17	1.71333e+08	0.2
+/+	3	10	1.71333e+08	0.2
+/+	3	10	1.71333e+08	0.2
+/+	3	82	1.71333e+08	0.2
+/+	3	15	1.71333e+08	0.2
+/+	3	14	1.71333e+08	0.2
+/+	3	7	1.71333e+08	0.2
+/+	3	20	1.71333e+08	0.2
+/+	3	23	1.71333e+08	0.2
+/+	3	16	1.71333e+08	0.2
+/+	3	24	1.71333e+08	0.2
+/+	3	26	1.71333e+08	0.2
+/+	3	21	1.71333e+08	0.2
+/+	3	29	1.71333e+08	0.2
+/+	3	20	1.71333e+08	0.2
+/+	3	15	1.71333e+08	0.2
+/+	3	20	1.71333e+08	0.2
+/+	3	48	1.71333e+08	0.2
+/+	3	194	1.71333e+08	0.2
+/+	3	11	1.71333e+08	0.2
+/+	3	13	1.71333e+08	0.2
+/+	3	20	1.71333e+08	0.2
+/+	3	24	1.71333e+08	0.2
+/+	3	55	1.71333e+08	0.2
+/+	3	21	1.71333e+08	0.2
+/+	3	23	1.71333e+08	0.2
+/+	3	13	1.71333e+08	0.2
+/+	4	8	1.53333e+08	0.2
+/+	4	7	1.53333e+08	0.2
+/+	4	8	1.53333e+08	0.2
+/+	4	6	1.53333e+08	0.2
+/+	4	13	1.53333e+08	0.2
+/+	4	22	1.53333e+08	0.2
+/+	4	4	1.53333e+08	0.2
+/+	4	83	1.53333e+08	0.2
+/+	4	13	1.53333e+08	0.2
+/+	4	13	1.53333e+08	0.2
+/+	4	19	1.53333e+08	0.2
+/+	4	7	1.53333e+08	0.2
+/+	4	9	1.53333e+08	0.2
+/+	4	53	1.53333e+08	0.2
+/+	4	8	1.53333e+08	0.2
+/+	4	12	1.53333e+08	0.2
+/+	4	15	1.53333e+08	0.2
+/+	4	9	1.53333e+08	0.2
+/+	4	8	1.53333e+08	0.2
+/+	4	15	1.53333e+08	0.2
+/+	4	15	1.53333e+08	0.2
+/+	4	11	1.53333e+08	0.2
+/+	4	24	1.53333e+08	0.2
+/+	4	9	1.53333e+08	0.2
+/+	4	16	1.53333e+08	0.2
+/+	4	21	1.53333e+08	0.2
+/+	4	18	1.53333e+08	0.2
+/+	4	47	1.53333e+08	0.2
+/+	4	21	1.53333e+08	0.2
+/+	4	16	1.53333e+08	0.2
+/+	4	10	1.53333e+08	0.2
+/+	4	33	1.53333e+08	0.2
+/+	4	30	1.53333e+08	0.2
+/+	4	26	1.53333e+08	0.2
+/+	4	46	1.53333e+08	0.2
+/+	4	16	1.53333e+08	0.2
+/+	4	29	1.53333e+08	0.2
+/+	4	12	1.53333e+08	0.2
+/+	4	35	1.53333e+08	0.2
+/+	4	15	1.53333e+08	0.2
+/+	4	19	1.53333e+08	0.2
+/+	4	36	1.53333e+08	0.2
+/+	4	32	1.53333e+08	0.2
+/+	4	21	1.53333e+08	0.2
+/+	5	11	92000000	0.2
+/+	5	17	92000000	0.2
+/+	5	9	92000000	0.2
+/+	5	19	92000000	0.2
+/+	5	12	92000000	0.2
+/+	5	9	92000000	0.2
+/+	5	1	92000000	0.2
+/+	5	12	92000000	0.2
+/+	5	10	92000000	0.2
+/+	5	11	92000000	0.2
+/+	5	15	92000000	0.2
+/+	5	4	92000000	0.2
+/+	5	13	92000000	0.2
+/+	5	7	92000000	0.2
+/+	5	16	92000000	0.2
+/+	5	5	92000000	0.2
+/+	5	13	92000000	0.2
+/+	5	12	92000000	0.2
+/+	5	19	92000000	0.2
+/+	5	5	92000000	0.2
+/+	5	6	92000000	0.2
+/+	5	12	92000000	0.2
+/+	5	13	92000000	0.2
+/+	5	14	92000000	0.2
+/+	5	7	92000000	0.2
+/+	5	20	92000000	0.2
+/+	5	6	92000000	0.2
+/+	5	15	92000000	0.2
+/+	5	13	92000000	0.2
+/+	5	16	92000000	0.2
+/+	5	7	92000000	0.2
+/+	5	5	92000000	0.2
+/+	5	15	92000000	0.2
+/+	5	9	92000000	0.2
+/+	5	13	92000000	0.2
+/+	5	15	92000000	0.2
+/+	5	16	92000000	0.2
+/+	5	9	92000000	0.2
+/+	5	7	92000000	0.2
+/+	5	8	92000000	0.2
+/+	5	14	92000000	0.2
+/+	5	17	92000000	0.2
+/+	5	8	92000000	0.2
+/+	5	6	92000000	0.2
+/+	6	3	68000000	0.2
+/+	6	99	68000000	0.2
+/+	6	11	68000000	0.2
+/+	6	30	68000000	0.2
+/+	6	44	68000000	0.2
+/+	6	11	68000000	0.2
+/+	6	17	68000000	0.2
+/+	6	2	68000000	0.2
+/+	6	7	68000000	0.2
+/+	6	42	68000000	0.2
+/+	6	6	68000000	0.2
+/+	6	70	68000000	0.2
+/+	6	3	68000000	0.2
+/+	6	4	68000000	0.2
+/+	6	1	68000000	0.2
+/+	6	4	68000000	0.2
+/+	6	3	68000000	0.2
+/+	6	10	68000000	0.2
+/+	6	8	68000000	0.2
+/+	6	8	68000000	0.2
+/+	6	4	68000000	0.2
+/+	6	11	68000000	0.2
+/+	6	5	68000000	0.2
+/+	6	5	68000000	0.2
+/+	6	7	68000000	0.2
+/+	6	14	68000000	0.2
+/+	6	15	68000000	0.2
+/+	6	9	68000000	0.2
+/+	6	16	68000000	0.2
+/+	6	11	68000000	0.2
+/+	6	4	68000000	0.2
+/+	6	10	68000000	0.2
+/+	6	6	68000000	0.2
+/+	6	7	68000000	0.2
+/+	6	19	68000000	0.2
+/+	6	10	68000000	0.2
+/+	6	5	68000000	0.2
+/+	6	16	68000000	0.2
+/+	6	8	68000000	0.2
+/+	6	29	68000000	0.2
+/+	6	8	68000000	0.2
+/+	6	17	68000000	0.2
+/+	6	64	68000000	0.2
+/+	6	15	68000000	0.2
+/+	7	34	103000000	0.2
+/+	7	7	103000000	0.2
+/+	7	4	103000000	0.2
+/+	7	12	103000000	0.2
+/+	7	11	103000000	0.2
+/+	7	29	103000000	0.2
+/+	7	6	103000000	0.2
+/+	7	8	103000000	0.2
+/+	7	9	103000000	0.2
+/+	7	4	103000000	0.2
+/+	7	8	103000000	0.2
+/+	7	68	103000000	0.2
+/+	7	5	103000000	0.2
+/+	7	10	103000000	0.2
+/+	7	6	103000000	0.2
+/+	7	9	103000000	0.2
+/+	7	17	103000000	0.2
+/+	7	9	103000000	0.2
+/+	7	31	103000000	0.2
+/+	7	4	103000000	0.2
+/+	7	2	103000000	0.2
+/+	7	5	103000000	0.2
+/+	7	6	103000000	0.2
+/+	7	40	103000000	0.2
+/+	7	9	103000000	0.2
+/+	7	6	103000000	0.2
+/+	7	7	103000000	0.2
+/+	7	8	103000000	0.2
+/+	7	10	103000000	0.2
+/+	7	16	103000000	0.2
+/+	7	3	103000000	0.2
+/+	7	10	103000000	0.2
+/+	7	12	103000000	0.2
+/+	7	8	103000000	0.2
+/+	7	10	103000000	0.2
+/+	7	16	103000000	0.2
+/+	7	5	103000000	0.2
+/+	7	6	103000000	0.2
+/+	7	10	103000000	0.2
+/+	7	7	103000000	0.2
+/+	7	13	103000000	0.2
+/+	7	7	103000000	0.2
+/+	7	17	103000000	0.2
+/+	7	15	103000000	0.2
+/+	8	8	122000000	0.2
+/+	8	8	122000000	0.2
+/+	8	7	122000000	0.2
+/+	8	8	122000000	0.2
+/+	8	6	122000000	0.2
+/+	8	4	122000000	0.2
+/+	8	7	122000000	0.2
+/+	8	6	122000000	0.2
+/+	8	4	122000000	0.2
+/+	8	7	122000000	0.2
+/+	8	10	122000000	0.2
+/+	8	1	122000000	0.2
+/+	8	10	122000000	0.2
+/+	8	6	122000000	0.2
+/+	8	7	122000000	0.2
+/+	8	11	122000000	0.2
+/+	8	3	122000000	0.2
+/+	8	6	122000000	0.2
+/+	8	10	122000000	0.2
+/+	8	7	122000000	0.2
+/+	8	7	122000000	0.2
+/+	8	4	122000000	0.2
+/+	8	8	122000000	0.2
+/+	8	5	122000000	0.2
+/+	8	10	122000000	0.2
+/+	8	10	122000000	0.2
+/+	8	5	122000000	0.2
+/+	8	14	122000000	0.2
+/+	8	3	122000000	0.2
+/+	8	19	122000000	0.2
+/+	8	8	122000000	0.2
+/+	8	35	122000000	0.2
+/+	8	3	122000000	0.2
+/+	8	5	122000000	0.2
+/+	8	11	122000000	0.2
+/+	8	4	122000000	0.2
+/+	8	8	122000000	0.2
+/+	8	21	122000000	0.2
+/+	8	5	122000000	0.2
+/+	8	9	122000000	0.2
+/+	8	8	122000000	0.2
+/+	8	12	122000000	0.2
+/+	8	4	122000000	0.2
+/+	8	8	122000000	0.2

## Sheet: S7B_fig
Notes: PYO treatments correspond to the following: -/- denotes no PYO pre-treatment (in the liquid culture stage) or co-treatment (in the antibiotic agar plates), +/- denotes PYO pre-treatment but no co-treatment, -/+ denotes PYO co-treatment without pre-treatment, and +/+ denotes both PYO pre-treatment and co-treatment.
Nt = number of cells plated (average of 6 representative parallel cultures).
Plating efficiency = fraction of each parallel culture that was plated.
To calculate the apparent mutation rate for each biological replicate (consisting of all rows with the same combination of PYO pre-treatment and Replicate), calculate the estimated number of mutational events per culture (m) using the newton.LD.plating function in the rsalvador R package, then divide m by Nt/Plating efficiency.
To calculate 84% confidence intervals for the mutation rate estimates, use the confint.LD.plating function in rsalvador (with alpha = 0.16) and divide the result by Nt/Plating efficiency.
Plots were made in R - ggplot with geom_point() for the mutation rate estimate and geom_linerange() for the confidence intervals.
Strain	Arabinose treatment	Replicate	Colony count	Nt	Plating efficiency
Para:mexGHI	-/-	1	3	4.23333e+07	0.25
Para:mexGHI	-/-	1	2	4.23333e+07	0.25
Para:mexGHI	-/-	1	6	4.23333e+07	0.25
Para:mexGHI	-/-	1	1	4.23333e+07	0.25
Para:mexGHI	-/-	1	0	4.23333e+07	0.25
Para:mexGHI	-/-	1	2	4.23333e+07	0.25
Para:mexGHI	-/-	1	2	4.23333e+07	0.25
Para:mexGHI	-/-	1	9	4.23333e+07	0.25
Para:mexGHI	-/-	1	2	4.23333e+07	0.25
Para:mexGHI	-/-	1	0	4.23333e+07	0.25
Para:mexGHI	-/-	1	2	4.23333e+07	0.25
Para:mexGHI	-/-	1	50	4.23333e+07	0.25
Para:mexGHI	-/-	1	0	4.23333e+07	0.25
Para:mexGHI	-/-	1	0	4.23333e+07	0.25
Para:mexGHI	-/-	1	11	4.23333e+07	0.25
Para:mexGHI	-/-	1	1	4.23333e+07	0.25
Para:mexGHI	-/-	1	0	4.23333e+07	0.25
Para:mexGHI	-/-	1	0	4.23333e+07	0.25
Para:mexGHI	-/-	1	1	4.23333e+07	0.25
Para:mexGHI	-/-	1	2	4.23333e+07	0.25
Para:mexGHI	-/-	1	1	4.23333e+07	0.25
Para:mexGHI	-/-	1	4	4.23333e+07	0.25
Para:mexGHI	-/-	1	0	4.23333e+07	0.25
Para:mexGHI	-/-	1	0	4.23333e+07	0.25
Para:mexGHI	-/-	1	4	4.23333e+07	0.25
Para:mexGHI	-/-	1	0	4.23333e+07	0.25
Para:mexGHI	-/-	1	0	4.23333e+07	0.25
Para:mexGHI	-/-	1	1	4.23333e+07	0.25
Para:mexGHI	-/-	1	2	4.23333e+07	0.25
Para:mexGHI	-/-	1	0	4.23333e+07	0.25
Para:mexGHI	-/-	1	19	4.23333e+07	0.25
Para:mexGHI	-/-	1	4	4.23333e+07	0.25
Para:mexGHI	-/-	1	6	4.23333e+07	0.25
Para:mexGHI	-/-	1	0	4.23333e+07	0.25
Para:mexGHI	-/-	1	1	4.23333e+07	0.25
Para:mexGHI	-/-	1	0	4.23333e+07	0.25
Para:mexGHI	-/-	1	5	4.23333e+07	0.25
Para:mexGHI	-/-	1	1	4.23333e+07	0.25
Para:mexGHI	-/-	1	2	4.23333e+07	0.25
Para:mexGHI	-/-	1	0	4.23333e+07	0.25
Para:mexGHI	-/-	1	0	4.23333e+07	0.25
Para:mexGHI	-/-	1	14	4.23333e+07	0.25
Para:mexGHI	-/-	1	6	4.23333e+07	0.25
Para:mexGHI	-/-	2	0	23000000	0.25
Para:mexGHI	-/-	2	1	23000000	0.25
Para:mexGHI	-/-	2	0	23000000	0.25
Para:mexGHI	-/-	2	7	23000000	0.25
Para:mexGHI	-/-	2	4	23000000	0.25
Para:mexGHI	-/-	2	1	23000000	0.25
Para:mexGHI	-/-	2	0	23000000	0.25
Para:mexGHI	-/-	2	0	23000000	0.25
Para:mexGHI	-/-	2	4	23000000	0.25
Para:mexGHI	-/-	2	0	23000000	0.25
Para:mexGHI	-/-	2	1	23000000	0.25
Para:mexGHI	-/-	2	2	23000000	0.25
Para:mexGHI	-/-	2	3	23000000	0.25
Para:mexGHI	-/-	2	0	23000000	0.25
Para:mexGHI	-/-	2	5	23000000	0.25
Para:mexGHI	-/-	2	3	23000000	0.25
Para:mexGHI	-/-	2	9	23000000	0.25
Para:mexGHI	-/-	2	0	23000000	0.25
Para:mexGHI	-/-	2	1	23000000	0.25
Para:mexGHI	-/-	2	1	23000000	0.25
Para:mexGHI	-/-	2	7	23000000	0.25
Para:mexGHI	-/-	2	4	23000000	0.25
Para:mexGHI	-/-	2	0	23000000	0.25
Para:mexGHI	-/-	2	0	23000000	0.25
Para:mexGHI	-/-	2	7	23000000	0.25
Para:mexGHI	-/-	2	4	23000000	0.25
Para:mexGHI	-/-	2	1	23000000	0.25
Para:mexGHI	-/-	2	2	23000000	0.25
Para:mexGHI	-/-	2	9	23000000	0.25
Para:mexGHI	-/-	2	0	23000000	0.25
Para:mexGHI	-/-	2	16	23000000	0.25
Para:mexGHI	-/-	2	3	23000000	0.25
Para:mexGHI	-/-	2	6	23000000	0.25
Para:mexGHI	-/-	2	1	23000000	0.25
Para:mexGHI	-/-	2	5	23000000	0.25
Para:mexGHI	-/-	2	2	23000000	0.25
Para:mexGHI	-/-	2	11	23000000	0.25
Para:mexGHI	-/-	2	4	23000000	0.25
Para:mexGHI	-/-	2	3	23000000	0.25
Para:mexGHI	-/-	2	4	23000000	0.25
Para:mexGHI	-/-	2	1	23000000	0.25
Para:mexGHI	-/-	2	9	23000000	0.25
Para:mexGHI	-/-	2	2	23000000	0.25
Para:mexGHI	-/-	2	1	23000000	0.25
Para:mexGHI	-/-	3	4	3.99167e+07	0.25
Para:mexGHI	-/-	3	2	3.99167e+07	0.25
Para:mexGHI	-/-	3	8	3.99167e+07	0.25
Para:mexGHI	-/-	3	2	3.99167e+07	0.25
Para:mexGHI	-/-	3	1	3.99167e+07	0.25
Para:mexGHI	-/-	3	16	3.99167e+07	0.25
Para:mexGHI	-/-	3	4	3.99167e+07	0.25
Para:mexGHI	-/-	3	4	3.99167e+07	0.25
Para:mexGHI	-/-	3	0	3.99167e+07	0.25
Para:mexGHI	-/-	3	8	3.99167e+07	0.25
Para:mexGHI	-/-	3	0	3.99167e+07	0.25
Para:mexGHI	-/-	3	0	3.99167e+07	0.25
Para:mexGHI	-/-	3	5	3.99167e+07	0.25
Para:mexGHI	-/-	3	3	3.99167e+07	0.25
Para:mexGHI	-/-	3	21	3.99167e+07	0.25
Para:mexGHI	-/-	3	2	3.99167e+07	0.25
Para:mexGHI	-/-	3	4	3.99167e+07	0.25
Para:mexGHI	-/-	3	2	3.99167e+07	0.25
Para:mexGHI	-/-	3	19	3.99167e+07	0.25
Para:mexGHI	-/-	3	0	3.99167e+07	0.25
Para:mexGHI	-/-	3	0	3.99167e+07	0.25
Para:mexGHI	-/-	3	5	3.99167e+07	0.25
Para:mexGHI	-/-	3	1	3.99167e+07	0.25
Para:mexGHI	-/-	3	0	3.99167e+07	0.25
Para:mexGHI	-/-	3	31	3.99167e+07	0.25
Para:mexGHI	-/-	3	5	3.99167e+07	0.25
Para:mexGHI	-/-	3	0	3.99167e+07	0.25
Para:mexGHI	-/-	3	0	3.99167e+07	0.25
Para:mexGHI	-/-	3	2	3.99167e+07	0.25
Para:mexGHI	-/-	3	2	3.99167e+07	0.25
Para:mexGHI	-/-	3	0	3.99167e+07	0.25
Para:mexGHI	-/-	3	0	3.99167e+07	0.25
Para:mexGHI	-/-	3	6	3.99167e+07	0.25
Para:mexGHI	-/-	3	5	3.99167e+07	0.25
Para:mexGHI	-/-	3	1	3.99167e+07	0.25
Para:mexGHI	-/-	3	4	3.99167e+07	0.25
Para:mexGHI	-/-	3	10	3.99167e+07	0.25
Para:mexGHI	-/-	3	2	3.99167e+07	0.25
Para:mexGHI	-/-	3	0	3.99167e+07	0.25
Para:mexGHI	-/-	3	3	3.99167e+07	0.25
Para:mexGHI	-/-	3	0	3.99167e+07	0.25
Para:mexGHI	-/-	3	2	3.99167e+07	0.25
Para:mexGHI	-/-	3	2	3.99167e+07	0.25
Para:mexGHI	-/-	3	5	3.99167e+07	0.25
Para:mexGHI	-/-	4	6	2.74167e+07	0.25
Para:mexGHI	-/-	4	3	2.74167e+07	0.25
Para:mexGHI	-/-	4	2	2.74167e+07	0.25
Para:mexGHI	-/-	4	0	2.74167e+07	0.25
Para:mexGHI	-/-	4	9	2.74167e+07	0.25
Para:mexGHI	-/-	4	2	2.74167e+07	0.25
Para:mexGHI	-/-	4	2	2.74167e+07	0.25
Para:mexGHI	-/-	4	0	2.74167e+07	0.25
Para:mexGHI	-/-	4	2	2.74167e+07	0.25
Para:mexGHI	-/-	4	9	2.74167e+07	0.25
Para:mexGHI	-/-	4	3	2.74167e+07	0.25
Para:mexGHI	-/-	4	3	2.74167e+07	0.25
Para:mexGHI	-/-	4	0	2.74167e+07	0.25
Para:mexGHI	-/-	4	1	2.74167e+07	0.25
Para:mexGHI	-/-	4	6	2.74167e+07	0.25
Para:mexGHI	-/-	4	3	2.74167e+07	0.25
Para:mexGHI	-/-	4	2	2.74167e+07	0.25
Para:mexGHI	-/-	4	2	2.74167e+07	0.25
Para:mexGHI	-/-	4	1	2.74167e+07	0.25
Para:mexGHI	-/-	4	2	2.74167e+07	0.25
Para:mexGHI	-/-	4	1	2.74167e+07	0.25
Para:mexGHI	-/-	4	4	2.74167e+07	0.25
Para:mexGHI	-/-	4	21	2.74167e+07	0.25
Para:mexGHI	-/-	4	1	2.74167e+07	0.25
Para:mexGHI	-/-	4	9	2.74167e+07	0.25
Para:mexGHI	-/-	4	1	2.74167e+07	0.25
Para:mexGHI	-/-	4	0	2.74167e+07	0.25
Para:mexGHI	-/-	4	3	2.74167e+07	0.25
Para:mexGHI	-/-	4	4	2.74167e+07	0.25
Para:mexGHI	-/-	4	6	2.74167e+07	0.25
Para:mexGHI	-/-	4	14	2.74167e+07	0.25
Para:mexGHI	-/-	4	7	2.74167e+07	0.25
Para:mexGHI	-/-	4	2	2.74167e+07	0.25
Para:mexGHI	-/-	4	4	2.74167e+07	0.25
Para:mexGHI	-/-	4	5	2.74167e+07	0.25
Para:mexGHI	-/-	4	14	2.74167e+07	0.25
Para:mexGHI	-/-	4	5	2.74167e+07	0.25
Para:mexGHI	-/-	4	3	2.74167e+07	0.25
Para:mexGHI	-/-	4	3	2.74167e+07	0.25
Para:mexGHI	-/-	4	17	2.74167e+07	0.25
Para:mexGHI	-/-	4	8	2.74167e+07	0.25
Para:mexGHI	-/-	4	4	2.74167e+07	0.25
Para:mexGHI	-/-	4	2	2.74167e+07	0.25
Para:mexGHI	-/-	4	3	2.74167e+07	0.25
Para:mexGHI	+/-	1	1	2.90833e+07	0.25
Para:mexGHI	+/-	1	2	2.90833e+07	0.25
Para:mexGHI	+/-	1	0	2.90833e+07	0.25
Para:mexGHI	+/-	1	0	2.90833e+07	0.25
Para:mexGHI	+/-	1	2	2.90833e+07	0.25
Para:mexGHI	+/-	1	0	2.90833e+07	0.25
Para:mexGHI	+/-	1	2	2.90833e+07	0.25
Para:mexGHI	+/-	1	1	2.90833e+07	0.25
Para:mexGHI	+/-	1	3	2.90833e+07	0.25
Para:mexGHI	+/-	1	1	2.90833e+07	0.25
Para:mexGHI	+/-	1	0	2.90833e+07	0.25
Para:mexGHI	+/-	1	0	2.90833e+07	0.25
Para:mexGHI	+/-	1	0	2.90833e+07	0.25
Para:mexGHI	+/-	1	1	2.90833e+07	0.25
Para:mexGHI	+/-	1	0	2.90833e+07	0.25
Para:mexGHI	+/-	1	1	2.90833e+07	0.25
Para:mexGHI	+/-	1	2	2.90833e+07	0.25
Para:mexGHI	+/-	1	3	2.90833e+07	0.25
Para:mexGHI	+/-	1	1	2.90833e+07	0.25
Para:mexGHI	+/-	1	4	2.90833e+07	0.25
Para:mexGHI	+/-	1	1	2.90833e+07	0.25
Para:mexGHI	+/-	1	0	2.90833e+07	0.25
Para:mexGHI	+/-	1	0	2.90833e+07	0.25
Para:mexGHI	+/-	1	0	2.90833e+07	0.25
Para:mexGHI	+/-	1	1	2.90833e+07	0.25
Para:mexGHI	+/-	1	10	2.90833e+07	0.25
Para:mexGHI	+/-	1	1	2.90833e+07	0.25
Para:mexGHI	+/-	1	3	2.90833e+07	0.25
Para:mexGHI	+/-	1	10	2.90833e+07	0.25
Para:mexGHI	+/-	1	0	2.90833e+07	0.25
Para:mexGHI	+/-	1	8	2.90833e+07	0.25
Para:mexGHI	+/-	1	1	2.90833e+07	0.25
Para:mexGHI	+/-	1	9	2.90833e+07	0.25
Para:mexGHI	+/-	1	16	2.90833e+07	0.25
Para:mexGHI	+/-	1	2	2.90833e+07	0.25
Para:mexGHI	+/-	1	1	2.90833e+07	0.25
Para:mexGHI	+/-	1	8	2.90833e+07	0.25
Para:mexGHI	+/-	1	1	2.90833e+07	0.25
Para:mexGHI	+/-	1	7	2.90833e+07	0.25
Para:mexGHI	+/-	1	4	2.90833e+07	0.25
Para:mexGHI	+/-	1	2	2.90833e+07	0.25
Para:mexGHI	+/-	1	11	2.90833e+07	0.25
Para:mexGHI	+/-	1	1	2.90833e+07	0.25
Para:mexGHI	+/-	2	2	4.28333e+07	0.25
Para:mexGHI	+/-	2	1	4.28333e+07	0.25
Para:mexGHI	+/-	2	5	4.28333e+07	0.25
Para:mexGHI	+/-	2	0	4.28333e+07	0.25
Para:mexGHI	+/-	2	1	4.28333e+07	0.25
Para:mexGHI	+/-	2	0	4.28333e+07	0.25
Para:mexGHI	+/-	2	5	4.28333e+07	0.25
Para:mexGHI	+/-	2	2	4.28333e+07	0.25
Para:mexGHI	+/-	2	10	4.28333e+07	0.25
Para:mexGHI	+/-	2	7	4.28333e+07	0.25
Para:mexGHI	+/-	2	1	4.28333e+07	0.25
Para:mexGHI	+/-	2	1	4.28333e+07	0.25
Para:mexGHI	+/-	2	0	4.28333e+07	0.25
Para:mexGHI	+/-	2	1	4.28333e+07	0.25
Para:mexGHI	+/-	2	1	4.28333e+07	0.25
Para:mexGHI	+/-	2	5	4.28333e+07	0.25
Para:mexGHI	+/-	2	6	4.28333e+07	0.25
Para:mexGHI	+/-	2	2	4.28333e+07	0.25
Para:mexGHI	+/-	2	5	4.28333e+07	0.25
Para:mexGHI	+/-	2	0	4.28333e+07	0.25
Para:mexGHI	+/-	2	13	4.28333e+07	0.25
Para:mexGHI	+/-	2	2	4.28333e+07	0.25
Para:mexGHI	+/-	2	0	4.28333e+07	0.25
Para:mexGHI	+/-	2	0	4.28333e+07	0.25
Para:mexGHI	+/-	2	11	4.28333e+07	0.25
Para:mexGHI	+/-	2	12	4.28333e+07	0.25
Para:mexGHI	+/-	2	9	4.28333e+07	0.25
Para:mexGHI	+/-	2	3	4.28333e+07	0.25
Para:mexGHI	+/-	2	14	4.28333e+07	0.25
Para:mexGHI	+/-	2	13	4.28333e+07	0.25
Para:mexGHI	+/-	2	7	4.28333e+07	0.25
Para:mexGHI	+/-	2	1	4.28333e+07	0.25
Para:mexGHI	+/-	2	1	4.28333e+07	0.25
Para:mexGHI	+/-	2	4	4.28333e+07	0.25
Para:mexGHI	+/-	2	2	4.28333e+07	0.25
Para:mexGHI	+/-	2	20	4.28333e+07	0.25
Para:mexGHI	+/-	2	7	4.28333e+07	0.25
Para:mexGHI	+/-	2	0	4.28333e+07	0.25
Para:mexGHI	+/-	2	19	4.28333e+07	0.25
Para:mexGHI	+/-	2	8	4.28333e+07	0.25
Para:mexGHI	+/-	2	1	4.28333e+07	0.25
Para:mexGHI	+/-	2	1	4.28333e+07	0.25
Para:mexGHI	+/-	2	4	4.28333e+07	0.25
Para:mexGHI	+/-	2	5	4.28333e+07	0.25
Para:mexGHI	+/-	3	1	3.55833e+07	0.25
Para:mexGHI	+/-	3	1	3.55833e+07	0.25
Para:mexGHI	+/-	3	2	3.55833e+07	0.25
Para:mexGHI	+/-	3	13	3.55833e+07	0.25
Para:mexGHI	+/-	3	3	3.55833e+07	0.25
Para:mexGHI	+/-	3	1	3.55833e+07	0.25
Para:mexGHI	+/-	3	2	3.55833e+07	0.25
Para:mexGHI	+/-	3	27	3.55833e+07	0.25
Para:mexGHI	+/-	3	3	3.55833e+07	0.25
Para:mexGHI	+/-	3	1	3.55833e+07	0.25
Para:mexGHI	+/-	3	11	3.55833e+07	0.25
Para:mexGHI	+/-	3	56	3.55833e+07	0.25
Para:mexGHI	+/-	3	1	3.55833e+07	0.25
Para:mexGHI	+/-	3	2	3.55833e+07	0.25
Para:mexGHI	+/-	3	0	3.55833e+07	0.25
Para:mexGHI	+/-	3	0	3.55833e+07	0.25
Para:mexGHI	+/-	3	2	3.55833e+07	0.25
Para:mexGHI	+/-	3	3	3.55833e+07	0.25
Para:mexGHI	+/-	3	4	3.55833e+07	0.25
Para:mexGHI	+/-	3	8	3.55833e+07	0.25
Para:mexGHI	+/-	3	3	3.55833e+07	0.25
Para:mexGHI	+/-	3	4	3.55833e+07	0.25
Para:mexGHI	+/-	3	8	3.55833e+07	0.25
Para:mexGHI	+/-	3	3	3.55833e+07	0.25
Para:mexGHI	+/-	3	2	3.55833e+07	0.25
Para:mexGHI	+/-	3	0	3.55833e+07	0.25
Para:mexGHI	+/-	3	0	3.55833e+07	0.25
Para:mexGHI	+/-	3	4	3.55833e+07	0.25
Para:mexGHI	+/-	3	6	3.55833e+07	0.25
Para:mexGHI	+/-	3	6	3.55833e+07	0.25
Para:mexGHI	+/-	3	0	3.55833e+07	0.25
Para:mexGHI	+/-	3	0	3.55833e+07	0.25
Para:mexGHI	+/-	3	0	3.55833e+07	0.25
Para:mexGHI	+/-	3	5	3.55833e+07	0.25
Para:mexGHI	+/-	3	8	3.55833e+07	0.25
Para:mexGHI	+/-	3	9	3.55833e+07	0.25
Para:mexGHI	+/-	3	0	3.55833e+07	0.25
Para:mexGHI	+/-	3	2	3.55833e+07	0.25
Para:mexGHI	+/-	3	4	3.55833e+07	0.25
Para:mexGHI	+/-	3	4	3.55833e+07	0.25
Para:mexGHI	+/-	3	4	3.55833e+07	0.25
Para:mexGHI	+/-	3	31	3.55833e+07	0.25
Para:mexGHI	+/-	3	2	3.55833e+07	0.25
Para:mexGHI	+/-	3	0	3.55833e+07	0.25
Para:mexGHI	+/-	3	7	3.55833e+07	0.25
Para:mexGHI	+/-	3	7	3.55833e+07	0.25
Para:mexGHI	+/-	4	1	2.45833e+07	0.25
Para:mexGHI	+/-	4	4	2.45833e+07	0.25
Para:mexGHI	+/-	4	3	2.45833e+07	0.25
Para:mexGHI	+/-	4	3	2.45833e+07	0.25
Para:mexGHI	+/-	4	7	2.45833e+07	0.25
Para:mexGHI	+/-	4	8	2.45833e+07	0.25
Para:mexGHI	+/-	4	3	2.45833e+07	0.25
Para:mexGHI	+/-	4	7	2.45833e+07	0.25
Para:mexGHI	+/-	4	1	2.45833e+07	0.25
Para:mexGHI	+/-	4	5	2.45833e+07	0.25
Para:mexGHI	+/-	4	10	2.45833e+07	0.25
Para:mexGHI	+/-	4	0	2.45833e+07	0.25
Para:mexGHI	+/-	4	0	2.45833e+07	0.25
Para:mexGHI	+/-	4	0	2.45833e+07	0.25
Para:mexGHI	+/-	4	3	2.45833e+07	0.25
Para:mexGHI	+/-	4	23	2.45833e+07	0.25
Para:mexGHI	+/-	4	3	2.45833e+07	0.25
Para:mexGHI	+/-	4	1	2.45833e+07	0.25
Para:mexGHI	+/-	4	5	2.45833e+07	0.25
Para:mexGHI	+/-	4	4	2.45833e+07	0.25
Para:mexGHI	+/-	4	3	2.45833e+07	0.25
Para:mexGHI	+/-	4	1	2.45833e+07	0.25
Para:mexGHI	+/-	4	1	2.45833e+07	0.25
Para:mexGHI	+/-	4	3	2.45833e+07	0.25
Para:mexGHI	+/-	4	0	2.45833e+07	0.25
Para:mexGHI	+/-	4	3	2.45833e+07	0.25
Para:mexGHI	+/-	4	5	2.45833e+07	0.25
Para:mexGHI	+/-	4	11	2.45833e+07	0.25
Para:mexGHI	+/-	4	12	2.45833e+07	0.25
Para:mexGHI	+/-	4	13	2.45833e+07	0.25
Para:mexGHI	+/-	4	6	2.45833e+07	0.25
Para:mexGHI	+/-	4	11	2.45833e+07	0.25
Para:mexGHI	+/-	4	6	2.45833e+07	0.25
Para:mexGHI	+/-	4	1	2.45833e+07	0.25
Para:mexGHI	+/-	4	1	2.45833e+07	0.25
Para:mexGHI	+/-	4	8	2.45833e+07	0.25
Para:mexGHI	+/-	4	11	2.45833e+07	0.25
Para:mexGHI	+/-	4	11	2.45833e+07	0.25
Para:mexGHI	+/-	4	4	2.45833e+07	0.25
Para:mexGHI	+/-	4	4	2.45833e+07	0.25
Para:mexGHI	+/-	4	6	2.45833e+07	0.25
Para:mexGHI	+/-	4	6	2.45833e+07	0.25
Para:mexGHI	+/-	4	10	2.45833e+07	0.25
Para:mexGHI	+/-	4	9	2.45833e+07	0.25
Para:mexGHI	-/+	1	1	4.23333e+07	0.25
Para:mexGHI	-/+	1	3	4.23333e+07	0.25
Para:mexGHI	-/+	1	5	4.23333e+07	0.25
Para:mexGHI	-/+	1	1	4.23333e+07	0.25
Para:mexGHI	-/+	1	2	4.23333e+07	0.25
Para:mexGHI	-/+	1	4	4.23333e+07	0.25
Para:mexGHI	-/+	1	5	4.23333e+07	0.25
Para:mexGHI	-/+	1	5	4.23333e+07	0.25
Para:mexGHI	-/+	1	2	4.23333e+07	0.25
Para:mexGHI	-/+	1	2	4.23333e+07	0.25
Para:mexGHI	-/+	1	4	4.23333e+07	0.25
Para:mexGHI	-/+	1	38	4.23333e+07	0.25
Para:mexGHI	-/+	1	0	4.23333e+07	0.25
Para:mexGHI	-/+	1	1	4.23333e+07	0.25
Para:mexGHI	-/+	1	7	4.23333e+07	0.25
Para:mexGHI	-/+	1	1	4.23333e+07	0.25
Para:mexGHI	-/+	1	0	4.23333e+07	0.25
Para:mexGHI	-/+	1	2	4.23333e+07	0.25
Para:mexGHI	-/+	1	0	4.23333e+07	0.25
Para:mexGHI	-/+	1	2	4.23333e+07	0.25
Para:mexGHI	-/+	1	1	4.23333e+07	0.25
Para:mexGHI	-/+	1	5	4.23333e+07	0.25
Para:mexGHI	-/+	1	0	4.23333e+07	0.25
Para:mexGHI	-/+	1	1	4.23333e+07	0.25
Para:mexGHI	-/+	1	9	4.23333e+07	0.25
Para:mexGHI	-/+	1	0	4.23333e+07	0.25
Para:mexGHI	-/+	1	0	4.23333e+07	0.25
Para:mexGHI	-/+	1	3	4.23333e+07	0.25
Para:mexGHI	-/+	1	1	4.23333e+07	0.25
Para:mexGHI	-/+	1	1	4.23333e+07	0.25
Para:mexGHI	-/+	1	19	4.23333e+07	0.25
Para:mexGHI	-/+	1	5	4.23333e+07	0.25
Para:mexGHI	-/+	1	4	4.23333e+07	0.25
Para:mexGHI	-/+	1	1	4.23333e+07	0.25
Para:mexGHI	-/+	1	1	4.23333e+07	0.25
Para:mexGHI	-/+	1	2	4.23333e+07	0.25
Para:mexGHI	-/+	1	1	4.23333e+07	0.25
Para:mexGHI	-/+	1	3	4.23333e+07	0.25
Para:mexGHI	-/+	1	2	4.23333e+07	0.25
Para:mexGHI	-/+	1	2	4.23333e+07	0.25
Para:mexGHI	-/+	1	1	4.23333e+07	0.25
Para:mexGHI	-/+	1	17	4.23333e+07	0.25
Para:mexGHI	-/+	1	7	4.23333e+07	0.25
Para:mexGHI	-/+	2	1	23000000	0.25
Para:mexGHI	-/+	2	1	23000000	0.25
Para:mexGHI	-/+	2	2	23000000	0.25
Para:mexGHI	-/+	2	8	23000000	0.25
Para:mexGHI	-/+	2	2	23000000	0.25
Para:mexGHI	-/+	2	1	23000000	0.25
Para:mexGHI	-/+	2	0	23000000	0.25
Para:mexGHI	-/+	2	1	23000000	0.25
Para:mexGHI	-/+	2	6	23000000	0.25
Para:mexGHI	-/+	2	2	23000000	0.25
Para:mexGHI	-/+	2	3	23000000	0.25
Para:mexGHI	-/+	2	2	23000000	0.25
Para:mexGHI	-/+	2	0	23000000	0.25
Para:mexGHI	-/+	2	1	23000000	0.25
Para:mexGHI	-/+	2	1	23000000	0.25
Para:mexGHI	-/+	2	3	23000000	0.25
Para:mexGHI	-/+	2	7	23000000	0.25
Para:mexGHI	-/+	2	0	23000000	0.25
Para:mexGHI	-/+	2	2	23000000	0.25
Para:mexGHI	-/+	2	0	23000000	0.25
Para:mexGHI	-/+	2	8	23000000	0.25
Para:mexGHI	-/+	2	1	23000000	0.25
Para:mexGHI	-/+	2	0	23000000	0.25
Para:mexGHI	-/+	2	0	23000000	0.25
Para:mexGHI	-/+	2	2	23000000	0.25
Para:mexGHI	-/+	2	4	23000000	0.25
Para:mexGHI	-/+	2	6	23000000	0.25
Para:mexGHI	-/+	2	2	23000000	0.25
Para:mexGHI	-/+	2	14	23000000	0.25
Para:mexGHI	-/+	2	1	23000000	0.25
Para:mexGHI	-/+	2	1	23000000	0.25
Para:mexGHI	-/+	2	7	23000000	0.25
Para:mexGHI	-/+	2	4	23000000	0.25
Para:mexGHI	-/+	2	4	23000000	0.25
Para:mexGHI	-/+	2	11	23000000	0.25
Para:mexGHI	-/+	2	5	23000000	0.25
Para:mexGHI	-/+	2	3	23000000	0.25
Para:mexGHI	-/+	2	5	23000000	0.25
Para:mexGHI	-/+	2	1	23000000	0.25
Para:mexGHI	-/+	2	4	23000000	0.25
Para:mexGHI	-/+	2	3	23000000	0.25
Para:mexGHI	-/+	2	7	23000000	0.25
Para:mexGHI	-/+	2	2	23000000	0.25
Para:mexGHI	-/+	2	2	23000000	0.25
Para:mexGHI	-/+	3	3	3.99167e+07	0.25
Para:mexGHI	-/+	3	3	3.99167e+07	0.25
Para:mexGHI	-/+	3	4	3.99167e+07	0.25
Para:mexGHI	-/+	3	2	3.99167e+07	0.25
Para:mexGHI	-/+	3	1	3.99167e+07	0.25
Para:mexGHI	-/+	3	18	3.99167e+07	0.25
Para:mexGHI	-/+	3	5	3.99167e+07	0.25
Para:mexGHI	-/+	3	6	3.99167e+07	0.25
Para:mexGHI	-/+	3	1	3.99167e+07	0.25
Para:mexGHI	-/+	3	7	3.99167e+07	0.25
Para:mexGHI	-/+	3	0	3.99167e+07	0.25
Para:mexGHI	-/+	3	0	3.99167e+07	0.25
Para:mexGHI	-/+	3	7	3.99167e+07	0.25
Para:mexGHI	-/+	3	3	3.99167e+07	0.25
Para:mexGHI	-/+	3	18	3.99167e+07	0.25
Para:mexGHI	-/+	3	5	3.99167e+07	0.25
Para:mexGHI	-/+	3	4	3.99167e+07	0.25
Para:mexGHI	-/+	3	1	3.99167e+07	0.25
Para:mexGHI	-/+	3	33	3.99167e+07	0.25
Para:mexGHI	-/+	3	0	3.99167e+07	0.25
Para:mexGHI	-/+	3	1	3.99167e+07	0.25
Para:mexGHI	-/+	3	1	3.99167e+07	0.25
Para:mexGHI	-/+	3	2	3.99167e+07	0.25
Para:mexGHI	-/+	3	1	3.99167e+07	0.25
Para:mexGHI	-/+	3	43	3.99167e+07	0.25
Para:mexGHI	-/+	3	1	3.99167e+07	0.25
Para:mexGHI	-/+	3	1	3.99167e+07	0.25
Para:mexGHI	-/+	3	0	3.99167e+07	0.25
Para:mexGHI	-/+	3	3	3.99167e+07	0.25
Para:mexGHI	-/+	3	1	3.99167e+07	0.25
Para:mexGHI	-/+	3	0	3.99167e+07	0.25
Para:mexGHI	-/+	3	0	3.99167e+07	0.25
Para:mexGHI	-/+	3	7	3.99167e+07	0.25
Para:mexGHI	-/+	3	5	3.99167e+07	0.25
Para:mexGHI	-/+	3	2	3.99167e+07	0.25
Para:mexGHI	-/+	3	1	3.99167e+07	0.25
Para:mexGHI	-/+	3	10	3.99167e+07	0.25
Para:mexGHI	-/+	3	2	3.99167e+07	0.25
Para:mexGHI	-/+	3	1	3.99167e+07	0.25
Para:mexGHI	-/+	3	2	3.99167e+07	0.25
Para:mexGHI	-/+	3	0	3.99167e+07	0.25
Para:mexGHI	-/+	3	1	3.99167e+07	0.25
Para:mexGHI	-/+	3	2	3.99167e+07	0.25
Para:mexGHI	-/+	3	6	3.99167e+07	0.25
Para:mexGHI	-/+	4	3	2.74167e+07	0.25
Para:mexGHI	-/+	4	1	2.74167e+07	0.25
Para:mexGHI	-/+	4	1	2.74167e+07	0.25
Para:mexGHI	-/+	4	0	2.74167e+07	0.25
Para:mexGHI	-/+	4	14	2.74167e+07	0.25
Para:mexGHI	-/+	4	0	2.74167e+07	0.25
Para:mexGHI	-/+	4	4	2.74167e+07	0.25
Para:mexGHI	-/+	4	2	2.74167e+07	0.25
Para:mexGHI	-/+	4	3	2.74167e+07	0.25
Para:mexGHI	-/+	4	3	2.74167e+07	0.25
Para:mexGHI	-/+	4	3	2.74167e+07	0.25
Para:mexGHI	-/+	4	2	2.74167e+07	0.25
Para:mexGHI	-/+	4	0	2.74167e+07	0.25
Para:mexGHI	-/+	4	9	2.74167e+07	0.25
Para:mexGHI	-/+	4	12	2.74167e+07	0.25
Para:mexGHI	-/+	4	16	2.74167e+07	0.25
Para:mexGHI	-/+	4	4	2.74167e+07	0.25
Para:mexGHI	-/+	4	0	2.74167e+07	0.25
Para:mexGHI	-/+	4	10	2.74167e+07	0.25
Para:mexGHI	-/+	4	2	2.74167e+07	0.25
Para:mexGHI	-/+	4	3	2.74167e+07	0.25
Para:mexGHI	-/+	4	5	2.74167e+07	0.25
Para:mexGHI	-/+	4	10	2.74167e+07	0.25
Para:mexGHI	-/+	4	1	2.74167e+07	0.25
Para:mexGHI	-/+	4	2	2.74167e+07	0.25
Para:mexGHI	-/+	4	8	2.74167e+07	0.25
Para:mexGHI	-/+	4	3	2.74167e+07	0.25
Para:mexGHI	-/+	4	4	2.74167e+07	0.25
Para:mexGHI	-/+	4	1	2.74167e+07	0.25
Para:mexGHI	-/+	4	8	2.74167e+07	0.25
Para:mexGHI	-/+	4	17	2.74167e+07	0.25
Para:mexGHI	-/+	4	7	2.74167e+07	0.25
Para:mexGHI	-/+	4	8	2.74167e+07	0.25
Para:mexGHI	-/+	4	7	2.74167e+07	0.25
Para:mexGHI	-/+	4	11	2.74167e+07	0.25
Para:mexGHI	-/+	4	27	2.74167e+07	0.25
Para:mexGHI	-/+	4	7	2.74167e+07	0.25
Para:mexGHI	-/+	4	4	2.74167e+07	0.25
Para:mexGHI	-/+	4	4	2.74167e+07	0.25
Para:mexGHI	-/+	4	7	2.74167e+07	0.25
Para:mexGHI	-/+	4	12	2.74167e+07	0.25
Para:mexGHI	-/+	4	7	2.74167e+07	0.25
Para:mexGHI	-/+	4	0	2.74167e+07	0.25
Para:mexGHI	-/+	4	3	2.74167e+07	0.25
Para:mexGHI	+/+	1	0	2.90833e+07	0.25
Para:mexGHI	+/+	1	0	2.90833e+07	0.25
Para:mexGHI	+/+	1	0	2.90833e+07	0.25
Para:mexGHI	+/+	1	1	2.90833e+07	0.25
Para:mexGHI	+/+	1	3	2.90833e+07	0.25
Para:mexGHI	+/+	1	1	2.90833e+07	0.25
Para:mexGHI	+/+	1	1	2.90833e+07	0.25
Para:mexGHI	+/+	1	1	2.90833e+07	0.25
Para:mexGHI	+/+	1	3	2.90833e+07	0.25
Para:mexGHI	+/+	1	0	2.90833e+07	0.25
Para:mexGHI	+/+	1	0	2.90833e+07	0.25
Para:mexGHI	+/+	1	0	2.90833e+07	0.25
Para:mexGHI	+/+	1	0	2.90833e+07	0.25
Para:mexGHI	+/+	1	4	2.90833e+07	0.25
Para:mexGHI	+/+	1	1	2.90833e+07	0.25
Para:mexGHI	+/+	1	2	2.90833e+07	0.25
Para:mexGHI	+/+	1	1	2.90833e+07	0.25
Para:mexGHI	+/+	1	3	2.90833e+07	0.25
Para:mexGHI	+/+	1	2	2.90833e+07	0.25
Para:mexGHI	+/+	1	2	2.90833e+07	0.25
Para:mexGHI	+/+	1	0	2.90833e+07	0.25
Para:mexGHI	+/+	1	0	2.90833e+07	0.25
Para:mexGHI	+/+	1	0	2.90833e+07	0.25
Para:mexGHI	+/+	1	0	2.90833e+07	0.25
Para:mexGHI	+/+	1	8	2.90833e+07	0.25
Para:mexGHI	+/+	1	10	2.90833e+07	0.25
Para:mexGHI	+/+	1	1	2.90833e+07	0.25
Para:mexGHI	+/+	1	4	2.90833e+07	0.25
Para:mexGHI	+/+	1	28	2.90833e+07	0.25
Para:mexGHI	+/+	1	3	2.90833e+07	0.25
Para:mexGHI	+/+	1	14	2.90833e+07	0.25
Para:mexGHI	+/+	1	0	2.90833e+07	0.25
Para:mexGHI	+/+	1	8	2.90833e+07	0.25
Para:mexGHI	+/+	1	7	2.90833e+07	0.25
Para:mexGHI	+/+	1	2	2.90833e+07	0.25
Para:mexGHI	+/+	1	8	2.90833e+07	0.25
Para:mexGHI	+/+	1	6	2.90833e+07	0.25
Para:mexGHI	+/+	1	2	2.90833e+07	0.25
Para:mexGHI	+/+	1	10	2.90833e+07	0.25
Para:mexGHI	+/+	1	3	2.90833e+07	0.25
Para:mexGHI	+/+	1	5	2.90833e+07	0.25
Para:mexGHI	+/+	1	12	2.90833e+07	0.25
Para:mexGHI	+/+	1	2	2.90833e+07	0.25
Para:mexGHI	+/+	2	4	4.28333e+07	0.25
Para:mexGHI	+/+	2	2	4.28333e+07	0.25
Para:mexGHI	+/+	2	8	4.28333e+07	0.25
Para:mexGHI	+/+	2	0	4.28333e+07	0.25
Para:mexGHI	+/+	2	1	4.28333e+07	0.25
Para:mexGHI	+/+	2	2	4.28333e+07	0.25
Para:mexGHI	+/+	2	8	4.28333e+07	0.25
Para:mexGHI	+/+	2	1	4.28333e+07	0.25
Para:mexGHI	+/+	2	5	4.28333e+07	0.25
Para:mexGHI	+/+	2	0	4.28333e+07	0.25
Para:mexGHI	+/+	2	1	4.28333e+07	0.25
Para:mexGHI	+/+	2	1	4.28333e+07	0.25
Para:mexGHI	+/+	2	1	4.28333e+07	0.25
Para:mexGHI	+/+	2	4	4.28333e+07	0.25
Para:mexGHI	+/+	2	0	4.28333e+07	0.25
Para:mexGHI	+/+	2	8	4.28333e+07	0.25
Para:mexGHI	+/+	2	2	4.28333e+07	0.25
Para:mexGHI	+/+	2	1	4.28333e+07	0.25
Para:mexGHI	+/+	2	8	4.28333e+07	0.25
Para:mexGHI	+/+	2	0	4.28333e+07	0.25
Para:mexGHI	+/+	2	5	4.28333e+07	0.25
Para:mexGHI	+/+	2	0	4.28333e+07	0.25
Para:mexGHI	+/+	2	2	4.28333e+07	0.25
Para:mexGHI	+/+	2	0	4.28333e+07	0.25
Para:mexGHI	+/+	2	9	4.28333e+07	0.25
Para:mexGHI	+/+	2	16	4.28333e+07	0.25
Para:mexGHI	+/+	2	11	4.28333e+07	0.25
Para:mexGHI	+/+	2	6	4.28333e+07	0.25
Para:mexGHI	+/+	2	2	4.28333e+07	0.25
Para:mexGHI	+/+	2	5	4.28333e+07	0.25
Para:mexGHI	+/+	2	10	4.28333e+07	0.25
Para:mexGHI	+/+	2	5	4.28333e+07	0.25
Para:mexGHI	+/+	2	0	4.28333e+07	0.25
Para:mexGHI	+/+	2	9	4.28333e+07	0.25
Para:mexGHI	+/+	2	2	4.28333e+07	0.25
Para:mexGHI	+/+	2	19	4.28333e+07	0.25
Para:mexGHI	+/+	2	6	4.28333e+07	0.25
Para:mexGHI	+/+	2	2	4.28333e+07	0.25
Para:mexGHI	+/+	2	26	4.28333e+07	0.25
Para:mexGHI	+/+	2	8	4.28333e+07	0.25
Para:mexGHI	+/+	2	4	4.28333e+07	0.25
Para:mexGHI	+/+	2	2	4.28333e+07	0.25
Para:mexGHI	+/+	2	6	4.28333e+07	0.25
Para:mexGHI	+/+	2	4	4.28333e+07	0.25
Para:mexGHI	+/+	3	4	3.55833e+07	0.25
Para:mexGHI	+/+	3	2	3.55833e+07	0.25
Para:mexGHI	+/+	3	7	3.55833e+07	0.25
Para:mexGHI	+/+	3	24	3.55833e+07	0.25
Para:mexGHI	+/+	3	1	3.55833e+07	0.25
Para:mexGHI	+/+	3	2	3.55833e+07	0.25
Para:mexGHI	+/+	3	5	3.55833e+07	0.25
Para:mexGHI	+/+	3	26	3.55833e+07	0.25
Para:mexGHI	+/+	3	4	3.55833e+07	0.25
Para:mexGHI	+/+	3	7	3.55833e+07	0.25
Para:mexGHI	+/+	3	5	3.55833e+07	0.25
Para:mexGHI	+/+	3	51	3.55833e+07	0.25
Para:mexGHI	+/+	3	2	3.55833e+07	0.25
Para:mexGHI	+/+	3	4	3.55833e+07	0.25
Para:mexGHI	+/+	3	1	3.55833e+07	0.25
Para:mexGHI	+/+	3	3	3.55833e+07	0.25
Para:mexGHI	+/+	3	1	3.55833e+07	0.25
Para:mexGHI	+/+	3	3	3.55833e+07	0.25
Para:mexGHI	+/+	3	3	3.55833e+07	0.25
Para:mexGHI	+/+	3	11	3.55833e+07	0.25
Para:mexGHI	+/+	3	2	3.55833e+07	0.25
Para:mexGHI	+/+	3	2	3.55833e+07	0.25
Para:mexGHI	+/+	3	6	3.55833e+07	0.25
Para:mexGHI	+/+	3	0	3.55833e+07	0.25
Para:mexGHI	+/+	3	2	3.55833e+07	0.25
Para:mexGHI	+/+	3	8	3.55833e+07	0.25
Para:mexGHI	+/+	3	1	3.55833e+07	0.25
Para:mexGHI	+/+	3	4	3.55833e+07	0.25
Para:mexGHI	+/+	3	4	3.55833e+07	0.25
Para:mexGHI	+/+	3	1	3.55833e+07	0.25
Para:mexGHI	+/+	3	14	3.55833e+07	0.25
Para:mexGHI	+/+	3	8	3.55833e+07	0.25
Para:mexGHI	+/+	3	6	3.55833e+07	0.25
Para:mexGHI	+/+	3	1	3.55833e+07	0.25
Para:mexGHI	+/+	3	2	3.55833e+07	0.25
Para:mexGHI	+/+	3	2	3.55833e+07	0.25
Para:mexGHI	+/+	3	5	3.55833e+07	0.25
Para:mexGHI	+/+	3	2	3.55833e+07	0.25
Para:mexGHI	+/+	3	39	3.55833e+07	0.25
Para:mexGHI	+/+	3	1	3.55833e+07	0.25
Para:mexGHI	+/+	3	1	3.55833e+07	0.25
Para:mexGHI	+/+	3	11	3.55833e+07	0.25
Para:mexGHI	+/+	3	7	3.55833e+07	0.25
Para:mexGHI	+/+	4	3	2.45833e+07	0.25
Para:mexGHI	+/+	4	2	2.45833e+07	0.25
Para:mexGHI	+/+	4	2	2.45833e+07	0.25
Para:mexGHI	+/+	4	3	2.45833e+07	0.25
Para:mexGHI	+/+	4	3	2.45833e+07	0.25
Para:mexGHI	+/+	4	6	2.45833e+07	0.25
Para:mexGHI	+/+	4	3	2.45833e+07	0.25
Para:mexGHI	+/+	4	4	2.45833e+07	0.25
Para:mexGHI	+/+	4	6	2.45833e+07	0.25
Para:mexGHI	+/+	4	11	2.45833e+07	0.25
Para:mexGHI	+/+	4	6	2.45833e+07	0.25
Para:mexGHI	+/+	4	2	2.45833e+07	0.25
Para:mexGHI	+/+	4	4	2.45833e+07	0.25
Para:mexGHI	+/+	4	3	2.45833e+07	0.25
Para:mexGHI	+/+	4	0	2.45833e+07	0.25
Para:mexGHI	+/+	4	18	2.45833e+07	0.25
Para:mexGHI	+/+	4	5	2.45833e+07	0.25
Para:mexGHI	+/+	4	2	2.45833e+07	0.25
Para:mexGHI	+/+	4	4	2.45833e+07	0.25
Para:mexGHI	+/+	4	5	2.45833e+07	0.25
Para:mexGHI	+/+	4	2	2.45833e+07	0.25
Para:mexGHI	+/+	4	0	2.45833e+07	0.25
Para:mexGHI	+/+	4	7	2.45833e+07	0.25
Para:mexGHI	+/+	4	4	2.45833e+07	0.25
Para:katB	-/-	1	2	3.78333e+07	0.25
Para:katB	-/-	1	0	3.78333e+07	0.25
Para:katB	-/-	1	2	3.78333e+07	0.25
Para:katB	-/-	1	4	3.78333e+07	0.25
Para:katB	-/-	1	2	3.78333e+07	0.25
Para:katB	-/-	1	0	3.78333e+07	0.25
Para:katB	-/-	1	1	3.78333e+07	0.25
Para:katB	-/-	1	5	3.78333e+07	0.25
Para:katB	-/-	1	1	3.78333e+07	0.25
Para:katB	-/-	1	3	3.78333e+07	0.25
Para:katB	-/-	1	1	3.78333e+07	0.25
Para:katB	-/-	1	2	3.78333e+07	0.25
Para:katB	-/-	1	3	3.78333e+07	0.25
Para:katB	-/-	1	25	3.78333e+07	0.25
Para:katB	-/-	1	0	3.78333e+07	0.25
Para:katB	-/-	1	0	3.78333e+07	0.25
Para:katB	-/-	1	2	3.78333e+07	0.25
Para:katB	-/-	1	0	3.78333e+07	0.25
Para:katB	-/-	1	5	3.78333e+07	0.25
Para:katB	-/-	1	1	3.78333e+07	0.25
Para:katB	-/-	1	2	3.78333e+07	0.25
Para:katB	-/-	1	1	3.78333e+07	0.25
Para:katB	-/-	1	0	3.78333e+07	0.25
Para:katB	-/-	1	2	3.78333e+07	0.25
Para:katB	-/-	1	17	3.78333e+07	0.25
Para:katB	-/-	1	6	3.78333e+07	0.25
Para:katB	-/-	1	4	3.78333e+07	0.25
Para:katB	-/-	1	0	3.78333e+07	0.25
Para:katB	-/-	1	4	3.78333e+07	0.25
Para:katB	-/-	1	3	3.78333e+07	0.25
Para:katB	-/-	1	3	3.78333e+07	0.25
Para:katB	-/-	1	4	3.78333e+07	0.25
Para:katB	-/-	1	5	3.78333e+07	0.25
Para:katB	-/-	1	55	3.78333e+07	0.25
Para:katB	-/-	1	1	3.78333e+07	0.25
Para:katB	-/-	1	0	3.78333e+07	0.25
Para:katB	-/-	1	2	3.78333e+07	0.25
Para:katB	-/-	1	4	3.78333e+07	0.25
Para:katB	-/-	1	4	3.78333e+07	0.25
Para:katB	-/-	1	2	3.78333e+07	0.25
Para:katB	-/-	1	0	3.78333e+07	0.25
Para:katB	-/-	1	4	3.78333e+07	0.25
Para:katB	-/-	1	2	3.78333e+07	0.25
Para:katB	-/-	1	4	3.78333e+07	0.25
Para:katB	-/-	2	0	1.74167e+07	0.25
Para:katB	-/-	2	0	1.74167e+07	0.25
Para:katB	-/-	2	10	1.74167e+07	0.25
Para:katB	-/-	2	0	1.74167e+07	0.25
Para:katB	-/-	2	1	1.74167e+07	0.25
Para:katB	-/-	2	0	1.74167e+07	0.25
Para:katB	-/-	2	3	1.74167e+07	0.25
Para:katB	-/-	2	25	1.74167e+07	0.25
Para:katB	-/-	2	0	1.74167e+07	0.25
Para:katB	-/-	2	1	1.74167e+07	0.25
Para:katB	-/-	2	0	1.74167e+07	0.25
Para:katB	-/-	2	3	1.74167e+07	0.25
Para:katB	-/-	2	1	1.74167e+07	0.25
Para:katB	-/-	2	0	1.74167e+07	0.25
Para:katB	-/-	2	3	1.74167e+07	0.25
Para:katB	-/-	2	0	1.74167e+07	0.25
Para:katB	-/-	2	1	1.74167e+07	0.25
Para:katB	-/-	2	4	1.74167e+07	0.25
Para:katB	-/-	2	0	1.74167e+07	0.25
Para:katB	-/-	2	0	1.74167e+07	0.25
Para:katB	-/-	2	2	1.74167e+07	0.25
Para:katB	-/-	2	1	1.74167e+07	0.25
Para:katB	-/-	2	0	1.74167e+07	0.25
Para:katB	-/-	2	2	1.74167e+07	0.25
Para:katB	-/-	2	1	1.74167e+07	0.25
Para:katB	-/-	2	2	1.74167e+07	0.25
Para:katB	-/-	2	1	1.74167e+07	0.25
Para:katB	-/-	2	3	1.74167e+07	0.25
Para:katB	-/-	2	2	1.74167e+07	0.25
Para:katB	-/-	2	0	1.74167e+07	0.25
Para:katB	-/-	2	8	1.74167e+07	0.25
Para:katB	-/-	2	10	1.74167e+07	0.25
Para:katB	-/-	2	1	1.74167e+07	0.25
Para:katB	-/-	2	3	1.74167e+07	0.25
Para:katB	-/-	2	0	1.74167e+07	0.25
Para:katB	-/-	2	0	1.74167e+07	0.25
Para:katB	-/-	2	1	1.74167e+07	0.25
Para:katB	-/-	2	2	1.74167e+07	0.25
Para:katB	-/-	2	4	1.74167e+07	0.25
Para:katB	-/-	2	7	1.74167e+07	0.25
Para:katB	-/-	2	1	1.74167e+07	0.25
Para:katB	-/-	2	2	1.74167e+07	0.25
Para:katB	-/-	2	4	1.74167e+07	0.25
Para:katB	-/-	2	3	1.74167e+07	0.25
Para:katB	-/-	3	5	35250000	0.25
Para:katB	-/-	3	1	35250000	0.25
Para:katB	-/-	3	3	35250000	0.25
Para:katB	-/-	3	0	35250000	0.25
Para:katB	-/-	3	4	35250000	0.25
Para:katB	-/-	3	0	35250000	0.25
Para:katB	-/-	3	2	35250000	0.25
Para:katB	-/-	3	1	35250000	0.25
Para:katB	-/-	3	1	35250000	0.25
Para:katB	-/-	3	3	35250000	0.25
Para:katB	-/-	3	2	35250000	0.25
Para:katB	-/-	3	0	35250000	0.25
Para:katB	-/-	3	2	35250000	0.25
Para:katB	-/-	3	2	35250000	0.25
Para:katB	-/-	3	2	35250000	0.25
Para:katB	-/-	3	1	35250000	0.25
Para:katB	-/-	3	1	35250000	0.25
Para:katB	-/-	3	0	35250000	0.25
Para:katB	-/-	3	0	35250000	0.25
Para:katB	-/-	3	0	35250000	0.25
Para:katB	-/-	3	3	35250000	0.25
Para:katB	-/-	3	4	35250000	0.25
Para:katB	-/-	3	0	35250000	0.25
Para:katB	-/-	3	0	35250000	0.25
Para:katB	-/-	3	2	35250000	0.25
Para:katB	-/-	3	0	35250000	0.25
Para:katB	-/-	3	4	35250000	0.25
Para:katB	-/-	3	0	35250000	0.25
Para:katB	-/-	3	0	35250000	0.25
Para:katB	-/-	3	0	35250000	0.25
Para:katB	-/-	3	6	35250000	0.25
Para:katB	-/-	3	5	35250000	0.25
Para:katB	-/-	3	3	35250000	0.25
Para:katB	-/-	3	45	35250000	0.25
Para:katB	-/-	3	1	35250000	0.25
Para:katB	-/-	3	5	35250000	0.25
Para:katB	-/-	3	26	35250000	0.25
Para:katB	-/-	3	0	35250000	0.25
Para:katB	-/-	3	1	35250000	0.25
Para:katB	-/-	3	0	35250000	0.25
Para:katB	-/-	3	0	35250000	0.25
Para:katB	-/-	3	7	35250000	0.25
Para:katB	-/-	3	0	35250000	0.25
Para:katB	-/-	3	2	35250000	0.25
Para:katB	-/-	4	10	37750000	0.25
Para:katB	-/-	4	12	37750000	0.25
Para:katB	-/-	4	2	37750000	0.25
Para:katB	-/-	4	6	37750000	0.25
Para:katB	-/-	4	2	37750000	0.25
Para:katB	-/-	4	9	37750000	0.25
Para:katB	-/-	4	4	37750000	0.25
Para:katB	-/-	4	0	37750000	0.25
Para:katB	-/-	4	1	37750000	0.25
Para:katB	-/-	4	0	37750000	0.25
Para:katB	-/-	4	4	37750000	0.25
Para:katB	-/-	4	0	37750000	0.25
Para:katB	-/-	4	8	37750000	0.25
Para:katB	-/-	4	1	37750000	0.25
Para:katB	-/-	4	1	37750000	0.25
Para:katB	-/-	4	0	37750000	0.25
Para:katB	-/-	4	0	37750000	0.25
Para:katB	-/-	4	3	37750000	0.25
Para:katB	-/-	4	3	37750000	0.25
Para:katB	-/-	4	0	37750000	0.25
Para:katB	-/-	4	1	37750000	0.25
Para:katB	-/-	4	1	37750000	0.25
Para:katB	-/-	4	13	37750000	0.25
Para:katB	-/-	4	1	37750000	0.25
Para:katB	-/-	4	14	37750000	0.25
Para:katB	-/-	4	3	37750000	0.25
Para:katB	-/-	4	2	37750000	0.25
Para:katB	-/-	4	4	37750000	0.25
Para:katB	-/-	4	0	37750000	0.25
Para:katB	-/-	4	0	37750000	0.25
Para:katB	-/-	4	3	37750000	0.25
Para:katB	-/-	4	1	37750000	0.25
Para:katB	-/-	4	6	37750000	0.25
Para:katB	-/-	4	0	37750000	0.25
Para:katB	-/-	4	3	37750000	0.25
Para:katB	-/-	4	2	37750000	0.25
Para:katB	-/-	4	0	37750000	0.25
Para:katB	-/-	4	0	37750000	0.25
Para:katB	-/-	4	1	37750000	0.25
Para:katB	-/-	4	1	37750000	0.25
Para:katB	-/-	4	1	37750000	0.25
Para:katB	-/-	4	0	37750000	0.25
Para:katB	-/-	4	1	37750000	0.25
Para:katB	-/-	4	4	37750000	0.25
Para:katB	+/-	1	2	3.51667e+07	0.25
Para:katB	+/-	1	3	3.51667e+07	0.25
Para:katB	+/-	1	2	3.51667e+07	0.25
Para:katB	+/-	1	2	3.51667e+07	0.25
Para:katB	+/-	1	2	3.51667e+07	0.25
Para:katB	+/-	1	2	3.51667e+07	0.25
Para:katB	+/-	1	2	3.51667e+07	0.25
Para:katB	+/-	1	4	3.51667e+07	0.25
Para:katB	+/-	1	1	3.51667e+07	0.25
Para:katB	+/-	1	0	3.51667e+07	0.25
Para:katB	+/-	1	2	3.51667e+07	0.25
Para:katB	+/-	1	2	3.51667e+07	0.25
Para:katB	+/-	1	1	3.51667e+07	0.25
Para:katB	+/-	1	4	3.51667e+07	0.25
Para:katB	+/-	1	4	3.51667e+07	0.25
Para:katB	+/-	1	0	3.51667e+07	0.25
Para:katB	+/-	1	2	3.51667e+07	0.25
Para:katB	+/-	1	0	3.51667e+07	0.25
Para:katB	+/-	1	2	3.51667e+07	0.25
Para:katB	+/-	1	1	3.51667e+07	0.25
Para:katB	+/-	1	7	3.51667e+07	0.25
Para:katB	+/-	1	0	3.51667e+07	0.25
Para:katB	+/-	1	6	3.51667e+07	0.25
Para:katB	+/-	1	1	3.51667e+07	0.25
Para:katB	+/-	1	2	3.51667e+07	0.25
Para:katB	+/-	1	5	3.51667e+07	0.25
Para:katB	+/-	1	0	3.51667e+07	0.25
Para:katB	+/-	1	0	3.51667e+07	0.25
Para:katB	+/-	1	3	3.51667e+07	0.25
Para:katB	+/-	1	2	3.51667e+07	0.25
Para:katB	+/-	1	0	3.51667e+07	0.25
Para:katB	+/-	1	3	3.51667e+07	0.25
Para:katB	+/-	1	1	3.51667e+07	0.25
Para:katB	+/-	1	1	3.51667e+07	0.25
Para:katB	+/-	1	2	3.51667e+07	0.25
Para:katB	+/-	1	2	3.51667e+07	0.25
Para:katB	+/-	1	2	3.51667e+07	0.25
Para:katB	+/-	1	23	3.51667e+07	0.25
Para:katB	+/-	1	3	3.51667e+07	0.25
Para:katB	+/-	1	20	3.51667e+07	0.25
Para:katB	+/-	1	7	3.51667e+07	0.25
Para:katB	+/-	1	7	3.51667e+07	0.25
Para:katB	+/-	1	3	3.51667e+07	0.25
Para:katB	+/-	1	2	3.51667e+07	0.25
Para:katB	+/-	2	18	3.01667e+07	0.25
Para:katB	+/-	2	0	3.01667e+07	0.25
Para:katB	+/-	2	2	3.01667e+07	0.25
Para:katB	+/-	2	0	3.01667e+07	0.25
Para:katB	+/-	2	3	3.01667e+07	0.25
Para:katB	+/-	2	10	3.01667e+07	0.25
Para:katB	+/-	2	5	3.01667e+07	0.25
Para:katB	+/-	2	1	3.01667e+07	0.25
Para:katB	+/-	2	1	3.01667e+07	0.25
Para:katB	+/-	2	5	3.01667e+07	0.25
Para:katB	+/-	2	2	3.01667e+07	0.25
Para:katB	+/-	2	1	3.01667e+07	0.25
Para:katB	+/-	2	1	3.01667e+07	0.25
Para:katB	+/-	2	3	3.01667e+07	0.25
Para:katB	+/-	2	5	3.01667e+07	0.25
Para:katB	+/-	2	2	3.01667e+07	0.25
Para:katB	+/-	2	2	3.01667e+07	0.25
Para:katB	+/-	2	0	3.01667e+07	0.25
Para:katB	+/-	2	36	3.01667e+07	0.25
Para:katB	+/-	2	1	3.01667e+07	0.25
Para:katB	+/-	2	3	3.01667e+07	0.25
Para:katB	+/-	2	1	3.01667e+07	0.25
Para:katB	+/-	2	3	3.01667e+07	0.25
Para:katB	+/-	2	7	3.01667e+07	0.25
Para:katB	+/-	2	1	3.01667e+07	0.25
Para:katB	+/-	2	8	3.01667e+07	0.25
Para:katB	+/-	2	5	3.01667e+07	0.25
Para:katB	+/-	2	0	3.01667e+07	0.25
Para:katB	+/-	2	5	3.01667e+07	0.25
Para:katB	+/-	2	2	3.01667e+07	0.25
Para:katB	+/-	2	11	3.01667e+07	0.25
Para:katB	+/-	2	5	3.01667e+07	0.25
Para:katB	+/-	2	6	3.01667e+07	0.25
Para:katB	+/-	2	5	3.01667e+07	0.25
Para:katB	+/-	2	8	3.01667e+07	0.25
Para:katB	+/-	2	0	3.01667e+07	0.25
Para:katB	+/-	2	2	3.01667e+07	0.25
Para:katB	+/-	2	1	3.01667e+07	0.25
Para:katB	+/-	2	4	3.01667e+07	0.25
Para:katB	+/-	2	6	3.01667e+07	0.25
Para:katB	+/-	2	0	3.01667e+07	0.25
Para:katB	+/-	2	0	3.01667e+07	0.25
Para:katB	+/-	2	4	3.01667e+07	0.25
Para:katB	+/-	2	3	3.01667e+07	0.25
Para:katB	+/-	3	0	33750000	0.25
Para:katB	+/-	3	2	33750000	0.25
Para:katB	+/-	3	5	33750000	0.25
Para:katB	+/-	3	0	33750000	0.25
Para:katB	+/-	3	3	33750000	0.25
Para:katB	+/-	3	3	33750000	0.25
Para:katB	+/-	3	0	33750000	0.25
Para:katB	+/-	3	1	33750000	0.25
Para:katB	+/-	3	4	33750000	0.25
Para:katB	+/-	3	14	33750000	0.25
Para:katB	+/-	3	2	33750000	0.25
Para:katB	+/-	3	0	33750000	0.25
Para:katB	+/-	3	0	33750000	0.25
Para:katB	+/-	3	2	33750000	0.25
Para:katB	+/-	3	2	33750000	0.25
Para:katB	+/-	3	3	33750000	0.25
Para:katB	+/-	3	0	33750000	0.25
Para:katB	+/-	3	1	33750000	0.25
Para:katB	+/-	3	0	33750000	0.25
Para:katB	+/-	3	5	33750000	0.25
Para:katB	+/-	3	2	33750000	0.25
Para:katB	+/-	3	0	33750000	0.25
Para:katB	+/-	3	0	33750000	0.25
Para:katB	+/-	3	2	33750000	0.25
Para:katB	+/-	3	0	33750000	0.25
Para:katB	+/-	3	0	33750000	0.25
Para:katB	+/-	3	0	33750000	0.25
Para:katB	+/-	3	2	33750000	0.25
Para:katB	+/-	3	1	33750000	0.25
Para:katB	+/-	3	2	33750000	0.25
Para:katB	+/-	3	2	33750000	0.25
Para:katB	+/-	3	1	33750000	0.25
Para:katB	+/-	3	1	33750000	0.25
Para:katB	+/-	3	3	33750000	0.25
Para:katB	+/-	3	0	33750000	0.25
Para:katB	+/-	3	2	33750000	0.25
Para:katB	+/-	3	1	33750000	0.25
Para:katB	+/-	3	7	33750000	0.25
Para:katB	+/-	3	4	33750000	0.25
Para:katB	+/-	3	9	33750000	0.25
Para:katB	+/-	3	0	33750000	0.25
Para:katB	+/-	3	8	33750000	0.25
Para:katB	+/-	3	0	33750000	0.25
Para:katB	+/-	3	3	33750000	0.25
Para:katB	+/-	4	4	3.51667e+07	0.25
Para:katB	+/-	4	0	3.51667e+07	0.25
Para:katB	+/-	4	3	3.51667e+07	0.25
Para:katB	+/-	4	0	3.51667e+07	0.25
Para:katB	+/-	4	3	3.51667e+07	0.25
Para:katB	+/-	4	3	3.51667e+07	0.25
Para:katB	+/-	4	0	3.51667e+07	0.25
Para:katB	+/-	4	2	3.51667e+07	0.25
Para:katB	+/-	4	2	3.51667e+07	0.25
Para:katB	+/-	4	5	3.51667e+07	0.25
Para:katB	+/-	4	18	3.51667e+07	0.25
Para:katB	+/-	4	0	3.51667e+07	0.25
Para:katB	+/-	4	1	3.51667e+07	0.25
Para:katB	+/-	4	0	3.51667e+07	0.25
Para:katB	+/-	4	0	3.51667e+07	0.25
Para:katB	+/-	4	1	3.51667e+07	0.25
Para:katB	+/-	4	0	3.51667e+07	0.25
Para:katB	+/-	4	0	3.51667e+07	0.25
Para:katB	+/-	4	2	3.51667e+07	0.25
Para:katB	+/-	4	3	3.51667e+07	0.25
Para:katB	+/-	4	1	3.51667e+07	0.25
Para:katB	+/-	4	0	3.51667e+07	0.25
Para:katB	+/-	4	0	3.51667e+07	0.25
Para:katB	+/-	4	1	3.51667e+07	0.25
Para:katB	+/-	4	0	3.51667e+07	0.25
Para:katB	+/-	4	2	3.51667e+07	0.25
Para:katB	+/-	4	2	3.51667e+07	0.25
Para:katB	+/-	4	11	3.51667e+07	0.25
Para:katB	+/-	4	0	3.51667e+07	0.25
Para:katB	+/-	4	0	3.51667e+07	0.25
Para:katB	+/-	4	168	3.51667e+07	0.25
Para:katB	+/-	4	0	3.51667e+07	0.25
Para:katB	+/-	4	6	3.51667e+07	0.25
Para:katB	+/-	4	2	3.51667e+07	0.25
Para:katB	+/-	4	3	3.51667e+07	0.25
Para:katB	+/-	4	3	3.51667e+07	0.25
Para:katB	+/-	4	2	3.51667e+07	0.25
Para:katB	+/-	4	4	3.51667e+07	0.25
Para:katB	+/-	4	9	3.51667e+07	0.25
Para:katB	+/-	4	17	3.51667e+07	0.25
Para:katB	+/-	4	3	3.51667e+07	0.25
Para:katB	+/-	4	2	3.51667e+07	0.25
Para:katB	+/-	4	8	3.51667e+07	0.25
Para:katB	-/+	1	2	3.78333e+07	0.25
Para:katB	-/+	1	4	3.78333e+07	0.25
Para:katB	-/+	1	7	3.78333e+07	0.25
Para:katB	-/+	1	5	3.78333e+07	0.25
Para:katB	-/+	1	2	3.78333e+07	0.25
Para:katB	-/+	1	0	3.78333e+07	0.25
Para:katB	-/+	1	2	3.78333e+07	0.25
Para:katB	-/+	1	8	3.78333e+07	0.25
Para:katB	-/+	1	0	3.78333e+07	0.25
Para:katB	-/+	1	1	3.78333e+07	0.25
Para:katB	-/+	1	1	3.78333e+07	0.25
Para:katB	-/+	1	6	3.78333e+07	0.25
Para:katB	-/+	1	4	3.78333e+07	0.25
Para:katB	-/+	1	29	3.78333e+07	0.25
Para:katB	-/+	1	1	3.78333e+07	0.25
Para:katB	-/+	1	0	3.78333e+07	0.25
Para:katB	-/+	1	6	3.78333e+07	0.25
Para:katB	-/+	1	0	3.78333e+07	0.25
Para:katB	-/+	1	4	3.78333e+07	0.25
Para:katB	-/+	1	1	3.78333e+07	0.25
Para:katB	-/+	1	2	3.78333e+07	0.25
Para:katB	-/+	1	3	3.78333e+07	0.25
Para:katB	-/+	1	0	3.78333e+07	0.25
Para:katB	-/+	1	1	3.78333e+07	0.25
Para:katB	-/+	1	10	3.78333e+07	0.25
Para:katB	-/+	1	6	3.78333e+07	0.25
Para:katB	-/+	1	2	3.78333e+07	0.25
Para:katB	-/+	1	1	3.78333e+07	0.25
Para:katB	-/+	1	4	3.78333e+07	0.25
Para:katB	-/+	1	1	3.78333e+07	0.25
Para:katB	-/+	1	3	3.78333e+07	0.25
Para:katB	-/+	1	2	3.78333e+07	0.25
Para:katB	-/+	1	2	3.78333e+07	0.25
Para:katB	-/+	1	56	3.78333e+07	0.25
Para:katB	-/+	1	9	3.78333e+07	0.25
Para:katB	-/+	1	0	3.78333e+07	0.25
Para:katB	-/+	1	1	3.78333e+07	0.25
Para:katB	-/+	1	0	3.78333e+07	0.25
Para:katB	-/+	1	5	3.78333e+07	0.25
Para:katB	-/+	1	2	3.78333e+07	0.25
Para:katB	-/+	1	0	3.78333e+07	0.25
Para:katB	-/+	1	1	3.78333e+07	0.25
Para:katB	-/+	1	4	3.78333e+07	0.25
Para:katB	-/+	1	1	3.78333e+07	0.25
Para:katB	-/+	2	0	1.74167e+07	0.25
Para:katB	-/+	2	0	1.74167e+07	0.25
Para:katB	-/+	2	10	1.74167e+07	0.25
Para:katB	-/+	2	2	1.74167e+07	0.25
Para:katB	-/+	2	0	1.74167e+07	0.25
Para:katB	-/+	2	0	1.74167e+07	0.25
Para:katB	-/+	2	3	1.74167e+07	0.25
Para:katB	-/+	2	30	1.74167e+07	0.25
Para:katB	-/+	2	0	1.74167e+07	0.25
Para:katB	-/+	2	0	1.74167e+07	0.25
Para:katB	-/+	2	0	1.74167e+07	0.25
Para:katB	-/+	2	4	1.74167e+07	0.25
Para:katB	-/+	2	0	1.74167e+07	0.25
Para:katB	-/+	2	0	1.74167e+07	0.25
Para:katB	-/+	2	2	1.74167e+07	0.25
Para:katB	-/+	2	0	1.74167e+07	0.25
Para:katB	-/+	2	2	1.74167e+07	0.25
Para:katB	-/+	2	4	1.74167e+07	0.25
Para:katB	-/+	2	0	1.74167e+07	0.25
Para:katB	-/+	2	0	1.74167e+07	0.25
Para:katB	-/+	2	2	1.74167e+07	0.25
Para:katB	-/+	2	1	1.74167e+07	0.25
Para:katB	-/+	2	1	1.74167e+07	0.25
Para:katB	-/+	2	2	1.74167e+07	0.25
Para:katB	-/+	2	2	1.74167e+07	0.25
Para:katB	-/+	2	1	1.74167e+07	0.25
Para:katB	-/+	2	5	1.74167e+07	0.25
Para:katB	-/+	2	1	1.74167e+07	0.25
Para:katB	-/+	2	3	1.74167e+07	0.25
Para:katB	-/+	2	0	1.74167e+07	0.25
Para:katB	-/+	2	1	1.74167e+07	0.25
Para:katB	-/+	2	5	1.74167e+07	0.25
Para:katB	-/+	2	6	1.74167e+07	0.25
Para:katB	-/+	2	7	1.74167e+07	0.25
Para:katB	-/+	2	1	1.74167e+07	0.25
Para:katB	-/+	2	0	1.74167e+07	0.25
Para:katB	-/+	2	1	1.74167e+07	0.25
Para:katB	-/+	2	3	1.74167e+07	0.25
Para:katB	-/+	2	7	1.74167e+07	0.25
Para:katB	-/+	2	9	1.74167e+07	0.25
Para:katB	-/+	2	0	1.74167e+07	0.25
Para:katB	-/+	2	0	1.74167e+07	0.25
Para:katB	-/+	2	2	1.74167e+07	0.25
Para:katB	-/+	2	1	1.74167e+07	0.25
Para:katB	-/+	3	4	35250000	0.25
Para:katB	-/+	3	1	35250000	0.25
Para:katB	-/+	3	3	35250000	0.25
Para:katB	-/+	3	0	35250000	0.25
Para:katB	-/+	3	0	35250000	0.25
Para:katB	-/+	3	0	35250000	0.25
Para:katB	-/+	3	4	35250000	0.25
Para:katB	-/+	3	1	35250000	0.25
Para:katB	-/+	3	1	35250000	0.25
Para:katB	-/+	3	2	35250000	0.25
Para:katB	-/+	3	1	35250000	0.25
Para:katB	-/+	3	4	35250000	0.25
Para:katB	-/+	3	2	35250000	0.25
Para:katB	-/+	3	0	35250000	0.25
Para:katB	-/+	3	1	35250000	0.25
Para:katB	-/+	3	1	35250000	0.25
Para:katB	-/+	3	1	35250000	0.25
Para:katB	-/+	3	0	35250000	0.25
Para:katB	-/+	3	1	35250000	0.25
Para:katB	-/+	3	0	35250000	0.25
Para:katB	-/+	3	0	35250000	0.25
Para:katB	-/+	3	2	35250000	0.25
Para:katB	-/+	3	7	35250000	0.25
Para:katB	-/+	3	3	35250000	0.25
Para:katB	-/+	3	3	35250000	0.25
Para:katB	-/+	3	2	35250000	0.25
Para:katB	-/+	3	2	35250000	0.25
Para:katB	-/+	3	0	35250000	0.25
Para:katB	-/+	3	0	35250000	0.25
Para:katB	-/+	3	0	35250000	0.25
Para:katB	-/+	3	5	35250000	0.25
Para:katB	-/+	3	4	35250000	0.25
Para:katB	-/+	3	2	35250000	0.25
Para:katB	-/+	3	28	35250000	0.25
Para:katB	-/+	3	0	35250000	0.25
Para:katB	-/+	3	5	35250000	0.25
Para:katB	-/+	3	33	35250000	0.25
Para:katB	-/+	3	0	35250000	0.25
Para:katB	-/+	3	0	35250000	0.25
Para:katB	-/+	3	0	35250000	0.25
Para:katB	-/+	3	7	35250000	0.25
Para:katB	-/+	3	12	35250000	0.25
Para:katB	-/+	3	0	35250000	0.25
Para:katB	-/+	3	3	35250000	0.25
Para:katB	-/+	4	9	37750000	0.25
Para:katB	-/+	4	17	37750000	0.25
Para:katB	-/+	4	4	37750000	0.25
Para:katB	-/+	4	4	37750000	0.25
Para:katB	-/+	4	2	37750000	0.25
Para:katB	-/+	4	6	37750000	0.25
Para:katB	-/+	4	6	37750000	0.25
Para:katB	-/+	4	0	37750000	0.25
Para:katB	-/+	4	0	37750000	0.25
Para:katB	-/+	4	3	37750000	0.25
Para:katB	-/+	4	3	37750000	0.25
Para:katB	-/+	4	0	37750000	0.25
Para:katB	-/+	4	8	37750000	0.25
Para:katB	-/+	4	0	37750000	0.25
Para:katB	-/+	4	0	37750000	0.25
Para:katB	-/+	4	0	37750000	0.25
Para:katB	-/+	4	0	37750000	0.25
Para:katB	-/+	4	5	37750000	0.25
Para:katB	-/+	4	2	37750000	0.25
Para:katB	-/+	4	0	37750000	0.25
Para:katB	-/+	4	1	37750000	0.25
Para:katB	-/+	4	4	37750000	0.25
Para:katB	-/+	4	8	37750000	0.25
Para:katB	-/+	4	1	37750000	0.25
Para:katB	-/+	4	10	37750000	0.25
Para:katB	-/+	4	1	37750000	0.25
Para:katB	-/+	4	3	37750000	0.25
Para:katB	-/+	4	1	37750000	0.25
Para:katB	-/+	4	0	37750000	0.25
Para:katB	-/+	4	0	37750000	0.25
Para:katB	-/+	4	2	37750000	0.25
Para:katB	-/+	4	1	37750000	0.25
Para:katB	-/+	4	1	37750000	0.25
Para:katB	-/+	4	2	37750000	0.25
Para:katB	-/+	4	5	37750000	0.25
Para:katB	-/+	4	0	37750000	0.25
Para:katB	-/+	4	1	37750000	0.25
Para:katB	-/+	4	1	37750000	0.25
Para:katB	-/+	4	0	37750000	0.25
Para:katB	-/+	4	0	37750000	0.25
Para:katB	-/+	4	2	37750000	0.25
Para:katB	-/+	4	2	37750000	0.25
Para:katB	-/+	4	1	37750000	0.25
Para:katB	-/+	4	3	37750000	0.25
Para:katB	+/+	1	1	3.51667e+07	0.25
Para:katB	+/+	1	4	3.51667e+07	0.25
Para:katB	+/+	1	1	3.51667e+07	0.25
Para:katB	+/+	1	0	3.51667e+07	0.25
Para:katB	+/+	1	0	3.51667e+07	0.25
Para:katB	+/+	1	2	3.51667e+07	0.25
Para:katB	+/+	1	0	3.51667e+07	0.25
Para:katB	+/+	1	3	3.51667e+07	0.25
Para:katB	+/+	1	0	3.51667e+07	0.25
Para:katB	+/+	1	0	3.51667e+07	0.25
Para:katB	+/+	1	3	3.51667e+07	0.25
Para:katB	+/+	1	2	3.51667e+07	0.25
Para:katB	+/+	1	0	3.51667e+07	0.25
Para:katB	+/+	1	4	3.51667e+07	0.25
Para:katB	+/+	1	2	3.51667e+07	0.25
Para:katB	+/+	1	0	3.51667e+07	0.25
Para:katB	+/+	1	2	3.51667e+07	0.25
Para:katB	+/+	1	0	3.51667e+07	0.25
Para:katB	+/+	1	3	3.51667e+07	0.25
Para:katB	+/+	1	6	3.51667e+07	0.25
Para:katB	+/+	1	2	3.51667e+07	0.25
Para:katB	+/+	1	0	3.51667e+07	0.25
Para:katB	+/+	1	12	3.51667e+07	0.25
Para:katB	+/+	1	0	3.51667e+07	0.25
Para:katB	+/+	1	0	3.51667e+07	0.25
Para:katB	+/+	1	3	3.51667e+07	0.25
Para:katB	+/+	1	0	3.51667e+07	0.25
Para:katB	+/+	1	0	3.51667e+07	0.25
Para:katB	+/+	1	9	3.51667e+07	0.25
Para:katB	+/+	1	4	3.51667e+07	0.25
Para:katB	+/+	1	2	3.51667e+07	0.25
Para:katB	+/+	1	1	3.51667e+07	0.25
Para:katB	+/+	1	1	3.51667e+07	0.25
Para:katB	+/+	1	3	3.51667e+07	0.25
Para:katB	+/+	1	6	3.51667e+07	0.25
Para:katB	+/+	1	2	3.51667e+07	0.25
Para:katB	+/+	1	8	3.51667e+07	0.25
Para:katB	+/+	1	26	3.51667e+07	0.25
Para:katB	+/+	1	12	3.51667e+07	0.25
Para:katB	+/+	1	18	3.51667e+07	0.25
Para:katB	+/+	1	12	3.51667e+07	0.25
Para:katB	+/+	1	10	3.51667e+07	0.25
Para:katB	+/+	1	4	3.51667e+07	0.25
Para:katB	+/+	1	2	3.51667e+07	0.25
Para:katB	+/+	2	12	3.01667e+07	0.25
Para:katB	+/+	2	0	3.01667e+07	0.25
Para:katB	+/+	2	3	3.01667e+07	0.25
Para:katB	+/+	2	0	3.01667e+07	0.25
Para:katB	+/+	2	7	3.01667e+07	0.25
Para:katB	+/+	2	17	3.01667e+07	0.25
Para:katB	+/+	2	7	3.01667e+07	0.25
Para:katB	+/+	2	1	3.01667e+07	0.25
Para:katB	+/+	2	1	3.01667e+07	0.25
Para:katB	+/+	2	5	3.01667e+07	0.25
Para:katB	+/+	2	2	3.01667e+07	0.25
Para:katB	+/+	2	4	3.01667e+07	0.25
Para:katB	+/+	2	2	3.01667e+07	0.25
Para:katB	+/+	2	3	3.01667e+07	0.25
Para:katB	+/+	2	3	3.01667e+07	0.25
Para:katB	+/+	2	2	3.01667e+07	0.25
Para:katB	+/+	2	0	3.01667e+07	0.25
Para:katB	+/+	2	1	3.01667e+07	0.25
Para:katB	+/+	2	41	3.01667e+07	0.25
Para:katB	+/+	2	1	3.01667e+07	0.25
Para:katB	+/+	2	1	3.01667e+07	0.25
Para:katB	+/+	2	3	3.01667e+07	0.25
Para:katB	+/+	2	3	3.01667e+07	0.25
Para:katB	+/+	2	5	3.01667e+07	0.25
Para:katB	+/+	2	2	3.01667e+07	0.25
Para:katB	+/+	2	3	3.01667e+07	0.25
Para:katB	+/+	2	8	3.01667e+07	0.25
Para:katB	+/+	2	0	3.01667e+07	0.25
Para:katB	+/+	2	7	3.01667e+07	0.25
Para:katB	+/+	2	1	3.01667e+07	0.25
Para:katB	+/+	2	9	3.01667e+07	0.25
Para:katB	+/+	2	0	3.01667e+07	0.25
Para:katB	+/+	2	1	3.01667e+07	0.25
Para:katB	+/+	2	6	3.01667e+07	0.25
Para:katB	+/+	2	2	3.01667e+07	0.25
Para:katB	+/+	2	11	3.01667e+07	0.25
Para:katB	+/+	2	2	3.01667e+07	0.25
Para:katB	+/+	2	1	3.01667e+07	0.25
Para:katB	+/+	2	3	3.01667e+07	0.25
Para:katB	+/+	2	4	3.01667e+07	0.25
Para:katB	+/+	2	1	3.01667e+07	0.25
Para:katB	+/+	2	0	3.01667e+07	0.25
Para:katB	+/+	2	3	3.01667e+07	0.25
Para:katB	+/+	2	0	3.01667e+07	0.25
Para:katB	+/+	3	0	33750000	0.25
Para:katB	+/+	3	1	33750000	0.25
Para:katB	+/+	3	4	33750000	0.25
Para:katB	+/+	3	3	33750000	0.25
Para:katB	+/+	3	1	33750000	0.25
Para:katB	+/+	3	2	33750000	0.25
Para:katB	+/+	3	0	33750000	0.25
Para:katB	+/+	3	0	33750000	0.25
Para:katB	+/+	3	2	33750000	0.25
Para:katB	+/+	3	10	33750000	0.25
Para:katB	+/+	3	3	33750000	0.25
Para:katB	+/+	3	3	33750000	0.25
Para:katB	+/+	3	0	33750000	0.25
Para:katB	+/+	3	1	33750000	0.25
Para:katB	+/+	3	0	33750000	0.25
Para:katB	+/+	3	8	33750000	0.25
Para:katB	+/+	3	0	33750000	0.25
Para:katB	+/+	3	0	33750000	0.25
Para:katB	+/+	3	2	33750000	0.25
Para:katB	+/+	3	4	33750000	0.25
Para:katB	+/+	3	4	33750000	0.25
Para:katB	+/+	3	0	33750000	0.25
Para:katB	+/+	3	0	33750000	0.25
Para:katB	+/+	3	4	33750000	0.25
Para:katB	+/+	3	0	33750000	0.25
Para:katB	+/+	3	1	33750000	0.25
Para:katB	+/+	3	1	33750000	0.25
Para:katB	+/+	3	0	33750000	0.25
Para:katB	+/+	3	0	33750000	0.25
Para:katB	+/+	3	2	33750000	0.25
Para:katB	+/+	3	2	33750000	0.25
Para:katB	+/+	3	0	33750000	0.25
Para:katB	+/+	3	2	33750000	0.25
Para:katB	+/+	3	1	33750000	0.25
Para:katB	+/+	3	1	33750000	0.25
Para:katB	+/+	3	5	33750000	0.25
Para:katB	+/+	3	1	33750000	0.25
Para:katB	+/+	3	5	33750000	0.25
Para:katB	+/+	3	3	33750000	0.25
Para:katB	+/+	3	14	33750000	0.25
Para:katB	+/+	3	0	33750000	0.25
Para:katB	+/+	3	9	33750000	0.25
Para:katB	+/+	3	0	33750000	0.25
Para:katB	+/+	3	3	33750000	0.25
Para:katB	+/+	4	2	3.51667e+07	0.25
Para:katB	+/+	4	2	3.51667e+07	0.25
Para:katB	+/+	4	5	3.51667e+07	0.25
Para:katB	+/+	4	1	3.51667e+07	0.25
Para:katB	+/+	4	1	3.51667e+07	0.25
Para:katB	+/+	4	5	3.51667e+07	0.25
Para:katB	+/+	4	1	3.51667e+07	0.25
Para:katB	+/+	4	1	3.51667e+07	0.25
Para:katB	+/+	4	3	3.51667e+07	0.25
Para:katB	+/+	4	2	3.51667e+07	0.25
Para:katB	+/+	4	15	3.51667e+07	0.25
Para:katB	+/+	4	2	3.51667e+07	0.25
Para:katB	+/+	4	1	3.51667e+07	0.25
Para:katB	+/+	4	4	3.51667e+07	0.25
Para:katB	+/+	4	0	3.51667e+07	0.25
Para:katB	+/+	4	2	3.51667e+07	0.25
Para:katB	+/+	4	1	3.51667e+07	0.25
Para:katB	+/+	4	0	3.51667e+07	0.25
Para:katB	+/+	4	1	3.51667e+07	0.25
Para:katB	+/+	4	4	3.51667e+07	0.25
Para:katB	+/+	4	0	3.51667e+07	0.25
Para:katB	+/+	4	0	3.51667e+07	0.25
Para:katB	+/+	4	0	3.51667e+07	0.25
Para:katB	+/+	4	0	3.51667e+07	0.25
Para:katB	+/+	4	1	3.51667e+07	0.25
Para:katB	+/+	4	1	3.51667e+07	0.25
Para:katB	+/+	4	1	3.51667e+07	0.25
Para:katB	+/+	4	13	3.51667e+07	0.25
Para:katB	+/+	4	0	3.51667e+07	0.25
Para:katB	+/+	4	2	3.51667e+07	0.25
Para:katB	+/+	4	352	3.51667e+07	0.25
Para:katB	+/+	4	5	3.51667e+07	0.25
Para:katB	+/+	4	5	3.51667e+07	0.25
Para:katB	+/+	4	4	3.51667e+07	0.25
Para:katB	+/+	4	2	3.51667e+07	0.25
Para:katB	+/+	4	5	3.51667e+07	0.25
Para:katB	+/+	4	0	3.51667e+07	0.25
Para:katB	+/+	4	7	3.51667e+07	0.25
Para:katB	+/+	4	10	3.51667e+07	0.25
Para:katB	+/+	4	119	3.51667e+07	0.25
Para:katB	+/+	4	2	3.51667e+07	0.25
Para:katB	+/+	4	2	3.51667e+07	0.25
Para:katB	+/+	4	8	3.51667e+07	0.25
Para:ahpB	-/-	1	0	41750000	0.25
Para:ahpB	-/-	1	0	41750000	0.25
Para:ahpB	-/-	1	1	41750000	0.25
Para:ahpB	-/-	1	1	41750000	0.25
Para:ahpB	-/-	1	0	41750000	0.25
Para:ahpB	-/-	1	0	41750000	0.25
Para:ahpB	-/-	1	0	41750000	0.25
Para:ahpB	-/-	1	0	41750000	0.25
Para:ahpB	-/-	1	3	41750000	0.25
Para:ahpB	-/-	1	9	41750000	0.25
Para:ahpB	-/-	1	1	41750000	0.25
Para:ahpB	-/-	1	5	41750000	0.25
Para:ahpB	-/-	1	1	41750000	0.25
Para:ahpB	-/-	1	0	41750000	0.25
Para:ahpB	-/-	1	0	41750000	0.25
Para:ahpB	-/-	1	4	41750000	0.25
Para:ahpB	-/-	1	3	41750000	0.25
Para:ahpB	-/-	1	1	41750000	0.25
Para:ahpB	-/-	1	16	41750000	0.25
Para:ahpB	-/-	1	0	41750000	0.25
Para:ahpB	-/-	1	3	41750000	0.25
Para:ahpB	-/-	1	1	41750000	0.25
Para:ahpB	-/-	1	2	41750000	0.25
Para:ahpB	-/-	1	2	41750000	0.25
Para:ahpB	-/-	1	2	41750000	0.25
Para:ahpB	-/-	1	6	41750000	0.25
Para:ahpB	-/-	1	2	41750000	0.25
Para:ahpB	-/-	1	0	41750000	0.25
Para:ahpB	-/-	1	1	41750000	0.25
Para:ahpB	-/-	1	5	41750000	0.25
Para:ahpB	-/-	1	2	41750000	0.25
Para:ahpB	-/-	1	3	41750000	0.25
Para:ahpB	-/-	1	1	41750000	0.25
Para:ahpB	-/-	1	3	41750000	0.25
Para:ahpB	-/-	1	15	41750000	0.25
Para:ahpB	-/-	1	6	41750000	0.25
Para:ahpB	-/-	1	1	41750000	0.25
Para:ahpB	-/-	1	7	41750000	0.25
Para:ahpB	-/-	1	4	41750000	0.25
Para:ahpB	-/-	1	112	41750000	0.25
Para:ahpB	-/-	1	4	41750000	0.25
Para:ahpB	-/-	1	9	41750000	0.25
Para:ahpB	-/-	1	2	41750000	0.25
Para:ahpB	-/-	1	2	41750000	0.25
Para:ahpB	-/-	2	0	26500000	0.25
Para:ahpB	-/-	2	0	26500000	0.25
Para:ahpB	-/-	2	0	26500000	0.25
Para:ahpB	-/-	2	2	26500000	0.25
Para:ahpB	-/-	2	1	26500000	0.25
Para:ahpB	-/-	2	2	26500000	0.25
Para:ahpB	-/-	2	0	26500000	0.25
Para:ahpB	-/-	2	0	26500000	0.25
Para:ahpB	-/-	2	1	26500000	0.25
Para:ahpB	-/-	2	0	26500000	0.25
Para:ahpB	-/-	2	1	26500000	0.25
Para:ahpB	-/-	2	0	26500000	0.25
Para:ahpB	-/-	2	0	26500000	0.25
Para:ahpB	-/-	2	0	26500000	0.25
Para:ahpB	-/-	2	0	26500000	0.25
Para:ahpB	-/-	2	0	26500000	0.25
Para:ahpB	-/-	2	0	26500000	0.25
Para:ahpB	-/-	2	0	26500000	0.25
Para:ahpB	-/-	2	7	26500000	0.25
Para:ahpB	-/-	2	14	26500000	0.25
Para:ahpB	-/-	2	2	26500000	0.25
Para:ahpB	-/-	2	0	26500000	0.25
Para:ahpB	-/-	2	1	26500000	0.25
Para:ahpB	-/-	2	4	26500000	0.25
Para:ahpB	-/-	2	3	26500000	0.25
Para:ahpB	-/-	2	4	26500000	0.25
Para:ahpB	-/-	2	1	26500000	0.25
Para:ahpB	-/-	2	4	26500000	0.25
Para:ahpB	-/-	2	4	26500000	0.25
Para:ahpB	-/-	2	2	26500000	0.25
Para:ahpB	-/-	2	2	26500000	0.25
Para:ahpB	-/-	2	0	26500000	0.25
Para:ahpB	-/-	2	4	26500000	0.25
Para:ahpB	-/-	2	5	26500000	0.25
Para:ahpB	-/-	2	4	26500000	0.25
Para:ahpB	-/-	2	5	26500000	0.25
Para:ahpB	-/-	2	3	26500000	0.25
Para:ahpB	-/-	2	5	26500000	0.25
Para:ahpB	-/-	2	6	26500000	0.25
Para:ahpB	-/-	2	1	26500000	0.25
Para:ahpB	-/-	2	2	26500000	0.25
Para:ahpB	-/-	2	0	26500000	0.25
Para:ahpB	-/-	2	1	26500000	0.25
Para:ahpB	-/-	2	5	26500000	0.25
Para:ahpB	-/-	3	1	2.74167e+07	0.25
Para:ahpB	-/-	3	16	2.74167e+07	0.25
Para:ahpB	-/-	3	1	2.74167e+07	0.25
Para:ahpB	-/-	3	0	2.74167e+07	0.25
Para:ahpB	-/-	3	372	2.74167e+07	0.25
Para:ahpB	-/-	3	6	2.74167e+07	0.25
Para:ahpB	-/-	3	0	2.74167e+07	0.25
Para:ahpB	-/-	3	0	2.74167e+07	0.25
Para:ahpB	-/-	3	2	2.74167e+07	0.25
Para:ahpB	-/-	3	0	2.74167e+07	0.25
Para:ahpB	-/-	3	0	2.74167e+07	0.25
Para:ahpB	-/-	3	12	2.74167e+07	0.25
Para:ahpB	-/-	3	2	2.74167e+07	0.25
Para:ahpB	-/-	3	1	2.74167e+07	0.25
Para:ahpB	-/-	3	0	2.74167e+07	0.25
Para:ahpB	-/-	3	1	2.74167e+07	0.25
Para:ahpB	-/-	3	0	2.74167e+07	0.25
Para:ahpB	-/-	3	2	2.74167e+07	0.25
Para:ahpB	-/-	3	0	2.74167e+07	0.25
Para:ahpB	-/-	3	0	2.74167e+07	0.25
Para:ahpB	-/-	3	0	2.74167e+07	0.25
Para:ahpB	-/-	3	0	2.74167e+07	0.25
Para:ahpB	-/-	3	9	2.74167e+07	0.25
Para:ahpB	-/-	3	0	2.74167e+07	0.25
Para:ahpB	-/-	3	1	2.74167e+07	0.25
Para:ahpB	-/-	3	0	2.74167e+07	0.25
Para:ahpB	-/-	3	3	2.74167e+07	0.25
Para:ahpB	-/-	3	0	2.74167e+07	0.25
Para:ahpB	-/-	3	1	2.74167e+07	0.25
Para:ahpB	-/-	3	16	2.74167e+07	0.25
Para:ahpB	-/-	3	5	2.74167e+07	0.25
Para:ahpB	-/-	3	3	2.74167e+07	0.25
Para:ahpB	-/-	3	7	2.74167e+07	0.25
Para:ahpB	-/-	3	6	2.74167e+07	0.25
Para:ahpB	-/-	3	2	2.74167e+07	0.25
Para:ahpB	-/-	3	0	2.74167e+07	0.25
Para:ahpB	-/-	3	3	2.74167e+07	0.25
Para:ahpB	-/-	3	1	2.74167e+07	0.25
Para:ahpB	-/-	3	0	2.74167e+07	0.25
Para:ahpB	-/-	3	0	2.74167e+07	0.25
Para:ahpB	-/-	3	0	2.74167e+07	0.25
Para:ahpB	-/-	3	0	2.74167e+07	0.25
Para:ahpB	-/-	3	0	2.74167e+07	0.25
Para:ahpB	-/-	3	0	2.74167e+07	0.25
Para:ahpB	-/-	4	1	28700000	0.25
Para:ahpB	-/-	4	1	28700000	0.25
Para:ahpB	-/-	4	1	28700000	0.25
Para:ahpB	-/-	4	2	28700000	0.25
Para:ahpB	-/-	4	0	28700000	0.25
Para:ahpB	-/-	4	0	28700000	0.25
Para:ahpB	-/-	4	0	28700000	0.25
Para:ahpB	-/-	4	0	28700000	0.25
Para:ahpB	-/-	4	2	28700000	0.25
Para:ahpB	-/-	4	1	28700000	0.25
Para:ahpB	-/-	4	16	28700000	0.25
Para:ahpB	-/-	4	3	28700000	0.25
Para:ahpB	-/-	4	10	28700000	0.25
Para:ahpB	-/-	4	2	28700000	0.25
Para:ahpB	-/-	4	0	28700000	0.25
Para:ahpB	-/-	4	0	28700000	0.25
Para:ahpB	-/-	4	1	28700000	0.25
Para:ahpB	-/-	4	2	28700000	0.25
Para:ahpB	-/-	4	9	28700000	0.25
Para:ahpB	-/-	4	21	28700000	0.25
Para:ahpB	-/-	4	3	28700000	0.25
Para:ahpB	-/-	4	1	28700000	0.25
Para:ahpB	-/-	4	0	28700000	0.25
Para:ahpB	-/-	4	5	28700000	0.25
Para:ahpB	-/-	4	0	28700000	0.25
Para:ahpB	-/-	4	0	28700000	0.25
Para:ahpB	-/-	4	1	28700000	0.25
Para:ahpB	-/-	4	0	28700000	0.25
Para:ahpB	-/-	4	4	28700000	0.25
Para:ahpB	-/-	4	3	28700000	0.25
Para:ahpB	-/-	4	1	28700000	0.25
Para:ahpB	-/-	4	0	28700000	0.25
Para:ahpB	-/-	4	2	28700000	0.25
Para:ahpB	-/-	4	0	28700000	0.25
Para:ahpB	-/-	4	0	28700000	0.25
Para:ahpB	-/-	4	5	28700000	0.25
Para:ahpB	-/-	4	3	28700000	0.25
Para:ahpB	-/-	4	3	28700000	0.25
Para:ahpB	-/-	4	3	28700000	0.25
Para:ahpB	-/-	4	4	28700000	0.25
Para:ahpB	-/-	4	5	28700000	0.25
Para:ahpB	-/-	4	0	28700000	0.25
Para:ahpB	-/-	4	3	28700000	0.25
Para:ahpB	-/-	4	2	28700000	0.25
Para:ahpB	+/-	1	5	3.79167e+07	0.25
Para:ahpB	+/-	1	16	3.79167e+07	0.25
Para:ahpB	+/-	1	0	3.79167e+07	0.25
Para:ahpB	+/-	1	0	3.79167e+07	0.25
Para:ahpB	+/-	1	0	3.79167e+07	0.25
Para:ahpB	+/-	1	4	3.79167e+07	0.25
Para:ahpB	+/-	1	1	3.79167e+07	0.25
Para:ahpB	+/-	1	1	3.79167e+07	0.25
Para:ahpB	+/-	1	2	3.79167e+07	0.25
Para:ahpB	+/-	1	0	3.79167e+07	0.25
Para:ahpB	+/-	1	2	3.79167e+07	0.25
Para:ahpB	+/-	1	2	3.79167e+07	0.25
Para:ahpB	+/-	1	0	3.79167e+07	0.25
Para:ahpB	+/-	1	10	3.79167e+07	0.25
Para:ahpB	+/-	1	1	3.79167e+07	0.25
Para:ahpB	+/-	1	4	3.79167e+07	0.25
Para:ahpB	+/-	1	0	3.79167e+07	0.25
Para:ahpB	+/-	1	5	3.79167e+07	0.25
Para:ahpB	+/-	1	0	3.79167e+07	0.25
Para:ahpB	+/-	1	7	3.79167e+07	0.25
Para:ahpB	+/-	1	0	3.79167e+07	0.25
Para:ahpB	+/-	1	9	3.79167e+07	0.25
Para:ahpB	+/-	1	0	3.79167e+07	0.25
Para:ahpB	+/-	1	5	3.79167e+07	0.25
Para:ahpB	+/-	1	0	3.79167e+07	0.25
Para:ahpB	+/-	1	3	3.79167e+07	0.25
Para:ahpB	+/-	1	2	3.79167e+07	0.25
Para:ahpB	+/-	1	5	3.79167e+07	0.25
Para:ahpB	+/-	1	0	3.79167e+07	0.25
Para:ahpB	+/-	1	0	3.79167e+07	0.25
Para:ahpB	+/-	1	1	3.79167e+07	0.25
Para:ahpB	+/-	1	1	3.79167e+07	0.25
Para:ahpB	+/-	1	5	3.79167e+07	0.25
Para:ahpB	+/-	1	2	3.79167e+07	0.25
Para:ahpB	+/-	1	0	3.79167e+07	0.25
Para:ahpB	+/-	1	2	3.79167e+07	0.25
Para:ahpB	+/-	1	1	3.79167e+07	0.25
Para:ahpB	+/-	1	53	3.79167e+07	0.25
Para:ahpB	+/-	1	2	3.79167e+07	0.25
Para:ahpB	+/-	1	1	3.79167e+07	0.25
Para:ahpB	+/-	1	1	3.79167e+07	0.25
Para:ahpB	+/-	1	0	3.79167e+07	0.25
Para:ahpB	+/-	1	3	3.79167e+07	0.25
Para:ahpB	+/-	1	1	3.79167e+07	0.25
Para:ahpB	+/-	2	0	30250000	0.25
Para:ahpB	+/-	2	0	30250000	0.25
Para:ahpB	+/-	2	1	30250000	0.25
Para:ahpB	+/-	2	2	30250000	0.25
Para:ahpB	+/-	2	3	30250000	0.25
Para:ahpB	+/-	2	0	30250000	0.25
Para:ahpB	+/-	2	0	30250000	0.25
Para:ahpB	+/-	2	2	30250000	0.25
Para:ahpB	+/-	2	0	30250000	0.25
Para:ahpB	+/-	2	1	30250000	0.25
Para:ahpB	+/-	2	0	30250000	0.25
Para:ahpB	+/-	2	26	30250000	0.25
Para:ahpB	+/-	2	0	30250000	0.25
Para:ahpB	+/-	2	2	30250000	0.25
Para:ahpB	+/-	2	2	30250000	0.25
Para:ahpB	+/-	2	1	30250000	0.25
Para:ahpB	+/-	2	2	30250000	0.25
Para:ahpB	+/-	2	3	30250000	0.25
Para:ahpB	+/-	2	8	30250000	0.25
Para:ahpB	+/-	2	0	30250000	0.25
Para:ahpB	+/-	2	3	30250000	0.25
Para:ahpB	+/-	2	0	30250000	0.25
Para:ahpB	+/-	2	2	30250000	0.25
Para:ahpB	+/-	2	4	30250000	0.25
Para:ahpB	+/-	2	1	30250000	0.25
Para:ahpB	+/-	2	1	30250000	0.25
Para:ahpB	+/-	2	6	30250000	0.25
Para:ahpB	+/-	2	3	30250000	0.25
Para:ahpB	+/-	2	9	30250000	0.25
Para:ahpB	+/-	2	0	30250000	0.25
Para:ahpB	+/-	2	6	30250000	0.25
Para:ahpB	+/-	2	3	30250000	0.25
Para:ahpB	+/-	2	1	30250000	0.25
Para:ahpB	+/-	2	5	30250000	0.25
Para:ahpB	+/-	2	2	30250000	0.25
Para:ahpB	+/-	2	0	30250000	0.25
Para:ahpB	+/-	2	3	30250000	0.25
Para:ahpB	+/-	2	1	30250000	0.25
Para:ahpB	+/-	2	2	30250000	0.25
Para:ahpB	+/-	2	1	30250000	0.25
Para:ahpB	+/-	2	1	30250000	0.25
Para:ahpB	+/-	2	1	30250000	0.25
Para:ahpB	+/-	2	21	30250000	0.25
Para:ahpB	+/-	2	4	30250000	0.25
Para:ahpB	+/-	3	0	3.84167e+07	0.25
Para:ahpB	+/-	3	0	3.84167e+07	0.25
Para:ahpB	+/-	3	2	3.84167e+07	0.25
Para:ahpB	+/-	3	0	3.84167e+07	0.25
Para:ahpB	+/-	3	1	3.84167e+07	0.25
Para:ahpB	+/-	3	0	3.84167e+07	0.25
Para:ahpB	+/-	3	6	3.84167e+07	0.25
Para:ahpB	+/-	3	2	3.84167e+07	0.25
Para:ahpB	+/-	3	3	3.84167e+07	0.25
Para:ahpB	+/-	3	0	3.84167e+07	0.25
Para:ahpB	+/-	3	2	3.84167e+07	0.25
Para:ahpB	+/-	3	0	3.84167e+07	0.25
Para:ahpB	+/-	3	1	3.84167e+07	0.25
Para:ahpB	+/-	3	3	3.84167e+07	0.25
Para:ahpB	+/-	3	1	3.84167e+07	0.25
Para:ahpB	+/-	3	2	3.84167e+07	0.25
Para:ahpB	+/-	3	1	3.84167e+07	0.25
Para:ahpB	+/-	3	2	3.84167e+07	0.25
Para:ahpB	+/-	3	2	3.84167e+07	0.25
Para:ahpB	+/-	3	0	3.84167e+07	0.25
Para:ahpB	+/-	3	4	3.84167e+07	0.25
Para:ahpB	+/-	3	0	3.84167e+07	0.25
Para:ahpB	+/-	3	3	3.84167e+07	0.25
Para:ahpB	+/-	3	2	3.84167e+07	0.25
Para:ahpB	+/-	3	5	3.84167e+07	0.25
Para:ahpB	+/-	3	1	3.84167e+07	0.25
Para:ahpB	+/-	3	1	3.84167e+07	0.25
Para:ahpB	+/-	3	0	3.84167e+07	0.25
Para:ahpB	+/-	3	0	3.84167e+07	0.25
Para:ahpB	+/-	3	0	3.84167e+07	0.25
Para:ahpB	+/-	3	4	3.84167e+07	0.25
Para:ahpB	+/-	3	2	3.84167e+07	0.25
Para:ahpB	+/-	3	5	3.84167e+07	0.25
Para:ahpB	+/-	3	0	3.84167e+07	0.25
Para:ahpB	+/-	3	1	3.84167e+07	0.25
Para:ahpB	+/-	3	0	3.84167e+07	0.25
Para:ahpB	+/-	3	6	3.84167e+07	0.25
Para:ahpB	+/-	3	0	3.84167e+07	0.25
Para:ahpB	+/-	3	0	3.84167e+07	0.25
Para:ahpB	+/-	3	16	3.84167e+07	0.25
Para:ahpB	+/-	3	3	3.84167e+07	0.25
Para:ahpB	+/-	3	0	3.84167e+07	0.25
Para:ahpB	+/-	3	0	3.84167e+07	0.25
Para:ahpB	+/-	3	2	3.84167e+07	0.25
Para:ahpB	+/-	4	2	3.94167e+07	0.25
Para:ahpB	+/-	4	5	3.94167e+07	0.25
Para:ahpB	+/-	4	0	3.94167e+07	0.25
Para:ahpB	+/-	4	0	3.94167e+07	0.25
Para:ahpB	+/-	4	2	3.94167e+07	0.25
Para:ahpB	+/-	4	0	3.94167e+07	0.25
Para:ahpB	+/-	4	0	3.94167e+07	0.25
Para:ahpB	+/-	4	0	3.94167e+07	0.25
Para:ahpB	+/-	4	3	3.94167e+07	0.25
Para:ahpB	+/-	4	14	3.94167e+07	0.25
Para:ahpB	+/-	4	0	3.94167e+07	0.25
Para:ahpB	+/-	4	0	3.94167e+07	0.25
Para:ahpB	+/-	4	1	3.94167e+07	0.25
Para:ahpB	+/-	4	0	3.94167e+07	0.25
Para:ahpB	+/-	4	0	3.94167e+07	0.25
Para:ahpB	+/-	4	24	3.94167e+07	0.25
Para:ahpB	+/-	4	3	3.94167e+07	0.25
Para:ahpB	+/-	4	2	3.94167e+07	0.25
Para:ahpB	+/-	4	1	3.94167e+07	0.25
Para:ahpB	+/-	4	2	3.94167e+07	0.25
Para:ahpB	+/-	4	0	3.94167e+07	0.25
Para:ahpB	+/-	4	0	3.94167e+07	0.25
Para:ahpB	+/-	4	1	3.94167e+07	0.25
Para:ahpB	+/-	4	1	3.94167e+07	0.25
Para:ahpB	+/-	4	0	3.94167e+07	0.25
Para:ahpB	+/-	4	9	3.94167e+07	0.25
Para:ahpB	+/-	4	2	3.94167e+07	0.25
Para:ahpB	+/-	4	2	3.94167e+07	0.25
Para:ahpB	+/-	4	5	3.94167e+07	0.25
Para:ahpB	+/-	4	1	3.94167e+07	0.25
Para:ahpB	+/-	4	2	3.94167e+07	0.25
Para:ahpB	+/-	4	0	3.94167e+07	0.25
Para:ahpB	+/-	4	5	3.94167e+07	0.25
Para:ahpB	+/-	4	5	3.94167e+07	0.25
Para:ahpB	+/-	4	4	3.94167e+07	0.25
Para:ahpB	+/-	4	1	3.94167e+07	0.25
Para:ahpB	+/-	4	0	3.94167e+07	0.25
Para:ahpB	+/-	4	1	3.94167e+07	0.25
Para:ahpB	+/-	4	0	3.94167e+07	0.25
Para:ahpB	+/-	4	0	3.94167e+07	0.25
Para:ahpB	+/-	4	1	3.94167e+07	0.25
Para:ahpB	+/-	4	2	3.94167e+07	0.25
Para:ahpB	+/-	4	10	3.94167e+07	0.25
Para:ahpB	+/-	4	3	3.94167e+07	0.25
Para:ahpB	-/+	1	2	41750000	0.25
Para:ahpB	-/+	1	1	41750000	0.25
Para:ahpB	-/+	1	1	41750000	0.25
Para:ahpB	-/+	1	3	41750000	0.25
Para:ahpB	-/+	1	0	41750000	0.25
Para:ahpB	-/+	1	3	41750000	0.25
Para:ahpB	-/+	1	0	41750000	0.25
Para:ahpB	-/+	1	0	41750000	0.25
Para:ahpB	-/+	1	3	41750000	0.25
Para:ahpB	-/+	1	12	41750000	0.25
Para:ahpB	-/+	1	1	41750000	0.25
Para:ahpB	-/+	1	2	41750000	0.25
Para:ahpB	-/+	1	1	41750000	0.25
Para:ahpB	-/+	1	0	41750000	0.25
Para:ahpB	-/+	1	2	41750000	0.25
Para:ahpB	-/+	1	2	41750000	0.25
Para:ahpB	-/+	1	5	41750000	0.25
Para:ahpB	-/+	1	1	41750000	0.25
Para:ahpB	-/+	1	15	41750000	0.25
Para:ahpB	-/+	1	0	41750000	0.25
Para:ahpB	-/+	1	4	41750000	0.25
Para:ahpB	-/+	1	3	41750000	0.25
Para:ahpB	-/+	1	1	41750000	0.25
Para:ahpB	-/+	1	3	41750000	0.25
Para:ahpB	-/+	1	0	41750000	0.25
Para:ahpB	-/+	1	3	41750000	0.25
Para:ahpB	-/+	1	4	41750000	0.25
Para:ahpB	-/+	1	1	41750000	0.25
Para:ahpB	-/+	1	0	41750000	0.25
Para:ahpB	-/+	1	4	41750000	0.25
Para:ahpB	-/+	1	8	41750000	0.25
Para:ahpB	-/+	1	1	41750000	0.25
Para:ahpB	-/+	1	0	41750000	0.25
Para:ahpB	-/+	1	0	41750000	0.25
Para:ahpB	-/+	1	26	41750000	0.25
Para:ahpB	-/+	1	7	41750000	0.25
Para:ahpB	-/+	1	5	41750000	0.25
Para:ahpB	-/+	1	3	41750000	0.25
Para:ahpB	-/+	1	4	41750000	0.25
Para:ahpB	-/+	1	77	41750000	0.25
Para:ahpB	-/+	1	10	41750000	0.25
Para:ahpB	-/+	1	7	41750000	0.25
Para:ahpB	-/+	1	8	41750000	0.25
Para:ahpB	-/+	1	1	41750000	0.25
Para:ahpB	-/+	2	0	26500000	0.25
Para:ahpB	-/+	2	1	26500000	0.25
Para:ahpB	-/+	2	0	26500000	0.25
Para:ahpB	-/+	2	0	26500000	0.25
Para:ahpB	-/+	2	1	26500000	0.25
Para:ahpB	-/+	2	11	26500000	0.25
Para:ahpB	-/+	2	2	26500000	0.25
Para:ahpB	-/+	2	3	26500000	0.25
Para:ahpB	-/+	2	2	26500000	0.25
Para:ahpB	-/+	2	0	26500000	0.25
Para:ahpB	-/+	2	1	26500000	0.25
Para:ahpB	-/+	2	1	26500000	0.25
Para:ahpB	-/+	2	0	26500000	0.25
Para:ahpB	-/+	2	1	26500000	0.25
Para:ahpB	-/+	2	0	26500000	0.25
Para:ahpB	-/+	2	0	26500000	0.25
Para:ahpB	-/+	2	0	26500000	0.25
Para:ahpB	-/+	2	1	26500000	0.25
Para:ahpB	-/+	2	4	26500000	0.25
Para:ahpB	-/+	2	9	26500000	0.25
Para:ahpB	-/+	2	2	26500000	0.25
Para:ahpB	-/+	2	2	26500000	0.25
Para:ahpB	-/+	2	1	26500000	0.25
Para:ahpB	-/+	2	7	26500000	0.25
Para:ahpB	-/+	2	1	26500000	0.25
Para:ahpB	-/+	2	2	26500000	0.25
Para:ahpB	-/+	2	0	26500000	0.25
Para:ahpB	-/+	2	1	26500000	0.25
Para:ahpB	-/+	2	3	26500000	0.25
Para:ahpB	-/+	2	5	26500000	0.25
Para:ahpB	-/+	2	0	26500000	0.25
Para:ahpB	-/+	2	0	26500000	0.25
Para:ahpB	-/+	2	1	26500000	0.25
Para:ahpB	-/+	2	1	26500000	0.25
Para:ahpB	-/+	2	8	26500000	0.25
Para:ahpB	-/+	2	3	26500000	0.25
Para:ahpB	-/+	2	0	26500000	0.25
Para:ahpB	-/+	2	2	26500000	0.25
Para:ahpB	-/+	2	5	26500000	0.25
Para:ahpB	-/+	2	3	26500000	0.25
Para:ahpB	-/+	2	7	26500000	0.25
Para:ahpB	-/+	2	1	26500000	0.25
Para:ahpB	-/+	2	2	26500000	0.25
Para:ahpB	-/+	2	4	26500000	0.25
Para:ahpB	-/+	3	1	2.74167e+07	0.25
Para:ahpB	-/+	3	17	2.74167e+07	0.25
Para:ahpB	-/+	3	2	2.74167e+07	0.25
Para:ahpB	-/+	3	3	2.74167e+07	0.25
Para:ahpB	-/+	3	367	2.74167e+07	0.25
Para:ahpB	-/+	3	2	2.74167e+07	0.25
Para:ahpB	-/+	3	0	2.74167e+07	0.25
Para:ahpB	-/+	3	0	2.74167e+07	0.25
Para:ahpB	-/+	3	1	2.74167e+07	0.25
Para:ahpB	-/+	3	0	2.74167e+07	0.25
Para:ahpB	-/+	3	0	2.74167e+07	0.25
Para:ahpB	-/+	3	12	2.74167e+07	0.25
Para:ahpB	-/+	3	0	2.74167e+07	0.25
Para:ahpB	-/+	3	0	2.74167e+07	0.25
Para:ahpB	-/+	3	0	2.74167e+07	0.25
Para:ahpB	-/+	3	0	2.74167e+07	0.25
Para:ahpB	-/+	3	0	2.74167e+07	0.25
Para:ahpB	-/+	3	0	2.74167e+07	0.25
Para:ahpB	-/+	3	0	2.74167e+07	0.25
Para:ahpB	-/+	3	0	2.74167e+07	0.25
Para:ahpB	-/+	3	1	2.74167e+07	0.25
Para:ahpB	-/+	3	0	2.74167e+07	0.25
Para:ahpB	-/+	3	7	2.74167e+07	0.25
Para:ahpB	-/+	3	0	2.74167e+07	0.25
Para:ahpB	-/+	3	1	2.74167e+07	0.25
Para:ahpB	-/+	3	0	2.74167e+07	0.25
Para:ahpB	-/+	3	4	2.74167e+07	0.25
Para:ahpB	-/+	3	0	2.74167e+07	0.25
Para:ahpB	-/+	3	1	2.74167e+07	0.25
Para:ahpB	-/+	3	11	2.74167e+07	0.25
Para:ahpB	-/+	3	6	2.74167e+07	0.25
Para:ahpB	-/+	3	0	2.74167e+07	0.25
Para:ahpB	-/+	3	1	2.74167e+07	0.25
Para:ahpB	-/+	3	6	2.74167e+07	0.25
Para:ahpB	-/+	3	0	2.74167e+07	0.25
Para:ahpB	-/+	3	0	2.74167e+07	0.25
Para:ahpB	-/+	3	0	2.74167e+07	0.25
Para:ahpB	-/+	3	0	2.74167e+07	0.25
Para:ahpB	-/+	3	1	2.74167e+07	0.25
Para:ahpB	-/+	3	0	2.74167e+07	0.25
Para:ahpB	-/+	3	0	2.74167e+07	0.25
Para:ahpB	-/+	3	0	2.74167e+07	0.25
Para:ahpB	-/+	3	0	2.74167e+07	0.25
Para:ahpB	-/+	3	0	2.74167e+07	0.25
Para:ahpB	-/+	4	0	28700000	0.25
Para:ahpB	-/+	4	1	28700000	0.25
Para:ahpB	-/+	4	2	28700000	0.25
Para:ahpB	-/+	4	1	28700000	0.25
Para:ahpB	-/+	4	0	28700000	0.25
Para:ahpB	-/+	4	0	28700000	0.25
Para:ahpB	-/+	4	0	28700000	0.25
Para:ahpB	-/+	4	1	28700000	0.25
Para:ahpB	-/+	4	4	28700000	0.25
Para:ahpB	-/+	4	0	28700000	0.25
Para:ahpB	-/+	4	11	28700000	0.25
Para:ahpB	-/+	4	1	28700000	0.25
Para:ahpB	-/+	4	4	28700000	0.25
Para:ahpB	-/+	4	2	28700000	0.25
Para:ahpB	-/+	4	2	28700000	0.25
Para:ahpB	-/+	4	0	28700000	0.25
Para:ahpB	-/+	4	1	28700000	0.25
Para:ahpB	-/+	4	1	28700000	0.25
Para:ahpB	-/+	4	11	28700000	0.25
Para:ahpB	-/+	4	20	28700000	0.25
Para:ahpB	-/+	4	3	28700000	0.25
Para:ahpB	-/+	4	5	28700000	0.25
Para:ahpB	-/+	4	0	28700000	0.25
Para:ahpB	-/+	4	0	28700000	0.25
Para:ahpB	-/+	4	0	28700000	0.25
Para:ahpB	-/+	4	1	28700000	0.25
Para:ahpB	-/+	4	0	28700000	0.25
Para:ahpB	-/+	4	0	28700000	0.25
Para:ahpB	-/+	4	7	28700000	0.25
Para:ahpB	-/+	4	0	28700000	0.25
Para:ahpB	-/+	4	0	28700000	0.25
Para:ahpB	-/+	4	2	28700000	0.25
Para:ahpB	-/+	4	6	28700000	0.25
Para:ahpB	-/+	4	0	28700000	0.25
Para:ahpB	-/+	4	1	28700000	0.25
Para:ahpB	-/+	4	9	28700000	0.25
Para:ahpB	-/+	4	3	28700000	0.25
Para:ahpB	-/+	4	2	28700000	0.25
Para:ahpB	-/+	4	4	28700000	0.25
Para:ahpB	-/+	4	6	28700000	0.25
Para:ahpB	-/+	4	3	28700000	0.25
Para:ahpB	-/+	4	0	28700000	0.25
Para:ahpB	-/+	4	1	28700000	0.25
Para:ahpB	-/+	4	2	28700000	0.25
Para:ahpB	+/+	1	5	3.79167e+07	0.25
Para:ahpB	+/+	1	20	3.79167e+07	0.25
Para:ahpB	+/+	1	0	3.79167e+07	0.25
Para:ahpB	+/+	1	1	3.79167e+07	0.25
Para:ahpB	+/+	1	0	3.79167e+07	0.25
Para:ahpB	+/+	1	3	3.79167e+07	0.25
Para:ahpB	+/+	1	1	3.79167e+07	0.25
Para:ahpB	+/+	1	6	3.79167e+07	0.25
Para:ahpB	+/+	1	3	3.79167e+07	0.25
Para:ahpB	+/+	1	0	3.79167e+07	0.25
Para:ahpB	+/+	1	1	3.79167e+07	0.25
Para:ahpB	+/+	1	1	3.79167e+07	0.25
Para:ahpB	+/+	1	0	3.79167e+07	0.25
Para:ahpB	+/+	1	4	3.79167e+07	0.25
Para:ahpB	+/+	1	0	3.79167e+07	0.25
Para:ahpB	+/+	1	1	3.79167e+07	0.25
Para:ahpB	+/+	1	0	3.79167e+07	0.25
Para:ahpB	+/+	1	3	3.79167e+07	0.25
Para:ahpB	+/+	1	0	3.79167e+07	0.25
Para:ahpB	+/+	1	3	3.79167e+07	0.25
Para:ahpB	+/+	1	0	3.79167e+07	0.25
Para:ahpB	+/+	1	11	3.79167e+07	0.25
Para:ahpB	+/+	1	0	3.79167e+07	0.25
Para:ahpB	+/+	1	9	3.79167e+07	0.25
Para:ahpB	+/+	1	1	3.79167e+07	0.25
Para:ahpB	+/+	1	3	3.79167e+07	0.25
Para:ahpB	+/+	1	1	3.79167e+07	0.25
Para:ahpB	+/+	1	3	3.79167e+07	0.25
Para:ahpB	+/+	1	5	3.79167e+07	0.25
Para:ahpB	+/+	1	0	3.79167e+07	0.25
Para:ahpB	+/+	1	0	3.79167e+07	0.25
Para:ahpB	+/+	1	1	3.79167e+07	0.25
Para:ahpB	+/+	1	2	3.79167e+07	0.25
Para:ahpB	+/+	1	3	3.79167e+07	0.25
Para:ahpB	+/+	1	1	3.79167e+07	0.25
Para:ahpB	+/+	1	0	3.79167e+07	0.25
Para:ahpB	+/+	1	0	3.79167e+07	0.25
Para:ahpB	+/+	1	53	3.79167e+07	0.25
Para:ahpB	+/+	1	0	3.79167e+07	0.25
Para:ahpB	+/+	1	5	3.79167e+07	0.25
Para:ahpB	+/+	1	0	3.79167e+07	0.25
Para:ahpB	+/+	1	1	3.79167e+07	0.25
Para:ahpB	+/+	1	2	3.79167e+07	0.25
Para:ahpB	+/+	1	4	3.79167e+07	0.25
Para:ahpB	+/+	2	1	30250000	0.25
Para:ahpB	+/+	2	0	30250000	0.25
Para:ahpB	+/+	2	3	30250000	0.25
Para:ahpB	+/+	2	0	30250000	0.25
Para:ahpB	+/+	2	2	30250000	0.25
Para:ahpB	+/+	2	2	30250000	0.25
Para:ahpB	+/+	2	1	30250000	0.25
Para:ahpB	+/+	2	6	30250000	0.25
Para:ahpB	+/+	2	0	30250000	0.25
Para:ahpB	+/+	2	1	30250000	0.25
Para:ahpB	+/+	2	0	30250000	0.25
Para:ahpB	+/+	2	24	30250000	0.25
Para:ahpB	+/+	2	0	30250000	0.25
Para:ahpB	+/+	2	2	30250000	0.25
Para:ahpB	+/+	2	3	30250000	0.25
Para:ahpB	+/+	2	4	30250000	0.25
Para:ahpB	+/+	2	3	30250000	0.25
Para:ahpB	+/+	2	1	30250000	0.25
Para:ahpB	+/+	2	3	30250000	0.25
Para:ahpB	+/+	2	0	30250000	0.25
Para:ahpB	+/+	2	2	30250000	0.25
Para:ahpB	+/+	2	0	30250000	0.25
Para:ahpB	+/+	2	0	30250000	0.25
Para:ahpB	+/+	2	3	30250000	0.25
Para:ahpB	+/+	2	0	30250000	0.25
Para:ahpB	+/+	2	5	30250000	0.25
Para:ahpB	+/+	2	5	30250000	0.25
Para:ahpB	+/+	2	2	30250000	0.25
Para:ahpB	+/+	2	5	30250000	0.25
Para:ahpB	+/+	2	0	30250000	0.25
Para:ahpB	+/+	2	18	30250000	0.25
Para:ahpB	+/+	2	13	30250000	0.25
Para:ahpB	+/+	2	2	30250000	0.25
Para:ahpB	+/+	2	10	30250000	0.25
Para:ahpB	+/+	2	4	30250000	0.25
Para:ahpB	+/+	2	0	30250000	0.25
Para:ahpB	+/+	2	3	30250000	0.25
Para:ahpB	+/+	2	1	30250000	0.25
[truncated: 94 more rows]
