# Supplementary material for: Bacterial defenses against a natural antibiotic promote collateral resilience to clinical antibiotics
Source: PLoS Biol. 2021 Mar 10;19(3):e3001093. doi: 10.1371/journal.pbio.3001093 (PMC7946323; doi:10.1371/journal.pbio.3001093)
Supplement: S1 Data — This zipped folder contains Excel tables organized by figure, within which the raw data for individual panels are displayed in separate tabs, as well as a text file containing the R code for all functions that were written especially for this manuscript. (ZIP) [file pbio.3001093.s018.zip › Table_M.xlsx]

## Sheet: S8A_fig
Notes: Plots were made in R - ggplot with geom_point(). Code for plotting the mean: stat_summary(fun.y=mean, geom="point", shape=95, size=10, color="black")
CFUs recovered (%) was calculated by dividing the number of CFUs on ciprofloxacin plates by the CFUs counted on non-selective plates containing the same concentration of PYO.
Strain	PYO treatment	Replicate	CFUs recovered (%)
CipR-11	-/-	1	132.653
CipR-11	-/-	2	132.432
CipR-11	-/-	3	102.5
CipR-11	-/-	4	111.429
CipR-11	+/-	1	89.6552
CipR-11	+/-	2	108.333
CipR-11	+/-	3	110
CipR-11	+/-	4	48.4848
CipR-11	-/+	1	104.082
CipR-11	-/+	2	127.027
CipR-11	-/+	3	92.5
CipR-11	-/+	4	88.5714
CipR-11	+/+	1	96.5517
CipR-11	+/+	2	75
CipR-11	+/+	3	110
CipR-11	+/+	4	78.7879
CipR-13	-/-	1	128.947
CipR-13	-/-	2	138.095
CipR-13	-/-	3	106.25
CipR-13	-/-	4	60.5263
CipR-13	+/-	1	75
CipR-13	+/-	2	72.973
CipR-13	+/-	3	64.2857
CipR-13	+/-	4	74.4186
CipR-13	-/+	1	71.0526
CipR-13	-/+	2	161.905
CipR-13	-/+	3	118.75
CipR-13	-/+	4	60.5263
CipR-13	+/+	1	65.9091
CipR-13	+/+	2	78.3784
CipR-13	+/+	3	53.5714
CipR-13	+/+	4	72.093

## Sheet: S8B_fig
Notes: Plots were made in R - ggplot with geom_point(). Code for plotting the mean: stat_summary(fun.y=mean, geom="point", shape=95, size=10, color="black")
CFUs recovered (%) was calculated by dividing the number of CFUs on ciprofloxacin plates by the CFUs counted on non-selective plates containing the same concentration of PYO.
Strain	PYO treatment (µM)	Replicate	Survival (%)
CipR-21	0	1	46.8182
CipR-21	0	2	46.5374
CipR-21	0	3	51.715
CipR-21	0	4	44.8276
CipR-21	100	1	45.6274
CipR-21	100	2	64.0625
CipR-21	100	3	45.6747
CipR-21	100	4	51.2915
CipR-25	0	1	105.231
CipR-25	0	2	99.7312
CipR-25	0	3	83.0645
CipR-25	0	4	91.6914
CipR-25	100	1	90.991
CipR-25	100	2	93.75
CipR-25	100	3	111.186
CipR-25	100	4	79.2517
CipR-33	0	1	26.1111
CipR-33	0	2	24.3836
CipR-33	0	3	32.0635
CipR-33	0	4	28.7879
CipR-33	100	1	41.6667
CipR-33	100	2	45.7875
CipR-33	100	3	43.4783
CipR-33	100	4	46.2541
CipR-40	0	1	15.3977
CipR-40	0	2	12.7811
CipR-40	0	3	14.8555
CipR-40	0	4	17.4194
CipR-40	100	1	21.2766
CipR-40	100	2	23.268
CipR-40	100	3	20.5747
CipR-40	100	4	20.4145

## Sheet: S8C_fig
Notes: Plots were made in R - ggplot with geom_point(). Code for plotting the mean: stat_summary(fun.y=mean, geom="point", shape=95, size=10, color="black")
CFUs recovered (%) was calculated by dividing the number of CFUs on ciprofloxacin plates by the CFUs counted on non-selective plates containing the same concentration of PYO.
Strain	PYO treatment	Replicate	CFUs recovered (%)
CipR-19	-/-	1	120.833
CipR-19	-/-	2	115.625
CipR-19	-/-	3	100
CipR-19	-/-	4	91.6667
CipR-19	+/-	1	85.1852
CipR-19	+/-	2	107.143
CipR-19	+/-	3	142.105
CipR-19	+/-	4	114.286
CipR-19	-/+	1	87.5
CipR-19	-/+	2	84.375
CipR-19	-/+	3	70.9677
CipR-19	-/+	4	116.667
CipR-19	+/+	1	107.407
CipR-19	+/+	2	89.2857
CipR-19	+/+	3	84.2105
CipR-19	+/+	4	123.81
CipR-26	-/-	1	87.5
CipR-26	-/-	2	79.1667
CipR-26	-/-	3	142.857
CipR-26	-/-	4	94.5946
CipR-26	+/-	1	87.5
CipR-26	+/-	2	108
CipR-26	+/-	3	160
CipR-26	+/-	4	142.857
CipR-26	-/+	1	79.1667
CipR-26	-/+	2	137.5
CipR-26	-/+	3	100
CipR-26	-/+	4	102.703
CipR-26	+/+	1	62.5
CipR-26	+/+	2	112
CipR-26	+/+	3	113.333
CipR-26	+/+	4	152.381

## Sheet: S8D_fig
Notes: Plots were made in R - ggplot with geom_point() and geom_line() for the means of the replicates for OD500 and PI fluorescence. The plotted confidence intervals represent the standard deviation of the replicates and were plotted using geom_ribbon().
Time (hrs)	Strain	Medium	[PYO] (µM)	Replicate	OD500	PI fluorescence
0	P. aeruginosa	GMM	0	1	0.0611	194
0	P. aeruginosa	GMM	0	2	0.058	193
0	P. aeruginosa	GMM	0	3	0.0592	193
0	P. aeruginosa	GMM	0	4	0.0583	194
0	P. aeruginosa	GMM	50	1	0.0859	249
0	P. aeruginosa	GMM	50	2	0.0866	250
0	P. aeruginosa	GMM	50	3	0.0869	241
0	P. aeruginosa	GMM	50	4	0.0865	246
0	P. aeruginosa	GMM	100	1	0.1102	275
0	P. aeruginosa	GMM	100	2	0.1114	275
0	P. aeruginosa	GMM	100	3	0.1116	284
0	P. aeruginosa	GMM	100	4	0.1122	279
0	P. aeruginosa	GMM	200	1	0.167	330
0	P. aeruginosa	GMM	200	2	0.1678	329
0	P. aeruginosa	GMM	200	3	0.1681	318
0	P. aeruginosa	GMM	200	4	0.1682	324
0	B. multivorans	GMM+AA	0	1	0.0582	194
0	B. multivorans	GMM+AA	0	2	0.0585	191
0	B. multivorans	GMM+AA	0	3	0.0622	194
0	B. multivorans	GMM+AA	0	4	0.0584	194
0	B. multivorans	GMM+AA	100	1	0.1109	282
0	B. multivorans	GMM+AA	100	2	0.1117	288
0	B. multivorans	GMM+AA	100	3	0.1107	282
0	B. multivorans	GMM+AA	100	4	0.1108	283
0	Blank	GMM	0	1	0.0587	191
0	Blank	GMM	0	2	0.0584	192
0	Blank	GMM	0	3	0.059	192
0	Blank	GMM	0	4	0.0589	187
0	Blank	GMM	50	1	0.0868	240
0	Blank	GMM	50	2	0.0866	248
0	Blank	GMM	50	3	0.0868	246
0	Blank	GMM	50	4	0.087	240
0	Blank	GMM	100	1	0.1111	285
0	Blank	GMM	100	2	0.1118	285
0	Blank	GMM	100	3	0.1116	282
0	Blank	GMM	100	4	0.1124	281
0	Blank	GMM	200	1	0.1657	318
0	Blank	GMM	200	2	0.1616	314
0	Blank	GMM	200	3	0.1592	309
0	Blank	GMM	200	4	0.1599	319
0	Blank	GMM+AA	0	1	0.0583	196
0	Blank	GMM+AA	0	2	0.0586	193
0	Blank	GMM+AA	0	3	0.0583	193
0	Blank	GMM+AA	0	4	0.0587	187
0	Blank	GMM+AA	100	1	0.1115	282
0	Blank	GMM+AA	100	2	0.1111	274
0	Blank	GMM+AA	100	3	0.112	282
0	Blank	GMM+AA	100	4	0.1115	277
14	P. aeruginosa	GMM	0	1	0.0614	180
14	P. aeruginosa	GMM	0	2	0.0608	179
14	P. aeruginosa	GMM	0	3	0.0609	184
14	P. aeruginosa	GMM	0	4	0.0594	183
14	P. aeruginosa	GMM	50	1	0.0852	229
14	P. aeruginosa	GMM	50	2	0.0863	225
14	P. aeruginosa	GMM	50	3	0.086	229
14	P. aeruginosa	GMM	50	4	0.0845	230
14	P. aeruginosa	GMM	100	1	0.1068	262
14	P. aeruginosa	GMM	100	2	0.1071	261
14	P. aeruginosa	GMM	100	3	0.1081	265
14	P. aeruginosa	GMM	100	4	0.1072	270
14	P. aeruginosa	GMM	200	1	0.1614	309
14	P. aeruginosa	GMM	200	2	0.1572	308
14	P. aeruginosa	GMM	200	3	0.1579	313
14	P. aeruginosa	GMM	200	4	0.1566	309
14	B. multivorans	GMM+AA	0	1	0.2076	184
14	B. multivorans	GMM+AA	0	2	0.2569	182
14	B. multivorans	GMM+AA	0	3	0.2143	185
14	B. multivorans	GMM+AA	0	4	0.2158	180
14	B. multivorans	GMM+AA	100	1	0.1833	258
14	B. multivorans	GMM+AA	100	2	0.1531	261
14	B. multivorans	GMM+AA	100	3	0.1422	259
14	B. multivorans	GMM+AA	100	4	0.1378	261
14	Blank	GMM	0	1	0.0583	175
14	Blank	GMM	0	2	0.058	183
14	Blank	GMM	0	3	0.0587	184
14	Blank	GMM	0	4	0.0581	174
14	Blank	GMM	50	1	0.0837	231
14	Blank	GMM	50	2	0.0834	234
14	Blank	GMM	50	3	0.0839	226
14	Blank	GMM	50	4	0.0841	229
14	Blank	GMM	100	1	0.1049	261
14	Blank	GMM	100	2	0.1054	257
14	Blank	GMM	100	3	0.1043	266
14	Blank	GMM	100	4	0.1054	264
14	Blank	GMM	200	1	0.1576	308
14	Blank	GMM	200	2	0.1509	305
14	Blank	GMM	200	3	0.1496	308
14	Blank	GMM	200	4	0.1482	309
14	Blank	GMM+AA	0	1	0.0583	178
14	Blank	GMM+AA	0	2	0.0583	183
14	Blank	GMM+AA	0	3	0.0581	177
14	Blank	GMM+AA	0	4	0.0583	174
14	Blank	GMM+AA	100	1	0.1068	264
14	Blank	GMM+AA	100	2	0.1055	259
14	Blank	GMM+AA	100	3	0.1072	260
14	Blank	GMM+AA	100	4	0.1071	262
16	P. aeruginosa	GMM	0	1	0.0696	183
16	P. aeruginosa	GMM	0	2	0.0679	173
16	P. aeruginosa	GMM	0	3	0.0657	181
16	P. aeruginosa	GMM	0	4	0.0627	180
16	P. aeruginosa	GMM	50	1	0.0916	225
16	P. aeruginosa	GMM	50	2	0.0925	224
16	P. aeruginosa	GMM	50	3	0.0922	232
16	P. aeruginosa	GMM	50	4	0.0875	237
16	P. aeruginosa	GMM	100	1	0.1139	254
16	P. aeruginosa	GMM	100	2	0.1121	254
16	P. aeruginosa	GMM	100	3	0.1153	263
16	P. aeruginosa	GMM	100	4	0.1101	263
16	P. aeruginosa	GMM	200	1	0.1798	308
16	P. aeruginosa	GMM	200	2	0.1626	307
16	P. aeruginosa	GMM	200	3	0.1609	311
16	P. aeruginosa	GMM	200	4	0.1607	316
16	B. multivorans	GMM+AA	0	1	0.4629	244
16	B. multivorans	GMM+AA	0	2	0.4718	251
16	B. multivorans	GMM+AA	0	3	0.4369	251
16	B. multivorans	GMM+AA	0	4	0.4392	249
16	B. multivorans	GMM+AA	100	1	0.3784	286
16	B. multivorans	GMM+AA	100	2	0.3511	285
16	B. multivorans	GMM+AA	100	3	0.3362	277
16	B. multivorans	GMM+AA	100	4	0.3521	276
16	Blank	GMM	0	1	0.0583	173
16	Blank	GMM	0	2	0.0579	180
16	Blank	GMM	0	3	0.0583	183
16	Blank	GMM	0	4	0.0582	182
16	Blank	GMM	50	1	0.0829	228
16	Blank	GMM	50	2	0.0823	229
16	Blank	GMM	50	3	0.0828	229
16	Blank	GMM	50	4	0.0834	228
16	Blank	GMM	100	1	0.1036	263
16	Blank	GMM	100	2	0.1045	261
16	Blank	GMM	100	3	0.1034	257
16	Blank	GMM	100	4	0.1054	263
16	Blank	GMM	200	1	0.1551	309
16	Blank	GMM	200	2	0.149	301
16	Blank	GMM	200	3	0.1467	308
16	Blank	GMM	200	4	0.1463	303
16	Blank	GMM+AA	0	1	0.0583	180
16	Blank	GMM+AA	0	2	0.0583	180
16	Blank	GMM+AA	0	3	0.058	179
16	Blank	GMM+AA	0	4	0.058	177
16	Blank	GMM+AA	100	1	0.104	262
16	Blank	GMM+AA	100	2	0.1032	259
16	Blank	GMM+AA	100	3	0.104	259
16	Blank	GMM+AA	100	4	0.1046	264
18	P. aeruginosa	GMM	0	1	0.1335	176
18	P. aeruginosa	GMM	0	2	0.1182	177
18	P. aeruginosa	GMM	0	3	0.1077	183
18	P. aeruginosa	GMM	0	4	0.0914	176
18	P. aeruginosa	GMM	50	1	0.131	221
18	P. aeruginosa	GMM	50	2	0.1223	222
18	P. aeruginosa	GMM	50	3	0.1207	229
18	P. aeruginosa	GMM	50	4	0.1033	225
18	P. aeruginosa	GMM	100	1	0.1513	255
18	P. aeruginosa	GMM	100	2	0.141	254
18	P. aeruginosa	GMM	100	3	0.1532	259
18	P. aeruginosa	GMM	100	4	0.131	259
18	P. aeruginosa	GMM	200	1	0.271	306
18	P. aeruginosa	GMM	200	2	0.1956	310
18	P. aeruginosa	GMM	200	3	0.1869	309
18	P. aeruginosa	GMM	200	4	0.1868	309
18	B. multivorans	GMM+AA	0	1	0.944	327
18	B. multivorans	GMM+AA	0	2	0.9321	370
18	B. multivorans	GMM+AA	0	3	0.8897	337
18	B. multivorans	GMM+AA	0	4	0.8841	341
18	B. multivorans	GMM+AA	100	1	0.7867	313
18	B. multivorans	GMM+AA	100	2	0.7517	320
18	B. multivorans	GMM+AA	100	3	0.7344	312
18	B. multivorans	GMM+AA	100	4	0.7102	315
18	Blank	GMM	0	1	0.0588	175
18	Blank	GMM	0	2	0.0582	177
18	Blank	GMM	0	3	0.059	187
18	Blank	GMM	0	4	0.0585	178
18	Blank	GMM	50	1	0.0835	231
18	Blank	GMM	50	2	0.0823	230
18	Blank	GMM	50	3	0.0827	223
18	Blank	GMM	50	4	0.0833	228
18	Blank	GMM	100	1	0.1037	266
18	Blank	GMM	100	2	0.1041	265
18	Blank	GMM	100	3	0.1033	256
18	Blank	GMM	100	4	0.105	260
18	Blank	GMM	200	1	0.155	315
18	Blank	GMM	200	2	0.1489	306
18	Blank	GMM	200	3	0.1469	307
18	Blank	GMM	200	4	0.1467	299
18	Blank	GMM+AA	0	1	0.0596	181
18	Blank	GMM+AA	0	2	0.0589	179
18	Blank	GMM+AA	0	3	0.0586	174
18	Blank	GMM+AA	0	4	0.0586	181
18	Blank	GMM+AA	100	1	0.106	266
18	Blank	GMM+AA	100	2	0.1039	261
18	Blank	GMM+AA	100	3	0.1044	262
18	Blank	GMM+AA	100	4	0.1051	257
20	P. aeruginosa	GMM	0	1	0.3098	176
20	P. aeruginosa	GMM	0	2	0.2587	175
20	P. aeruginosa	GMM	0	3	0.2518	176
20	P. aeruginosa	GMM	0	4	0.2013	174
20	P. aeruginosa	GMM	50	1	0.3113	224
20	P. aeruginosa	GMM	50	2	0.2927	230
20	P. aeruginosa	GMM	50	3	0.2488	225
20	P. aeruginosa	GMM	50	4	0.1865	220
20	P. aeruginosa	GMM	100	1	0.2628	256
20	P. aeruginosa	GMM	100	2	0.2929	257
20	P. aeruginosa	GMM	100	3	0.3188	252
20	P. aeruginosa	GMM	100	4	0.2121	252
20	P. aeruginosa	GMM	200	1	0.4956	315
20	P. aeruginosa	GMM	200	2	0.3151	303
20	P. aeruginosa	GMM	200	3	0.276	302
20	P. aeruginosa	GMM	200	4	0.2872	299
20	B. multivorans	GMM+AA	0	1	1.2551	575
20	B. multivorans	GMM+AA	0	2	1.2385	620
20	B. multivorans	GMM+AA	0	3	1.2025	558
20	B. multivorans	GMM+AA	0	4	1.2059	568
20	B. multivorans	GMM+AA	100	1	1.1441	406
20	B. multivorans	GMM+AA	100	2	1.1119	417
20	B. multivorans	GMM+AA	100	3	1.1045	403
20	B. multivorans	GMM+AA	100	4	1.065	424
20	Blank	GMM	0	1	0.0585	176
20	Blank	GMM	0	2	0.0584	178
20	Blank	GMM	0	3	0.0592	180
20	Blank	GMM	0	4	0.0607	174
20	Blank	GMM	50	1	0.0826	234
20	Blank	GMM	50	2	0.0817	223
20	Blank	GMM	50	3	0.0824	226
20	Blank	GMM	50	4	0.0828	231
20	Blank	GMM	100	1	0.1056	263
20	Blank	GMM	100	2	0.103	258
20	Blank	GMM	100	3	0.1026	252
20	Blank	GMM	100	4	0.1045	259
20	Blank	GMM	200	1	0.1532	310
20	Blank	GMM	200	2	0.149	303
20	Blank	GMM	200	3	0.1458	304
20	Blank	GMM	200	4	0.1459	302
20	Blank	GMM+AA	0	1	0.059	181
20	Blank	GMM+AA	0	2	0.0585	179
20	Blank	GMM+AA	0	3	0.0583	180
20	Blank	GMM+AA	0	4	0.0583	178
20	Blank	GMM+AA	100	1	0.1033	258
20	Blank	GMM+AA	100	2	0.1029	256
20	Blank	GMM+AA	100	3	0.1036	258
20	Blank	GMM+AA	100	4	0.104	255
24	P. aeruginosa	GMM	0	1	0.8481	191
24	P. aeruginosa	GMM	0	2	0.8208	191
24	P. aeruginosa	GMM	0	3	0.8177	195
24	P. aeruginosa	GMM	0	4	0.766	187
24	P. aeruginosa	GMM	50	1	0.7869	255
24	P. aeruginosa	GMM	50	2	0.7696	248
24	P. aeruginosa	GMM	50	3	0.7683	248
24	P. aeruginosa	GMM	50	4	0.6928	239
24	P. aeruginosa	GMM	100	1	0.8402	291
24	P. aeruginosa	GMM	100	2	0.787	289
24	P. aeruginosa	GMM	100	3	0.8261	316
24	P. aeruginosa	GMM	100	4	0.7684	273
24	P. aeruginosa	GMM	200	1	1.0211	337
24	P. aeruginosa	GMM	200	2	0.9208	335
24	P. aeruginosa	GMM	200	3	0.8989	323
24	P. aeruginosa	GMM	200	4	0.9089	320
24	B. multivorans	GMM+AA	0	1	1.2633	398
24	B. multivorans	GMM+AA	0	2	1.2879	465
24	B. multivorans	GMM+AA	0	3	1.2872	443
24	B. multivorans	GMM+AA	0	4	1.3019	490
24	B. multivorans	GMM+AA	100	1	1.1651	341
24	B. multivorans	GMM+AA	100	2	1.165	350
24	B. multivorans	GMM+AA	100	3	1.1899	391
24	B. multivorans	GMM+AA	100	4	1.2229	474
24	Blank	GMM	0	1	0.0587	176
24	Blank	GMM	0	2	0.058	177
24	Blank	GMM	0	3	0.0599	178
24	Blank	GMM	0	4	0.0584	174
24	Blank	GMM	50	1	0.0823	226
24	Blank	GMM	50	2	0.0814	230
24	Blank	GMM	50	3	0.0823	227
24	Blank	GMM	50	4	0.0833	222
24	Blank	GMM	100	1	0.1031	257
24	Blank	GMM	100	2	0.1025	259
24	Blank	GMM	100	3	0.1021	259
24	Blank	GMM	100	4	0.1039	259
24	Blank	GMM	200	1	0.1534	314
24	Blank	GMM	200	2	0.1485	303
24	Blank	GMM	200	3	0.1452	306
24	Blank	GMM	200	4	0.1457	299
24	Blank	GMM+AA	0	1	0.0584	178
24	Blank	GMM+AA	0	2	0.0586	180
24	Blank	GMM+AA	0	3	0.058	180
24	Blank	GMM+AA	0	4	0.0582	182
24	Blank	GMM+AA	100	1	0.1029	255
24	Blank	GMM+AA	100	2	0.1023	262
24	Blank	GMM+AA	100	3	0.1029	250
24	Blank	GMM+AA	100	4	0.1036	255
48	P. aeruginosa	GMM	0	1	0.816	288
48	P. aeruginosa	GMM	0	2	0.7789	309
48	P. aeruginosa	GMM	0	3	0.7833	311
48	P. aeruginosa	GMM	0	4	0.7743	306
48	P. aeruginosa	GMM	50	1	0.7643	840
48	P. aeruginosa	GMM	50	2	0.7617	893
48	P. aeruginosa	GMM	50	3	0.7784	871
48	P. aeruginosa	GMM	50	4	0.7594	903
48	P. aeruginosa	GMM	100	1	0.751	1593
48	P. aeruginosa	GMM	100	2	0.8253	1528
48	P. aeruginosa	GMM	100	3	0.8568	1497
48	P. aeruginosa	GMM	100	4	0.7941	1601
48	P. aeruginosa	GMM	200	1	0.7369	1887
48	P. aeruginosa	GMM	200	2	0.7341	1901
48	P. aeruginosa	GMM	200	3	0.7475	1848
48	P. aeruginosa	GMM	200	4	0.7471	1847
48	B. multivorans	GMM+AA	0	1	1.1146	385
48	B. multivorans	GMM+AA	0	2	1.11	397
48	B. multivorans	GMM+AA	0	3	1.1053	403
48	B. multivorans	GMM+AA	0	4	1.11	426
48	B. multivorans	GMM+AA	100	1	1.076	714
48	B. multivorans	GMM+AA	100	2	1.0674	797
48	B. multivorans	GMM+AA	100	3	1.0676	801
48	B. multivorans	GMM+AA	100	4	1.0653	873
48	Blank	GMM	0	1	0.0583	177
48	Blank	GMM	0	2	0.0577	184
48	Blank	GMM	0	3	0.0595	179
48	Blank	GMM	0	4	0.0582	177
48	Blank	GMM	50	1	0.0809	220
48	Blank	GMM	50	2	0.0806	223
48	Blank	GMM	50	3	0.0806	218
48	Blank	GMM	50	4	0.0818	221
48	Blank	GMM	100	1	0.1023	257
48	Blank	GMM	100	2	0.1027	258
48	Blank	GMM	100	3	0.1027	248
48	Blank	GMM	100	4	0.1043	257
48	Blank	GMM	200	1	0.1551	311
48	Blank	GMM	200	2	0.1512	306
48	Blank	GMM	200	3	0.1489	296
48	Blank	GMM	200	4	0.1486	305
48	Blank	GMM+AA	0	1	0.0584	179
48	Blank	GMM+AA	0	2	0.0585	179
48	Blank	GMM+AA	0	3	0.0577	175
48	Blank	GMM+AA	0	4	0.058	181
48	Blank	GMM+AA	100	1	0.1022	258
48	Blank	GMM+AA	100	2	0.1028	258
48	Blank	GMM+AA	100	3	0.1114	251
48	Blank	GMM+AA	100	4	0.285	256

## Sheet: S8E_fig
Notes: Plots were made in R - ggplot with geom_point() and geom_line() for the means of the replicates for OD500 and PI fluorescence. The plotted confidence intervals represent the standard deviation of the replicates and were plotted using geom_ribbon().
Time (hrs)	Strain	Medium	[PYO] (µM)	Replicate	OD500	PI fluorescence
0	P. aeruginosa	SCFM	0	1	0.0576	181
0	P. aeruginosa	SCFM	0	2	0.0577	181
0	P. aeruginosa	SCFM	0	3	0.0582	181
0	P. aeruginosa	SCFM	0	4	0.0578	172
0	P. aeruginosa	SCFM	50	1	0.084	228
0	P. aeruginosa	SCFM	50	2	0.0845	224
0	P. aeruginosa	SCFM	50	3	0.0848	223
0	P. aeruginosa	SCFM	50	4	0.0879	224
0	P. aeruginosa	SCFM	100	1	0.111	261
0	P. aeruginosa	SCFM	100	2	0.1111	259
0	P. aeruginosa	SCFM	100	3	0.1115	259
0	P. aeruginosa	SCFM	100	4	0.1123	262
0	P. aeruginosa	SCFM	200	1	0.1708	312
0	P. aeruginosa	SCFM	200	2	0.1706	308
0	P. aeruginosa	SCFM	200	3	0.1716	307
0	P. aeruginosa	SCFM	200	4	0.1728	302
0	Blank	SCFM	0	1	0.0579	177
0	Blank	SCFM	0	2	0.058	179
0	Blank	SCFM	0	3	0.0578	173
0	Blank	SCFM	0	4	0.058	181
0	Blank	SCFM	50	1	0.0838	228
0	Blank	SCFM	50	2	0.0852	231
0	Blank	SCFM	50	3	0.0846	231
0	Blank	SCFM	50	4	0.085	224
0	Blank	SCFM	100	1	0.1109	261
0	Blank	SCFM	100	2	0.1251	260
0	Blank	SCFM	100	3	0.1114	265
0	Blank	SCFM	100	4	0.1117	263
0	Blank	SCFM	200	1	0.1715	309
0	Blank	SCFM	200	2	0.1711	304
0	Blank	SCFM	200	3	0.1693	303
0	Blank	SCFM	200	4	0.1697	309
8	P. aeruginosa	SCFM	0	1	0.0634	169
8	P. aeruginosa	SCFM	0	2	0.0585	167
8	P. aeruginosa	SCFM	0	3	0.0597	175
8	P. aeruginosa	SCFM	0	4	0.0585	172
8	P. aeruginosa	SCFM	50	1	0.0828	210
8	P. aeruginosa	SCFM	50	2	0.0839	211
8	P. aeruginosa	SCFM	50	3	0.0843	216
8	P. aeruginosa	SCFM	50	4	0.0874	212
8	P. aeruginosa	SCFM	100	1	0.106	249
8	P. aeruginosa	SCFM	100	2	0.106	245
8	P. aeruginosa	SCFM	100	3	0.1048	246
8	P. aeruginosa	SCFM	100	4	0.1055	250
8	P. aeruginosa	SCFM	200	1	0.158	308
8	P. aeruginosa	SCFM	200	2	0.1574	307
8	P. aeruginosa	SCFM	200	3	0.1566	299
8	P. aeruginosa	SCFM	200	4	0.1569	299
8	Blank	SCFM	0	1	0.0578	175
8	Blank	SCFM	0	2	0.0581	177
8	Blank	SCFM	0	3	0.0578	175
8	Blank	SCFM	0	4	0.0579	171
8	Blank	SCFM	50	1	0.0826	218
8	Blank	SCFM	50	2	0.0835	218
8	Blank	SCFM	50	3	0.0817	213
8	Blank	SCFM	50	4	0.0874	208
8	Blank	SCFM	100	1	0.1036	247
8	Blank	SCFM	100	2	0.111	247
8	Blank	SCFM	100	3	0.1037	249
8	Blank	SCFM	100	4	0.1041	251
8	Blank	SCFM	200	1	0.1552	307
8	Blank	SCFM	200	2	0.1545	308
8	Blank	SCFM	200	3	0.1525	301
8	Blank	SCFM	200	4	0.153	305
10	P. aeruginosa	SCFM	0	1	0.0742	170
10	P. aeruginosa	SCFM	0	2	0.082	171
10	P. aeruginosa	SCFM	0	3	0.078	167
10	P. aeruginosa	SCFM	0	4	0.0765	167
10	P. aeruginosa	SCFM	50	1	0.112	199
10	P. aeruginosa	SCFM	50	2	0.1264	206
10	P. aeruginosa	SCFM	50	3	0.1109	216
10	P. aeruginosa	SCFM	50	4	0.1227	205
10	P. aeruginosa	SCFM	100	1	0.1479	247
10	P. aeruginosa	SCFM	100	2	0.1401	244
10	P. aeruginosa	SCFM	100	3	0.1309	247
10	P. aeruginosa	SCFM	100	4	0.1317	248
10	P. aeruginosa	SCFM	200	1	0.1883	299
10	P. aeruginosa	SCFM	200	2	0.1786	305
10	P. aeruginosa	SCFM	200	3	0.1749	301
10	P. aeruginosa	SCFM	200	4	0.1776	301
10	Blank	SCFM	0	1	0.0579	168
10	Blank	SCFM	0	2	0.0593	167
10	Blank	SCFM	0	3	0.0577	173
10	Blank	SCFM	0	4	0.0579	174
10	Blank	SCFM	50	1	0.0826	208
10	Blank	SCFM	50	2	0.0834	220
10	Blank	SCFM	50	3	0.082	217
10	Blank	SCFM	50	4	0.0881	208
10	Blank	SCFM	100	1	0.1033	258
10	Blank	SCFM	100	2	0.1039	253
10	Blank	SCFM	100	3	0.1036	254
10	Blank	SCFM	100	4	0.1038	251
10	Blank	SCFM	200	1	0.155	298
10	Blank	SCFM	200	2	0.1542	309
10	Blank	SCFM	200	3	0.1525	302
10	Blank	SCFM	200	4	0.1529	303
12	P. aeruginosa	SCFM	0	1	0.4801	164
12	P. aeruginosa	SCFM	0	2	0.4686	165
12	P. aeruginosa	SCFM	0	3	0.389	162
12	P. aeruginosa	SCFM	0	4	0.3894	165
12	P. aeruginosa	SCFM	50	1	0.4686	203
12	P. aeruginosa	SCFM	50	2	0.4714	205
12	P. aeruginosa	SCFM	50	3	0.4114	207
12	P. aeruginosa	SCFM	50	4	0.4194	202
12	P. aeruginosa	SCFM	100	1	0.5206	241
12	P. aeruginosa	SCFM	100	2	0.4543	242
12	P. aeruginosa	SCFM	100	3	0.4044	247
12	P. aeruginosa	SCFM	100	4	0.3988	248
12	P. aeruginosa	SCFM	200	1	0.4807	301
12	P. aeruginosa	SCFM	200	2	0.424	292
12	P. aeruginosa	SCFM	200	3	0.3752	296
12	P. aeruginosa	SCFM	200	4	0.4023	296
12	Blank	SCFM	0	1	0.0578	167
12	Blank	SCFM	0	2	0.0577	170
12	Blank	SCFM	0	3	0.0574	173
12	Blank	SCFM	0	4	0.0578	171
12	Blank	SCFM	50	1	0.0859	214
12	Blank	SCFM	50	2	0.0836	221
12	Blank	SCFM	50	3	0.0822	215
12	Blank	SCFM	50	4	0.0862	209
12	Blank	SCFM	100	1	0.1034	250
12	Blank	SCFM	100	2	0.1037	248
12	Blank	SCFM	100	3	0.1036	252
12	Blank	SCFM	100	4	0.1038	249
12	Blank	SCFM	200	1	0.1547	310
12	Blank	SCFM	200	2	0.154	307
12	Blank	SCFM	200	3	0.1527	305
12	Blank	SCFM	200	4	0.1529	298
13	P. aeruginosa	SCFM	0	1	0.7059	179
13	P. aeruginosa	SCFM	0	2	0.6541	181
13	P. aeruginosa	SCFM	0	3	0.6616	170
13	P. aeruginosa	SCFM	0	4	0.6353	173
13	P. aeruginosa	SCFM	50	1	0.7331	220
13	P. aeruginosa	SCFM	50	2	0.6909	220
13	P. aeruginosa	SCFM	50	3	0.6158	214
13	P. aeruginosa	SCFM	50	4	0.6532	216
13	P. aeruginosa	SCFM	100	1	0.7618	253
13	P. aeruginosa	SCFM	100	2	0.7286	258
13	P. aeruginosa	SCFM	100	3	0.6694	250
13	P. aeruginosa	SCFM	100	4	0.6369	255
13	P. aeruginosa	SCFM	200	1	0.7775	305
13	P. aeruginosa	SCFM	200	2	0.717	311
13	P. aeruginosa	SCFM	200	3	0.6736	296
13	P. aeruginosa	SCFM	200	4	0.701	308
13	Blank	SCFM	0	1	0.0578	165
13	Blank	SCFM	0	2	0.058	169
13	Blank	SCFM	0	3	0.0575	171
13	Blank	SCFM	0	4	0.0579	172
13	Blank	SCFM	50	1	0.0828	219
13	Blank	SCFM	50	2	0.0834	217
13	Blank	SCFM	50	3	0.0821	213
13	Blank	SCFM	50	4	0.0855	217
13	Blank	SCFM	100	1	0.1037	259
13	Blank	SCFM	100	2	0.1037	250
13	Blank	SCFM	100	3	0.1037	255
13	Blank	SCFM	100	4	0.1039	251
13	Blank	SCFM	200	1	0.1548	312
13	Blank	SCFM	200	2	0.1537	309
13	Blank	SCFM	200	3	0.1526	303
13	Blank	SCFM	200	4	0.1528	301
