# Supplementary material for: Bacterial defenses against a natural antibiotic promote collateral resilience to clinical antibiotics
Source: PLoS Biol. 2021 Mar 10;19(3):e3001093. doi: 10.1371/journal.pbio.3001093 (PMC7946323; doi:10.1371/journal.pbio.3001093)
Supplement: S1 Data — This zipped folder contains Excel tables organized by figure, within which the raw data for individual panels are displayed in separate tabs, as well as a text file containing the R code for all functions that were written especially for this manuscript. (ZIP) [file pbio.3001093.s018.zip › Table_N.xlsx]

## Sheet: S9_fig
Notes: The underlying raw fluctuation test data for these CDFs can be found in Table C in S1 Data, sheet fig_3B and fig_3E.
CDFs were generated using the function plot_ecdf_vs_ld_lang_hy, available in Text A in S1 Data.
Number of colonies	Empirical CDF	Hamon & Ycart LD CDF	One-parameter LD CDF	LD-Poisson CDF	Antibiotic	PYO treatment	Replicate
0	0.0681818	0.0783826	0.144006	0.0547323	LVX	-/-	1
1	0.181818	0.217599	0.283541	0.195635	LVX	-/-	1
2	0.386364	0.373557	0.397653	0.383042	LVX	-/-	1
3	0.545455	0.516351	0.48781	0.557242	LVX	-/-	1
4	0.659091	0.633942	0.558932	0.687332	LVX	-/-	1
5	0.818182	0.725223	0.615538	0.773137	LVX	-/-	1
6	0.840909	0.793802	0.661143	0.827127	LVX	-/-	1
7	0.863636	0.844475	0.69836	0.861559	LVX	-/-	1
8	0.863636	0.881677	0.729114	0.884631	LVX	-/-	1
9	0.863636	0.908998	0.754825	0.901029	LVX	-/-	1
10	0.909091	0.929157	0.776553	0.913302	LVX	-/-	1
11	0.931818	0.944147	0.795097	0.922858	LVX	-/-	1
12	0.954545	0.955399	0.811065	0.930525	LVX	-/-	1
13	0.954545	0.963935	0.82493	0.936818	LVX	-/-	1
14	0.954545	0.970484	0.837059	0.942078	LVX	-/-	1
15	0.954545	0.975566	0.847741	0.946539	LVX	-/-	1
16	0.954545	0.979555	0.857208	0.950371	LVX	-/-	1
17	0.954545	0.98272	0.865647	0.953698	LVX	-/-	1
18	0.954545	0.985259	0.873208	0.956612	LVX	-/-	1
19	0.954545	0.987316	0.880017	0.959187	LVX	-/-	1
20	0.954545	0.988999	0.886175	0.961476	LVX	-/-	1
21	0.954545	0.990389	0.891768	0.963526	LVX	-/-	1
22	0.954545	0.991547	0.896867	0.965371	LVX	-/-	1
23	0.954545	0.992519	0.901533	0.967041	LVX	-/-	1
24	0.954545	0.993341	0.905816	0.968559	LVX	-/-	1
25	0.954545	0.994042	0.909761	0.969945	LVX	-/-	1
26	0.954545	0.994643	0.913403	0.971216	LVX	-/-	1
27	0.954545	0.995161	0.916777	0.972384	LVX	-/-	1
28	0.977273	0.995612	0.919909	0.973463	LVX	-/-	1
29	0.977273	0.996005	0.922824	0.974461	LVX	-/-	1
30	0.977273	0.996349	0.925543	0.975388	LVX	-/-	1
31	0.977273	0.996653	0.928085	0.97625	LVX	-/-	1
32	0.977273	0.996922	0.930465	0.977055	LVX	-/-	1
33	0.977273	0.997161	0.932699	0.977807	LVX	-/-	1
34	0.977273	0.997375	0.934799	0.978512	LVX	-/-	1
35	0.977273	0.997566	0.936777	0.979174	LVX	-/-	1
36	0.977273	0.997738	0.938642	0.979797	LVX	-/-	1
37	0.977273	0.997893	0.940404	0.980384	LVX	-/-	1
38	0.977273	0.998033	0.942071	0.980939	LVX	-/-	1
39	0.977273	0.99816	0.94365	0.981463	LVX	-/-	1
40	0.977273	0.998276	0.945148	0.981959	LVX	-/-	1
41	0.977273	0.998381	0.946571	0.982429	LVX	-/-	1
42	0.977273	0.998478	0.947924	0.982876	LVX	-/-	1
43	0.977273	0.998566	0.949212	0.983301	LVX	-/-	1
44	0.977273	0.998647	0.95044	0.983705	LVX	-/-	1
45	0.977273	0.998722	0.951611	0.984091	LVX	-/-	1
46	0.977273	0.998791	0.95273	0.984458	LVX	-/-	1
47	0.977273	0.998855	0.9538	0.98481	LVX	-/-	1
48	0.977273	0.998914	0.954823	0.985146	LVX	-/-	1
49	0.977273	0.998969	0.955803	0.985467	LVX	-/-	1
50	0.977273	0.99902	0.956743	0.985775	LVX	-/-	1
51	0.977273	0.999067	0.957644	0.98607	LVX	-/-	1
52	0.977273	0.999111	0.95851	0.986353	LVX	-/-	1
53	0.977273	0.999152	0.959342	0.986625	LVX	-/-	1
54	0.977273	0.999191	0.960141	0.986887	LVX	-/-	1
55	0.977273	0.999227	0.960911	0.987138	LVX	-/-	1
56	0.977273	0.999261	0.961652	0.98738	LVX	-/-	1
57	0.977273	0.999292	0.962366	0.987614	LVX	-/-	1
58	0.977273	0.999322	0.963055	0.987839	LVX	-/-	1
59	0.977273	0.99935	0.963719	0.988055	LVX	-/-	1
60	0.977273	0.999376	0.96436	0.988265	LVX	-/-	1
61	0.977273	0.999401	0.96498	0.988467	LVX	-/-	1
62	1	0.999425	0.965578	0.988662	LVX	-/-	1
0	0.0465116	0.0676381	0.118932	0.0567223	LVX	+/-	4
1	0.162791	0.186031	0.245548	0.185722	LVX	+/-	4
2	0.395349	0.320352	0.35515	0.343667	LVX	+/-	4
3	0.511628	0.4472	0.445102	0.486097	LVX	+/-	4
4	0.581395	0.556279	0.518	0.595726	LVX	+/-	4
5	0.604651	0.64542	0.577183	0.674695	LVX	+/-	4
6	0.72093	0.716288	0.625584	0.731089	LVX	+/-	4
7	0.790698	0.771858	0.665541	0.772214	LVX	+/-	4
8	0.837209	0.815203	0.698858	0.803135	LVX	+/-	4
9	0.837209	0.849018	0.72691	0.827084	LVX	+/-	4
10	0.883721	0.875495	0.750752	0.846117	LVX	+/-	4
11	0.883721	0.896348	0.771192	0.861569	LVX	+/-	4
12	0.906977	0.912891	0.78886	0.87434	LVX	+/-	4
13	0.906977	0.926119	0.804246	0.885055	LVX	+/-	4
14	0.906977	0.936787	0.817738	0.894163	LVX	+/-	4
15	0.906977	0.945463	0.829645	0.901991	LVX	+/-	4
16	0.930233	0.95258	0.840215	0.908785	LVX	+/-	4
17	0.930233	0.958466	0.84965	0.914734	LVX	+/-	4
18	0.930233	0.963373	0.858113	0.919981	LVX	+/-	4
19	0.930233	0.967495	0.86574	0.924642	LVX	+/-	4
20	0.930233	0.970983	0.872643	0.928808	LVX	+/-	4
21	0.930233	0.973956	0.878917	0.932551	LVX	+/-	4
22	0.930233	0.976506	0.884639	0.935933	LVX	+/-	4
23	0.930233	0.978707	0.889877	0.939002	LVX	+/-	4
24	0.953488	0.980618	0.894687	0.941798	LVX	+/-	4
25	0.953488	0.982287	0.899117	0.944356	LVX	+/-	4
26	0.953488	0.983751	0.903209	0.946705	LVX	+/-	4
27	0.953488	0.985042	0.906999	0.948868	LVX	+/-	4
28	0.953488	0.986186	0.910518	0.950867	LVX	+/-	4
29	0.953488	0.987203	0.913793	0.952719	LVX	+/-	4
30	0.953488	0.988112	0.916848	0.95444	LVX	+/-	4
31	0.953488	0.988928	0.919703	0.956043	LVX	+/-	4
32	0.953488	0.989662	0.922378	0.957539	LVX	+/-	4
33	0.953488	0.990325	0.924887	0.958939	LVX	+/-	4
34	0.953488	0.990925	0.927246	0.960251	LVX	+/-	4
35	0.953488	0.991471	0.929467	0.961484	LVX	+/-	4
36	0.953488	0.991969	0.931561	0.962644	LVX	+/-	4
37	0.976744	0.992424	0.93354	0.963738	LVX	+/-	4
38	0.976744	0.99284	0.935411	0.96477	LVX	+/-	4
39	0.976744	0.993223	0.937184	0.965746	LVX	+/-	4
40	0.976744	0.993576	0.938865	0.966671	LVX	+/-	4
41	0.976744	0.993901	0.940462	0.967548	LVX	+/-	4
42	0.976744	0.994202	0.94198	0.968381	LVX	+/-	4
43	0.976744	0.99448	0.943425	0.969172	LVX	+/-	4
44	0.976744	0.994739	0.944802	0.969926	LVX	+/-	4
45	0.976744	0.99498	0.946116	0.970644	LVX	+/-	4
46	0.976744	0.995204	0.947371	0.97133	LVX	+/-	4
47	0.976744	0.995413	0.94857	0.971984	LVX	+/-	4
48	0.976744	0.995609	0.949717	0.97261	LVX	+/-	4
49	0.976744	0.995792	0.950816	0.973208	LVX	+/-	4
50	0.976744	0.995963	0.951868	0.973782	LVX	+/-	4
51	0.976744	0.996125	0.952878	0.974332	LVX	+/-	4
52	0.976744	0.996276	0.953848	0.974859	LVX	+/-	4
53	0.976744	0.996419	0.95478	0.975366	LVX	+/-	4
54	0.976744	0.996553	0.955675	0.975852	LVX	+/-	4
55	0.976744	0.99668	0.956537	0.976321	LVX	+/-	4
56	0.976744	0.996799	0.957366	0.976771	LVX	+/-	4
57	0.976744	0.996913	0.958166	0.977205	LVX	+/-	4
58	0.976744	0.99702	0.958936	0.977623	LVX	+/-	4
59	0.976744	0.997121	0.95968	0.978027	LVX	+/-	4
60	0.976744	0.997218	0.960397	0.978416	LVX	+/-	4
61	0.976744	0.997309	0.96109	0.978792	LVX	+/-	4
62	0.976744	0.997396	0.96176	0.979155	LVX	+/-	4
63	0.976744	0.997479	0.962407	0.979506	LVX	+/-	4
64	0.976744	0.997558	0.963034	0.979845	LVX	+/-	4
65	0.976744	0.997633	0.96364	0.980174	LVX	+/-	4
66	0.976744	0.997704	0.964227	0.980492	LVX	+/-	4
67	0.976744	0.997773	0.964796	0.9808	LVX	+/-	4
68	0.976744	0.997838	0.965347	0.981099	LVX	+/-	4
69	0.976744	0.9979	0.965882	0.981389	LVX	+/-	4
70	0.976744	0.99796	0.966401	0.98167	LVX	+/-	4
71	0.976744	0.998017	0.966904	0.981942	LVX	+/-	4
72	0.976744	0.998071	0.967393	0.982207	LVX	+/-	4
73	0.976744	0.998124	0.967868	0.982464	LVX	+/-	4
74	0.976744	0.998174	0.96833	0.982714	LVX	+/-	4
75	0.976744	0.998222	0.968778	0.982957	LVX	+/-	4
76	0.976744	0.998268	0.969215	0.983194	LVX	+/-	4
77	0.976744	0.998313	0.969639	0.983423	LVX	+/-	4
78	0.976744	0.998355	0.970053	0.983647	LVX	+/-	4
79	0.976744	0.998396	0.970455	0.983865	LVX	+/-	4
80	0.976744	0.998436	0.970847	0.984077	LVX	+/-	4
81	0.976744	0.998474	0.971228	0.984284	LVX	+/-	4
82	0.976744	0.99851	0.971601	0.984485	LVX	+/-	4
83	0.976744	0.998546	0.971963	0.984682	LVX	+/-	4
84	0.976744	0.99858	0.972317	0.984873	LVX	+/-	4
85	0.976744	0.998612	0.972662	0.98506	LVX	+/-	4
86	0.976744	0.998644	0.972998	0.985242	LVX	+/-	4
87	0.976744	0.998674	0.973327	0.98542	LVX	+/-	4
88	0.976744	0.998704	0.973648	0.985594	LVX	+/-	4
89	0.976744	0.998732	0.973961	0.985764	LVX	+/-	4
90	0.976744	0.99876	0.974267	0.985929	LVX	+/-	4
91	0.976744	0.998787	0.974566	0.986091	LVX	+/-	4
92	0.976744	0.998812	0.974858	0.98625	LVX	+/-	4
93	0.976744	0.998837	0.975144	0.986405	LVX	+/-	4
94	0.976744	0.998861	0.975423	0.986556	LVX	+/-	4
95	0.976744	0.998885	0.975697	0.986704	LVX	+/-	4
96	0.976744	0.998907	0.975964	0.986849	LVX	+/-	4
97	0.976744	0.998929	0.976225	0.98699	LVX	+/-	4
98	0.976744	0.998951	0.976481	0.987129	LVX	+/-	4
99	0.976744	0.998971	0.976732	0.987265	LVX	+/-	4
100	0.976744	0.998991	0.976978	0.987398	LVX	+/-	4
101	1	0.999011	0.977218	0.987528	LVX	+/-	4
0	0.0227273	0.0369066	0.0905095	0.0232931	LVX	-/+	2
1	0.136364	0.121716	0.199225	0.100892	LVX	-/+	2
2	0.181818	0.238908	0.300755	0.233473	LVX	-/+	2
3	0.431818	0.366386	0.388544	0.389745	LVX	-/+	2
4	0.522727	0.487385	0.462426	0.534509	LVX	-/+	2
5	0.568182	0.592975	0.524124	0.648885	LVX	-/+	2
6	0.772727	0.680312	0.575685	0.73096	LVX	-/+	2
7	0.840909	0.750117	0.618975	0.787352	LVX	-/+	2
8	0.840909	0.804729	0.655554	0.826055	LVX	-/+	2
9	0.840909	0.846927	0.686685	0.853339	LVX	-/+	2
10	0.863636	0.879333	0.71337	0.87333	LVX	-/+	2
11	0.863636	0.904181	0.73641	0.888554	LVX	-/+	2
12	0.886364	0.923267	0.756439	0.900536	LVX	-/+	2
13	0.909091	0.937989	0.773963	0.910218	LVX	-/+	2
14	0.909091	0.949409	0.789389	0.918208	LVX	-/+	2
15	0.909091	0.958332	0.803047	0.924915	LVX	-/+	2
16	0.909091	0.965356	0.815203	0.930624	LVX	-/+	2
17	0.909091	0.970933	0.826077	0.935542	LVX	-/+	2
18	0.931818	0.975397	0.83585	0.939821	LVX	-/+	2
19	0.931818	0.979001	0.84467	0.943578	LVX	-/+	2
20	0.931818	0.981935	0.852664	0.946901	LVX	-/+	2
21	0.931818	0.984344	0.859935	0.949862	LVX	-/+	2
22	0.931818	0.986338	0.866574	0.952515	LVX	-/+	2
23	0.954545	0.988	0.872654	0.954907	LVX	-/+	2
24	0.977273	0.989396	0.878241	0.957073	LVX	-/+	2
25	0.977273	0.990577	0.883389	0.959044	LVX	-/+	2
26	0.977273	0.991583	0.888146	0.960845	LVX	-/+	2
27	0.977273	0.992445	0.892553	0.962496	LVX	-/+	2
28	0.977273	0.993188	0.896646	0.964016	LVX	-/+	2
29	0.977273	0.993831	0.900455	0.965419	LVX	-/+	2
30	0.977273	0.994393	0.904008	0.966719	LVX	-/+	2
31	0.977273	0.994884	0.90733	0.967925	LVX	-/+	2
32	0.977273	0.995317	0.910441	0.969049	LVX	-/+	2
33	0.977273	0.995699	0.91336	0.970097	LVX	-/+	2
34	0.977273	0.996038	0.916103	0.971078	LVX	-/+	2
35	0.977273	0.996341	0.918687	0.971997	LVX	-/+	2
36	0.977273	0.996611	0.921122	0.97286	LVX	-/+	2
37	0.977273	0.996854	0.923423	0.973672	LVX	-/+	2
38	0.977273	0.997072	0.925599	0.974438	LVX	-/+	2
39	0.977273	0.99727	0.927659	0.975161	LVX	-/+	2
40	0.977273	0.997448	0.929613	0.975844	LVX	-/+	2
41	0.977273	0.997611	0.931469	0.976492	LVX	-/+	2
42	0.977273	0.997759	0.933232	0.977105	LVX	-/+	2
43	0.977273	0.997894	0.934911	0.977688	LVX	-/+	2
44	0.977273	0.998018	0.93651	0.978243	LVX	-/+	2
45	0.977273	0.998132	0.938036	0.978771	LVX	-/+	2
46	0.977273	0.998236	0.939492	0.979274	LVX	-/+	2
47	0.977273	0.998332	0.940884	0.979753	LVX	-/+	2
48	0.977273	0.998421	0.942215	0.980212	LVX	-/+	2
49	0.977273	0.998503	0.94349	0.98065	LVX	-/+	2
50	0.977273	0.99858	0.944711	0.98107	LVX	-/+	2
51	0.977273	0.99865	0.945882	0.981472	LVX	-/+	2
52	0.977273	0.998716	0.947006	0.981857	LVX	-/+	2
53	0.977273	0.998777	0.948086	0.982227	LVX	-/+	2
54	0.977273	0.998834	0.949124	0.982582	LVX	-/+	2
55	0.977273	0.998888	0.950122	0.982923	LVX	-/+	2
56	0.977273	0.998938	0.951084	0.983251	LVX	-/+	2
57	0.977273	0.998984	0.952009	0.983567	LVX	-/+	2
58	0.977273	0.999028	0.952902	0.983872	LVX	-/+	2
59	0.977273	0.999069	0.953762	0.984165	LVX	-/+	2
60	0.977273	0.999108	0.954593	0.984448	LVX	-/+	2
61	0.977273	0.999144	0.955395	0.984721	LVX	-/+	2
62	0.977273	0.999179	0.956169	0.984985	LVX	-/+	2
63	0.977273	0.999211	0.956918	0.98524	LVX	-/+	2
64	0.977273	0.999242	0.957643	0.985486	LVX	-/+	2
65	0.977273	0.999271	0.958344	0.985725	LVX	-/+	2
66	0.977273	0.999298	0.959023	0.985955	LVX	-/+	2
67	0.977273	0.999324	0.95968	0.986179	LVX	-/+	2
68	0.977273	0.999348	0.960318	0.986395	LVX	-/+	2
69	0.977273	0.999372	0.960935	0.986605	LVX	-/+	2
70	0.977273	0.999394	0.961535	0.986809	LVX	-/+	2
71	0.977273	0.999415	0.962116	0.987006	LVX	-/+	2
72	0.977273	0.999435	0.962681	0.987198	LVX	-/+	2
73	0.977273	0.999454	0.963229	0.987384	LVX	-/+	2
74	0.977273	0.999472	0.963762	0.987565	LVX	-/+	2
75	0.977273	0.999489	0.96428	0.987741	LVX	-/+	2
76	1	0.999505	0.964784	0.987912	LVX	-/+	2
0	0	0.0173559	0.0792142	0.0180479	LVX	+/+	1
1	0.0454545	0.0726909	0.179642	0.0833738	LVX	+/+	1
2	0.181818	0.170638	0.276779	0.203977	LVX	+/+	1
3	0.409091	0.298339	0.362861	0.356412	LVX	+/+	1
4	0.522727	0.435703	0.436628	0.506233	LVX	+/+	1
5	0.659091	0.565238	0.499079	0.630028	LVX	+/+	1
6	0.727273	0.676418	0.551827	0.721257	LVX	+/+	1
7	0.795455	0.765487	0.596485	0.784337	LVX	+/+	1
8	0.818182	0.833303	0.634474	0.827115	LVX	+/+	1
9	0.818182	0.883039	0.666978	0.856567	LVX	+/+	1
10	0.863636	0.918542	0.694964	0.877576	LVX	+/+	1
11	0.886364	0.943413	0.719213	0.893195	LVX	+/+	1
12	0.886364	0.960627	0.740356	0.905258	LVX	+/+	1
13	0.931818	0.972461	0.7589	0.91487	LVX	+/+	1
14	0.931818	0.980581	0.775258	0.922718	LVX	+/+	1
15	0.931818	0.986162	0.789765	0.929254	LVX	+/+	1
16	0.954545	0.990016	0.802696	0.934782	LVX	+/+	1
17	0.954545	0.992698	0.814276	0.939519	LVX	+/+	1
18	0.954545	0.994581	0.824694	0.943624	LVX	+/+	1
19	0.954545	0.995919	0.834105	0.947215	LVX	+/+	1
20	0.977273	0.996881	0.842639	0.950382	LVX	+/+	1
21	0.977273	0.997581	0.850408	0.953196	LVX	+/+	1
22	0.977273	0.998098	0.857503	0.955713	LVX	+/+	1
23	0.977273	0.998485	0.864005	0.957976	LVX	+/+	1
24	0.977273	0.998778	0.86998	0.960023	LVX	+/+	1
25	1	0.999003	0.875488	0.961882	LVX	+/+	1
0	0.227273	0.226069	0.298138	0.185649	GEN	-/-	1
1	0.454545	0.464709	0.478541	0.457021	GEN	-/-	1
2	0.613636	0.644321	0.593256	0.669107	GEN	-/-	1
3	0.818182	0.764983	0.67072	0.792716	GEN	-/-	1
4	0.863636	0.842904	0.725692	0.8574	GEN	-/-	1
5	0.886364	0.892866	0.766296	0.892255	GEN	-/-	1
6	0.909091	0.925178	0.797276	0.913086	GEN	-/-	1
7	0.954545	0.946426	0.821552	0.926946	GEN	-/-	1
8	0.954545	0.960688	0.841004	0.936922	GEN	-/-	1
9	0.954545	0.970473	0.856886	0.94449	GEN	-/-	1
10	0.977273	0.977339	0.870063	0.95044	GEN	-/-	1
11	0.977273	0.982261	0.881149	0.955246	GEN	-/-	1
12	0.977273	0.985864	0.890587	0.95921	GEN	-/-	1
13	0.977273	0.988552	0.89871	0.962535	GEN	-/-	1
14	0.977273	0.990594	0.905765	0.965363	GEN	-/-	1
15	1	0.99217	0.911944	0.967798	GEN	-/-	1
0	0.0909091	0.112332	0.212015	0.0973122	GEN	+/-	4
1	0.363636	0.307587	0.376443	0.307038	GEN	+/-	4
2	0.477273	0.510494	0.495013	0.538701	GEN	+/-	4
3	0.704545	0.676201	0.581408	0.716099	GEN	+/-	4
4	0.840909	0.794469	0.645868	0.824701	GEN	+/-	4
5	0.909091	0.872415	0.69516	0.883753	GEN	+/-	4
6	0.909091	0.921439	0.733715	0.915195	GEN	+/-	4
7	0.931818	0.951501	0.764483	0.933012	GEN	+/-	4
8	0.931818	0.969743	0.789475	0.944215	GEN	+/-	4
9	0.931818	0.980813	0.810092	0.951984	GEN	+/-	4
10	0.931818	0.987582	0.827334	0.957765	GEN	+/-	4
11	0.977273	0.991778	0.841927	0.962271	GEN	+/-	4
12	0.977273	0.994423	0.854412	0.965898	GEN	+/-	4
13	1	0.996124	0.865194	0.968885	GEN	+/-	4
0	0.159091	0.175032	0.237592	0.180327	GEN	-/+	2
1	0.431818	0.37539	0.408326	0.403893	GEN	-/+	2
2	0.590909	0.541256	0.526582	0.570924	GEN	-/+	2
3	0.659091	0.664446	0.610628	0.677682	GEN	-/+	2
4	0.727273	0.752412	0.672299	0.745702	GEN	-/+	2
5	0.75	0.814602	0.718911	0.791359	GEN	-/+	2
6	0.818182	0.858748	0.755062	0.82379	GEN	-/+	2
7	0.840909	0.890432	0.783731	0.847906	GEN	-/+	2
8	0.909091	0.913502	0.806909	0.866486	GEN	-/+	2
9	0.909091	0.930567	0.82596	0.881203	GEN	-/+	2
10	0.931818	0.943395	0.841848	0.893125	GEN	-/+	2
11	0.931818	0.953192	0.855266	0.902962	GEN	-/+	2
12	0.977273	0.960788	0.866726	0.911207	GEN	-/+	2
13	0.977273	0.966763	0.87661	0.918208	GEN	-/+	2
14	0.977273	0.971526	0.885211	0.924223	GEN	-/+	2
15	0.977273	0.975371	0.892755	0.929442	GEN	-/+	2
16	0.977273	0.97851	0.899418	0.934009	GEN	-/+	2
17	0.977273	0.9811	0.905342	0.938039	GEN	-/+	2
18	0.977273	0.983259	0.910638	0.941618	GEN	-/+	2
19	0.977273	0.985075	0.9154	0.944818	GEN	-/+	2
20	0.977273	0.986615	0.919701	0.947694	GEN	-/+	2
21	0.977273	0.987931	0.923603	0.950292	GEN	-/+	2
22	0.977273	0.989064	0.927159	0.95265	GEN	-/+	2
23	0.977273	0.990045	0.930411	0.9548	GEN	-/+	2
24	0.977273	0.990901	0.933395	0.956768	GEN	-/+	2
25	0.977273	0.991651	0.936142	0.958575	GEN	-/+	2
26	0.977273	0.992312	0.93868	0.96024	GEN	-/+	2
27	0.977273	0.992898	0.94103	0.961778	GEN	-/+	2
28	0.977273	0.993419	0.943212	0.963205	GEN	-/+	2
29	0.977273	0.993884	0.945243	0.964531	GEN	-/+	2
30	0.977273	0.994302	0.947138	0.965766	GEN	-/+	2
31	0.977273	0.994678	0.948911	0.96692	GEN	-/+	2
32	0.977273	0.995018	0.950571	0.967999	GEN	-/+	2
33	0.977273	0.995326	0.95213	0.969012	GEN	-/+	2
34	0.977273	0.995606	0.953596	0.969963	GEN	-/+	2
35	0.977273	0.995861	0.954977	0.970859	GEN	-/+	2
36	0.977273	0.996095	0.95628	0.971704	GEN	-/+	2
37	0.977273	0.996309	0.957511	0.972501	GEN	-/+	2
38	0.977273	0.996506	0.958677	0.973256	GEN	-/+	2
39	0.977273	0.996687	0.959782	0.973971	GEN	-/+	2
40	0.977273	0.996855	0.960831	0.974649	GEN	-/+	2
41	0.977273	0.99701	0.961827	0.975293	GEN	-/+	2
42	0.977273	0.997153	0.962775	0.975906	GEN	-/+	2
43	0.977273	0.997287	0.963679	0.976489	GEN	-/+	2
44	0.977273	0.997411	0.96454	0.977045	GEN	-/+	2
45	0.977273	0.997527	0.965362	0.977576	GEN	-/+	2
46	0.977273	0.997635	0.966147	0.978083	GEN	-/+	2
47	0.977273	0.997736	0.966899	0.978568	GEN	-/+	2
48	0.977273	0.99783	0.967618	0.979032	GEN	-/+	2
49	0.977273	0.997919	0.968307	0.979477	GEN	-/+	2
50	0.977273	0.998002	0.968969	0.979903	GEN	-/+	2
51	0.977273	0.998081	0.969603	0.980313	GEN	-/+	2
52	0.977273	0.998154	0.970213	0.980706	GEN	-/+	2
53	0.977273	0.998224	0.970799	0.981084	GEN	-/+	2
54	0.977273	0.998289	0.971362	0.981447	GEN	-/+	2
55	0.977273	0.998352	0.971905	0.981797	GEN	-/+	2
56	0.977273	0.99841	0.972428	0.982134	GEN	-/+	2
57	0.977273	0.998466	0.972932	0.982459	GEN	-/+	2
58	0.977273	0.998518	0.973418	0.982772	GEN	-/+	2
59	0.977273	0.998568	0.973887	0.983075	GEN	-/+	2
60	0.977273	0.998616	0.974341	0.983367	GEN	-/+	2
61	0.977273	0.998661	0.974779	0.98365	GEN	-/+	2
62	0.977273	0.998704	0.975202	0.983923	GEN	-/+	2
63	0.977273	0.998744	0.975612	0.984187	GEN	-/+	2
64	0.977273	0.998783	0.976008	0.984442	GEN	-/+	2
65	0.977273	0.99882	0.976392	0.98469	GEN	-/+	2
66	0.977273	0.998856	0.976764	0.98493	GEN	-/+	2
67	0.977273	0.99889	0.977125	0.985162	GEN	-/+	2
68	0.977273	0.998922	0.977475	0.985388	GEN	-/+	2
69	0.977273	0.998953	0.977814	0.985607	GEN	-/+	2
70	0.977273	0.998982	0.978144	0.985819	GEN	-/+	2
71	0.977273	0.999011	0.978464	0.986026	GEN	-/+	2
72	0.977273	0.999038	0.978775	0.986226	GEN	-/+	2
73	0.977273	0.999064	0.979077	0.986421	GEN	-/+	2
74	0.977273	0.999089	0.97937	0.98661	GEN	-/+	2
75	0.977273	0.999113	0.979656	0.986794	GEN	-/+	2
76	0.977273	0.999136	0.979934	0.986974	GEN	-/+	2
77	0.977273	0.999158	0.980204	0.987148	GEN	-/+	2
78	0.977273	0.999179	0.980468	0.987318	GEN	-/+	2
79	0.977273	0.9992	0.980724	0.987484	GEN	-/+	2
80	0.977273	0.999219	0.980974	0.987645	GEN	-/+	2
81	0.977273	0.999238	0.981218	0.987802	GEN	-/+	2
82	0.977273	0.999256	0.981456	0.987955	GEN	-/+	2
83	0.977273	0.999274	0.981687	0.988105	GEN	-/+	2
84	0.977273	0.999291	0.981913	0.988251	GEN	-/+	2
85	0.977273	0.999307	0.982134	0.988393	GEN	-/+	2
86	0.977273	0.999323	0.982349	0.988532	GEN	-/+	2
87	0.977273	0.999338	0.982559	0.988668	GEN	-/+	2
88	0.977273	0.999353	0.982765	0.9888	GEN	-/+	2
89	0.977273	0.999368	0.982965	0.98893	GEN	-/+	2
90	0.977273	0.999381	0.983161	0.989056	GEN	-/+	2
91	0.977273	0.999395	0.983353	0.98918	GEN	-/+	2
92	0.977273	0.999408	0.98354	0.989301	GEN	-/+	2
93	0.977273	0.99942	0.983723	0.989419	GEN	-/+	2
94	0.977273	0.999432	0.983902	0.989535	GEN	-/+	2
95	0.977273	0.999444	0.984078	0.989648	GEN	-/+	2
96	0.977273	0.999455	0.984249	0.989759	GEN	-/+	2
97	0.977273	0.999466	0.984417	0.989867	GEN	-/+	2
98	0.977273	0.999477	0.984582	0.989974	GEN	-/+	2
99	0.977273	0.999487	0.984743	0.990078	GEN	-/+	2
100	0.977273	0.999497	0.984901	0.99018	GEN	-/+	2
101	0.977273	0.999507	0.985055	0.990279	GEN	-/+	2
102	0.977273	0.999516	0.985206	0.990377	GEN	-/+	2
103	0.977273	0.999526	0.985355	0.990473	GEN	-/+	2
104	0.977273	0.999534	0.9855	0.990567	GEN	-/+	2
105	0.977273	0.999543	0.985643	0.990659	GEN	-/+	2
106	0.977273	0.999552	0.985783	0.99075	GEN	-/+	2
107	1	0.99956	0.98592	0.990838	GEN	-/+	2
0	0.181818	0.172968	0.200548	0.139488	GEN	+/+	2
1	0.295455	0.348369	0.361659	0.334837	GEN	+/+	2
2	0.477273	0.489362	0.480076	0.498099	GEN	+/+	2
3	0.636364	0.596044	0.5674	0.612263	GEN	+/+	2
4	0.659091	0.675746	0.633083	0.689567	GEN	+/+	2
5	0.727273	0.735571	0.683598	0.743371	GEN	+/+	2
6	0.818182	0.781002	0.723274	0.782392	GEN	+/+	2
7	0.886364	0.815993	0.755037	0.811775	GEN	+/+	2
8	0.886364	0.843344	0.780898	0.834593	GEN	+/+	2
9	0.886364	0.865035	0.802271	0.852764	GEN	+/+	2
10	0.886364	0.882473	0.820169	0.867537	GEN	+/+	2
11	0.886364	0.896674	0.835336	0.879757	GEN	+/+	2
12	0.909091	0.908376	0.848322	0.890015	GEN	+/+	2
13	0.909091	0.918124	0.859545	0.898737	GEN	+/+	2
14	0.909091	0.926327	0.869327	0.906234	GEN	+/+	2
15	0.909091	0.933293	0.877917	0.912742	GEN	+/+	2
16	0.909091	0.939259	0.885512	0.918439	GEN	+/+	2
17	0.909091	0.944408	0.892269	0.923464	GEN	+/+	2
18	0.931818	0.948884	0.898314	0.927928	GEN	+/+	2
19	0.931818	0.952801	0.903751	0.931917	GEN	+/+	2
20	0.954545	0.956249	0.908664	0.935502	GEN	+/+	2
21	0.954545	0.959301	0.913123	0.938739	GEN	+/+	2
22	0.977273	0.962017	0.917186	0.941677	GEN	+/+	2
23	0.977273	0.964445	0.920902	0.944354	GEN	+/+	2
24	0.977273	0.966626	0.924312	0.946802	GEN	+/+	2
25	0.977273	0.968593	0.927452	0.94905	GEN	+/+	2
26	0.977273	0.970374	0.930352	0.95112	GEN	+/+	2
27	0.977273	0.971992	0.933037	0.953033	GEN	+/+	2
28	0.977273	0.973467	0.93553	0.954805	GEN	+/+	2
29	0.977273	0.974817	0.937851	0.956451	GEN	+/+	2
30	0.977273	0.976054	0.940016	0.957984	GEN	+/+	2
31	0.977273	0.977193	0.94204	0.959416	GEN	+/+	2
32	0.977273	0.978243	0.943936	0.960755	GEN	+/+	2
33	1	0.979214	0.945716	0.96201	GEN	+/+	2
0	0.409091	0.409445	0.440652	0.400267	TOB	-/-	4
1	0.636364	0.63121	0.621209	0.650043	TOB	-/-	4
2	0.772727	0.753883	0.718386	0.766882	TOB	-/-	4
3	0.840909	0.826215	0.778193	0.826824	TOB	-/-	4
4	0.863636	0.871518	0.818259	0.86263	TOB	-/-	4
5	0.863636	0.901403	0.846748	0.886444	TOB	-/-	4
6	0.886364	0.921998	0.867922	0.903413	TOB	-/-	4
7	0.909091	0.936726	0.884211	0.916096	TOB	-/-	4
8	0.954545	0.947592	0.897089	0.925917	TOB	-/-	4
9	0.977273	0.955825	0.907502	0.933735	TOB	-/-	4
10	0.977273	0.962208	0.916079	0.940099	TOB	-/-	4
11	0.977273	0.967256	0.923257	0.945376	TOB	-/-	4
12	0.977273	0.971318	0.929344	0.949818	TOB	-/-	4
13	0.977273	0.974635	0.934567	0.953607	TOB	-/-	4
14	0.977273	0.977381	0.939094	0.956874	TOB	-/-	4
15	0.977273	0.979681	0.943053	0.959721	TOB	-/-	4
16	0.977273	0.981629	0.946543	0.962221	TOB	-/-	4
17	0.977273	0.983292	0.94964	0.964435	TOB	-/-	4
18	0.977273	0.984726	0.952407	0.966408	TOB	-/-	4
19	1	0.985971	0.954893	0.968177	TOB	-/-	4
0	0.227273	0.234704	0.32213	0.218961	TOB	+/-	2
1	0.522727	0.493233	0.504584	0.507774	TOB	+/-	2
2	0.681818	0.685664	0.617074	0.712833	TOB	+/-	2
3	0.840909	0.809301	0.691686	0.823111	TOB	+/-	2
4	0.886364	0.884069	0.744033	0.877897	TOB	+/-	2
5	0.886364	0.928388	0.7824	0.906921	TOB	+/-	2
6	0.931818	0.954699	0.811515	0.924377	TOB	+/-	2
7	0.931818	0.970536	0.834241	0.93613	TOB	+/-	2
8	0.954545	0.980269	0.852399	0.94467	TOB	+/-	2
9	0.977273	0.986397	0.867193	0.951188	TOB	+/-	2
10	1	0.990357	0.879448	0.956337	TOB	+/-	2
0	0.454545	0.448104	0.466685	0.457198	TOB	-/+	3
1	0.681818	0.647445	0.644516	0.656691	TOB	-/+	3
2	0.727273	0.753251	0.737674	0.75299	TOB	-/+	3
3	0.772727	0.816143	0.794203	0.808737	TOB	-/+	3
4	0.795455	0.856639	0.831758	0.844844	TOB	-/+	3
5	0.909091	0.884319	0.858318	0.869986	TOB	-/+	3
6	0.931818	0.904136	0.877989	0.888413	TOB	-/+	3
7	0.931818	0.918856	0.893084	0.90245	TOB	-/+	3
8	0.954545	0.930124	0.904998	0.913469	TOB	-/+	3
9	0.954545	0.938967	0.91462	0.922331	TOB	-/+	3
10	0.954545	0.946052	0.922539	0.929602	TOB	-/+	3
11	0.954545	0.951832	0.929161	0.935667	TOB	-/+	3
12	0.977273	0.95662	0.934775	0.940799	TOB	-/+	3
13	0.977273	0.960638	0.939591	0.945194	TOB	-/+	3
14	0.977273	0.964049	0.943764	0.948997	TOB	-/+	3
15	0.977273	0.966976	0.947412	0.95232	TOB	-/+	3
16	0.977273	0.96951	0.950628	0.955245	TOB	-/+	3
17	0.977273	0.971722	0.953483	0.95784	TOB	-/+	3
18	0.977273	0.973666	0.956033	0.960157	TOB	-/+	3
19	0.977273	0.975386	0.958324	0.962237	TOB	-/+	3
20	0.977273	0.976918	0.960393	0.964115	TOB	-/+	3
21	1	0.978289	0.962271	0.965818	TOB	-/+	3
0	0.181818	0.164823	0.218668	0.101183	TOB	+/+	1
1	0.318182	0.358528	0.384878	0.303183	TOB	+/+	1
2	0.431818	0.522375	0.503449	0.514747	TOB	+/+	1
3	0.681818	0.646285	0.589267	0.673717	TOB	+/+	1
4	0.75	0.736141	0.653009	0.773854	TOB	+/+	1
5	0.840909	0.800517	0.701596	0.833052	TOB	+/+	1
6	0.886364	0.846742	0.739513	0.868802	TOB	+/+	1
7	0.909091	0.880251	0.76972	0.891896	TOB	+/+	1
8	0.931818	0.904863	0.794224	0.907962	TOB	+/+	1
9	0.954545	0.923207	0.814418	0.919828	TOB	+/+	1
10	0.977273	0.937088	0.831293	0.928983	TOB	+/+	1
11	0.977273	0.947752	0.845568	0.936273	TOB	+/+	1
12	0.977273	0.956063	0.857774	0.942219	TOB	+/+	1
13	0.977273	0.96263	0.868312	0.947163	TOB	+/+	1
14	0.977273	0.967886	0.877489	0.951338	TOB	+/+	1
15	0.977273	0.972144	0.885542	0.95491	TOB	+/+	1
16	0.977273	0.975632	0.892659	0.957999	TOB	+/+	1
17	0.977273	0.978519	0.898988	0.960698	TOB	+/+	1
18	1	0.980931	0.904649	0.963075	TOB	+/+	1
