# Supplementary material for: Bacterial defenses against a natural antibiotic promote collateral resilience to clinical antibiotics
Source: PLoS Biol. 2021 Mar 10;19(3):e3001093. doi: 10.1371/journal.pbio.3001093 (PMC7946323; doi:10.1371/journal.pbio.3001093)
Supplement: S1 Data — This zipped folder contains Excel tables organized by figure, within which the raw data for individual panels are displayed in separate tabs, as well as a text file containing the R code for all functions that were written especially for this manuscript. (ZIP) [file pbio.3001093.s018.zip › Text_A.R]

#Written by Elena K. Perry for Meirelles and Perry et al., "Bacterial defenses against a natural antibiotic
#promote collateral resilience to clinical antibiotics," PLoS Biology.

#Part One of this script contains functions for plotting overlays of empirical and 
#theoretical cummulative distributions for fluctuation test data, as well as performing
#the chi-square test of goodness-of-fit for two modified versions of the Luria-Delbruck
#distribution that account for 1) differential growth rates of mutants vs. wildtype, or
#2) post-plating mutations.
#Part Two of this script contains a MATLAB-to-R direct translation of code written by Greg Lang 
#for fluctuation test analysis. 
#The original MATLAB code is available at: https://github.com/AWMurrayLab/FluctuationTest_GregLang
#Translation was done by Elena K. Perry. 

#Before using the functions in this script, you must also copy and save the code at the 
#following link in an R script and source it:
#http://ljk.imag.fr/membres/Bernard.Ycart/LD/LD.R

#PART ONE

LD_cdf <- function(s) {
  # This function takes fluctuation test data (a vector containing raw numbers of mutants 
  # in parallel cultures) and generates the cumulative distribution function for
  # the theoretical LD distribution with parameters m (number of mutations
  # per culture) and rho (ratio of WT fitness to mutant fitness) estimated
  # by the Hamon & Ycart generating function
  cumLD <- numeric(max(s))
  for (i in seq(0, max(s))) {
    cumLD[i+1] <- pLD(i, GF.est(s)[1], GF.est(s)[2]) 
  }
  cumLD
}

get_LD <- function(s) {
  # This function takes fluctuation test data (a vector containing raw numbers 
  # of mutants in parallel cultures) and generates the probability density 
  # function for the theoretical LD distribution with parameters m (number of 
  # mutations per culture) and rho (ratio of WT fitness to mutant fitness) 
  # estimated by the Hamon & Ycart generating function
  dLD(max(s), GF.est(s)[1], GF.est(s)[2])
}

score_LD_HamonYcart <- function(s) {
  # This function takes fluctuation test data (a vector containing raw numbers 
  # of mutants in parallel cultures) and calculates negative log likelihood for 
  # the LD distribution with the estimated parameters m and rho (see LD_cdf above).
  # Returns a list containing the empirical cumulative distribution function
  # and the -log likelihood.
  p_s <- numeric(max(s))
  for (i in seq(0, max(s))) {
    p_s[i+1] = sum(s == i)
  }
  list(p_s, sum(-log(dLD(max(s), GF.est(s)[1], GF.est(s)[2])^p_s)))
}

plot_ecdf_vs_hy <- function(s, s_name) {
  # This function takes fluctuation test data (a vector containing raw numbers 
  # of mutants in parallel cultures) and plots the ECDF and theoretical Hamon 
  # & Ycart LD model CDF (with parameters m and rho) for a fluctuation test 
  # data set (a vector containing raw numbers of mutants in parallel cultures).
  # The plot is saved as a pdf.
  s <- unlist(s)
  p_nmut <- c
  ecdf <- cumsum(p_nmut)
  ld_ecdf <- LD_cdf(s)
  df <- data.frame(seq(0, max(s)), ecdf, ld_ecdf)
  names(df) <- c('Nmut', 'CDF', 'LD')
  
  ggplot(df) + geom_step(aes(x = Nmut, y = CDF), color = 'red') + geom_line(aes(x = Nmut, y = LD)) + theme_classic() + theme(axis.text = element_text(size = 14, color = 'black'), axis.title = element_text(size = 16))
  filename <- sprintf('cdf_plot_%s.pdf', s_name)
  ggsave(filename, width = 4, height = 3.8, units = 'in')
}

chisq_calc <- function(s) {
  # This function takes fluctuation test data (a vector containing raw numbers of mutants 
  # in parallel cultures) and performs a chi-square test of goodness-of-fit for the 
  # Hamon & Ycart LD model (with parameters m and rho).
  # Colony counts are binned such that the total number of occurrences is >5 in each bin.
  s_dist <- unlist(score_LD(s)[1])
  s_ld <- get_LD(s) * length(s)
  expect_counts <- 0
  expect_counts_vector <- numeric()
  expect_counts_breaks <- c(0)
  for (i in seq(0, length(s_ld)-1)) {
    if (expect_counts < 5) {
      expect_counts <- expect_counts + s_ld[i + 1]
    }
    else {
      expect_counts_vector <- c(expect_counts_vector, expect_counts)
      expect_counts_breaks <- c(expect_counts_breaks, i)
      expect_counts <- s_ld[i + 1]
    }
  }
  expect_counts_vector[length(expect_counts_vector)] <- expect_counts_vector[length(expect_counts_vector)] + expect_counts
  expect_counts_breaks <- c(expect_counts_breaks, length(s_ld)-1)
  
  actual_counts_vector <- numeric()
  for (i in seq(length(expect_counts_vector))) {
    break1 <- expect_counts_breaks[i] + 1
    break2 <- expect_counts_breaks[i+1]
    actual_counts_vector <- c(actual_counts_vector, sum(s_dist[break1:break2]))
  }
  
  chisq_val <- 0
  for (i in seq(length(expect_counts_vector))) {
    chisq_val <- chisq_val + ((actual_counts_vector[i] - expect_counts_vector[i])^2)/expect_counts_vector[i]
  }
  chisq.test(actual_counts_vector, p = expect_counts_vector, rescale.p = TRUE)
}

m_correction <- function(m, z) {
  # This function applies Stewart's correction for partial plating.
  # (Note that Zheng, 2017, G3 claims this correction is inappropriate to use
  # when allowing for differential fitness of mutants - however, a better
  # alternative has yet to be developed.)
  if (z == 1) {
    mcorr <- m
  }
  else {
    mcorr <- m * (z - 1) / (z * log(z))
  }
  mcorr
}

mu_from_m <- function(m, nt) {
  # This function calculates µ from m.
  mu <- m/nt
}

chisq_calc_ld_twoparam <- function(s) {
  # This function takes fluctuation test data (a vector containing raw numbers of mutants 
  # in a set parallel cultures) and performs the chi-square test of goodness-of-fit for 
  # the LD-Poisson distribution.
  # Colony counts are binned such that the total number of occurrences is >5 in each bin.
  s <- unlist(s)
  s_dist <- unlist(score_LD(s)[1])
  s_ld <- 44*generateTwoParam(findMLmTwoParam(s)[1], findMLmTwoParam(s)[2], max(s))
  expect_counts <- 0
  expect_counts_vector <- numeric()
  expect_counts_breaks <- c(0)
  for (i in seq(0, length(s_ld)-1)) {
    if (expect_counts < 5) {
      expect_counts <- expect_counts + s_ld[i + 1]
    }
    else {
      expect_counts_vector <- c(expect_counts_vector, expect_counts)
      expect_counts_breaks <- c(expect_counts_breaks, i)
      expect_counts <- s_ld[i + 1]
    }
  }
  expect_counts_vector[length(expect_counts_vector)] <- expect_counts_vector[length(expect_counts_vector)] + expect_counts
  expect_counts_breaks <- c(expect_counts_breaks, length(s_ld)-1)
  
  actual_counts_vector <- numeric()
  for (i in seq(length(expect_counts_vector))) {
    break1 <- expect_counts_breaks[i] + 1
    break2 <- expect_counts_breaks[i+1]
    actual_counts_vector <- c(actual_counts_vector, sum(s_dist[break1:break2]))
  }
  
  chisq_val <- 0
  for (i in seq(length(expect_counts_vector))) {
    chisq_val <- chisq_val + ((actual_counts_vector[i] - expect_counts_vector[i])^2)/expect_counts_vector[i]
  }
  chisq.test(actual_counts_vector, p = expect_counts_vector, rescale.p = TRUE)
}

plot_ecdf_vs_ld_lang_hy <- function(s, s_name, xmax) {
  # This function plots the ECDF and theoretical LD model CDF (with 
  # parameters m and rho) from Hamon & Ycart, theoretical basic LD model
  # (with parameter m), and Lang et al two-parameter LD-Poisson model 
  # (with parameters m and d) for a fluctuation test data set (a vector
  # containing raw numbers of mutants in parallel cultures).
  # The plot is saved as a pdf, and the CDF values are additionally
  # written to a plain-text file.
  s <- unlist(s)
  p_s <- numeric(max(s))
  for (i in seq(0, max(s))) {
    p_s[i+1] = sum(s == i)
  }
  p_nmut <- p_s/length(s)
  ecdf <- cumsum(p_nmut)
  ld_ecdf <- LD_cdf(s)
  
  ld_lang_cdf <- cumsum(generateLD_Lang(findMLm(s), max(s)))
  
  ld_lang_twoparam_cdf <- cumsum(generateTwoParam(findMLmTwoParam(s)[1], findMLmTwoParam(s)[2], max(s)))
  
  df <- data.frame(seq(0, max(s)), ecdf, ld_ecdf, ld_lang_cdf, ld_lang_twoparam_cdf)
  names(df) <- c('Nmut', 'CDF', 'LD_HY', 'LD_Lang', 'LD_TwoParam')
  
  ggplot(df) + geom_step(aes(x = Nmut, y = CDF), color = 'black') + geom_line(aes(x = Nmut, y = LD_HY), color = 'deeppink1') + geom_line(aes(x = Nmut, y = LD_Lang), color = 'gray') + geom_line(aes(x = Nmut, y = LD_TwoParam), color = 'dodgerblue') + theme_classic() + theme(axis.text = element_text(size = 14, color = 'black'), axis.title = element_text(size = 16), legend.position = 'right') + scale_y_continuous(breaks = c(0.00, 0.25, 0.50, 0.75, 1.00), limits = c(0, 1)) + xlim(c(0, xmax))
  filename <- sprintf('cdf_plot_%s.pdf', s_name)
  ggsave(filename, width = 4, height = 3.8, units = 'in')
  write.table(df, sprintf('ecdf_vs_ld_data_%s.txt', s_name), sep = '\t', col.names = TRUE, row.names = FALSE)
}

plot_ecdf_vs_ld_lang_hy_poisson <- function(s, s_name, xmax) {
  # This function plots the ECDF and theoretical LD model CDF (with 
  # parameters m and rho) from Hamon & Ycart, theoretical basic LD model
  # (with parameter m), Lang et al two-parameter LD-Poisson model 
  # (with parameters m and d), and pure Poisson distribution for a fluctuation 
  # test data set (a vector containing raw numbers of mutants in parallel cultures).
  # The plot is saved as a pdf.
  s <- unlist(s)
  p_s <- numeric(max(s))
  for (i in seq(0, max(s))) {
    p_s[i+1] = sum(s == i)
  }
  p_nmut <- p_s/length(s)
  ecdf <- cumsum(p_nmut)
  ld_ecdf <- LD_cdf(s)
  
  ld_lang_cdf <- cumsum(generateLD_Lang(findMLm(s), max(s)))
  
  ld_lang_twoparam_cdf <- cumsum(generateTwoParam(findMLmTwoParam(s)[1], findMLmTwoParam(s)[2], max(s)))
  
  la <- unlist(fitdistr(s, densfun = 'Poisson')[1])
  
  pois <- rpois(10000, la)
  
  df <- data.frame(seq(0, max(s)), ecdf, ld_ecdf, ld_lang_cdf, ld_lang_twoparam_cdf)
  names(df) <- c('Nmut', 'CDF', 'LD_HY', 'LD_Lang', 'LD_TwoParam')
  
  ggplot(df) + geom_step(aes(x = Nmut, y = CDF), color = 'black') + geom_line(aes(x = Nmut, y = LD_HY), color = 'deeppink1') + geom_line(aes(x = Nmut, y = LD_Lang), color = 'gray') + geom_line(aes(x = Nmut, y = LD_TwoParam), color = 'dodgerblue') + stat_ecdf(data = data.frame(pois), aes(pois), geom = 'line', color = 'darkgoldenrod2') + theme_classic() + theme(axis.text = element_text(size = 14, color = 'black'), axis.title = element_text(size = 16), legend.position = 'right') + scale_y_continuous(breaks = c(0.00, 0.25, 0.50, 0.75, 1.00), limits = c(0, 1)) + xlim(c(0, xmax))
  filename <- sprintf('cdf_plot_%s.pdf', s_name)
  ggsave(filename, width = 4, height = 3.8, units = 'in')
}

####################

#PART TWO

generateLD_Lang <- function(m,max) {

  #The first value of the array is the probability of observing zero mutants
  ldDist <- c(exp(-m))
  #This loop fills out the array "ldDist," and for each run, determines the
  #probability of observing "i" mutants in a culture.
  for (i in seq(max)) {
    x <- seq(0, length(ldDist)-1)
    ldDist = c(ldDist, m/length(x)*sum(ldDist/(length(x)-x+1)))
  }
  ldDist
}

generatePO <- function(lambda,max){
  dist <- numeric(max+1)

  #This loop determines the Poisson probability of observing "x" given the
  #chosen "lambda".
  for (x in seq(0, max)){
  dist[x+1] <- (lambda^x/factorial(x)*exp(-lambda))
  }
  dist
}

dot <- function(x, y) {
  sum(x*y)
}

generateTwoParam <- function(m,d,max) {

  LD <- generateLD_Lang(m,max) # Generate a Luria-Delbruck distribution with parameter "m" up to "max".
  PO <- generatePO(m*d,max) # Generate the Poisson distribution with parameter "lambda" = "m*d" up to "max".
  PO[which(is.na(PO)==1)] <- 0 # This line of code finds all values in the Poisson dist that are so small that they register as NaN ("Not a Number") and sets them to 0.
  coDist <- numeric() # Create an empty vector "coDist".

  #The loop below calculates the probability distribution for the combined
  #Luria-Delbruck/Poisson.
  for (i in seq(0, max)){
    coDist <- c(coDist, dot(LD[1:(i+1)],rev(PO[1:(i+1)])))
  }
  coDist
}

scoreData <- function(data,m) {

# This loop converts the data from a list of the number of mutants per
# culture to an array where the position "i+1" corresponds to the number of
# cultures with "i" mutants.
  tabdata <- integer(max(data) + 1)
  for (i in seq(0, max(data))) {
  tabdata[i+1] <- length(which(data==i))
  }

  dist <- generateLD_Lang(m,max(data)) # Uses the function "generateLD" to generate the Luria-Delbruck distribution with parameter "m" out to the maximum observed number of mutants per culture
  score <- sum(-log(dist^tabdata)) # Calculate the -log of the probability of observing the data
  score
}

findMLm <- function(data) {

  m <- median(data)+0.1 # To perform a maximum likelihood analysis, you first need to make a guess of "m".  Here we guess that "m" is the median value of from the fluctuation data.  We add 0.1 to the median to ensure that our initial guess is > 0.
  #If the median is > 10, we set the initial guess at 10.
  if (m > 10) {
    m <- 10
  }

# Below the five loops optimize one digit at a time.

  scores <- c(0, 1, 0) # Set the "scores" array to a trivial value which fails the below test "scores(2) > min(scores)"
  while (scores[2] > min(scores)){
    ms <- c(m-1, m, m+1) # the "ms" array is the current estimate for "m" and the two adjacent values
    ms[which(ms<0)] <- 0
    scores <- c(scoreData(data,ms[1]), scoreData(data,ms[2]), scoreData(data,ms[3])) # Using the function "scoreData," determine the log probability of "m" given the data
    m <- ms[which(scores==min(scores))] # Set the value for "m" to the lowest of the three scores
    }

  scores <- c(0, 1, 0) # Set the "scores" array to a trivial value which fails the below test "scores(2) > min(scores)"
  while (scores[2] > min(scores)){
    ms <- c(m-0.1, m, m+0.1) # the "ms" array is the current estimate for "m" and the two adjacent values
    ms[which(ms<0)] <- 0
    scores <- c(scoreData(data,ms[1]), scoreData(data,ms[2]), scoreData(data,ms[3])) # Using the function "scoreData," determine the log probability of "m" given the data
    m <- ms[which(scores==min(scores))] # Set the value for "m" to the lowest of the three scores
  }

  scores <- c(0, 1, 0) # Set the "scores" array to a trivial value which fails the below test "scores(2) > min(scores)"
  while (scores[2] > min(scores)){
    ms <- c(m-0.01, m, m+0.01) # the "ms" array is the current estimate for "m" and the two adjacent values
    ms[which(ms<0)] <- 0
    scores <- c(scoreData(data,ms[1]), scoreData(data,ms[2]), scoreData(data,ms[3])) # Using the function "scoreData," determine the log probability of "m" given the data
    m <- ms[which(scores==min(scores))] # Set the value for "m" to the lowest of the three scores
  }
  
  scores <- c(0, 1, 0) # Set the "scores" array to a trivial value which fails the below test "scores(2) > min(scores)"
  while (scores[2] > min(scores)){
    ms <- c(m-0.001, m, m+0.001) # the "ms" array is the current estimate for "m" and the two adjacent values
    ms[which(ms<0)] <- 0
    scores <- c(scoreData(data,ms[1]), scoreData(data,ms[2]), scoreData(data,ms[3])) # Using the function "scoreData," determine the log probability of "m" given the data
    m <- ms[which(scores==min(scores))] # Set the value for "m" to the lowest of the three scores
  }
  
  scores <- c(0, 1, 0) # Set the "scores" array to a trivial value which fails the below test "scores(2) > min(scores)"
  while (scores[2] > min(scores)){
    ms <- c(m-0.0001, m, m+0.0001) # the "ms" array is the current estimate for "m" and the two adjacent values
    ms[which(ms<0)] <- 0
    scores <- c(scoreData(data,ms[1]), scoreData(data,ms[2]), scoreData(data,ms[3])) # Using the function "scoreData," determine the log probability of "m" given the data
    m <- ms[which(scores==min(scores))] # Set the value for "m" to the lowest of the three scores
  }
  
  m
}

scoreDataTwoParam <- function(data,m,d) {

# This loop converts the data from a list of the number of mutants per
# culture to an array where the position "i+1" corresponds to the number of
# cultures with "i" mutants.
  tabdata <- integer(max(data) + 1)
  for (i in seq(0, max(data))) {
    tabdata[i+1] <- length(which(data==i))
  }

  dist <- generateTwoParam(m,d,max(data)) # Uses the function "generateTwoParam" to generate the Luria-Delbruck distribution with parameters "m" and "d" out to 100
  dist[which(dist < 0)] <- 0
  score <- sum(-log(dist^tabdata)) # Calculate the -log of the probability of observing the data
  score
}

findMLmTwoParam <- function(data) {

  m <- median(data)+0.1 # To perform a maximum likelihood analysis, you first need to make a guess of "m".  Here we guess that "m" is the median value of from the fluctuation data.  We add 0.1 to the median to ensure that our initial guess is > 0.
  #If the median is > 10, we set the initial guess at 10.
  if (m > 10) {
    m <- 10
  }
  d <- 0


  previous_m <- 0
  while (m != previous_m) {

    previous_m <- m
    
    # OPTIMIZE "m":  Below the five loops optimize one digit at a time.
    
    scores <- c(0, 1, 0) # Set the "scores" array to a trivial value which fails the below test "scores(2) > min(scores)"
    while (scores[2] > min(scores)){
      ms <- c(m-1, m, m+1) # the "ms" array is the current estimate for "m" and the two adjacent values
      scores <- c(scoreDataTwoParam(data,ms[1],d), scoreDataTwoParam(data,ms[2],d), scoreDataTwoParam(data,ms[3],d)) # Using the function "scoreDataTwoParam," determine the log probability of "m" given the data
      scores[which(ms<0)] <- max(scores)+1
      m <- ms[which(scores==min(scores))] # Set the value for "m" to the lowest of the three scores
    }
  
    scores <- c(0, 1, 0) # Set the "scores" array to a trivial value which fails the below test "scores(2) > min(scores)"
    while (scores[2] > min(scores)){
      ms <- c(m-0.1, m, m+0.1) # the "ms" array is the current estimate for "m" and the two adjacent values
      scores <- c(scoreDataTwoParam(data,ms[1],d), scoreDataTwoParam(data,ms[2],d), scoreDataTwoParam(data,ms[3],d)) # Using the function "scoreDataTwoParam," determine the log probability of "m" given the data
      scores[which(ms<0)] <- max(scores)+1
      m <- ms[which(scores==min(scores))] # Set the value for "m" to the lowest of the three scores
    }

    scores <- c(0, 1, 0) # Set the "scores" array to a trivial value which fails the below test "scores(2) > min(scores)"
    while (scores[2] > min(scores)){
      ms <- c(m-0.01, m, m+0.01) # the "ms" array is the current estimate for "m" and the two adjacent values
      scores <- c(scoreDataTwoParam(data,ms[1],d), scoreDataTwoParam(data,ms[2],d), scoreDataTwoParam(data,ms[3],d)) # Using the function "scoreDataTwoParam," determine the log probability of "m" given the data
      scores[which(ms<0)] <- max(scores)+1
      m <- ms[which(scores==min(scores))] # Set the value for "m" to the lowest of the three scores
    }

    scores <- c(0, 1, 0) # Set the "scores" array to a trivial value which fails the below test "scores(2) > min(scores)"
    while (scores[2] > min(scores)){
      ms <- c(m-0.001, m, m+0.001) # the "ms" array is the current estimate for "m" and the two adjacent values
      scores <- c(scoreDataTwoParam(data,ms[1],d), scoreDataTwoParam(data,ms[2],d), scoreDataTwoParam(data,ms[3],d)) # Using the function "scoreDataTwoParam," determine the log probability of "m" given the data
      scores[which(ms<0)] <- max(scores)+1
      m <- ms[which(scores==min(scores))] # Set the value for "m" to the lowest of the three scores
    }

    scores <- c(0, 1, 0) # Set the "scores" array to a trivial value which fails the below test "scores(2) > min(scores)"
    while (scores[2] > min(scores)){
      ms <- c(m-0.0001, m, m+0.0001) # the "ms" array is the current estimate for "m" and the two adjacent values
      scores <- c(scoreDataTwoParam(data,ms[1],d), scoreDataTwoParam(data,ms[2],d), scoreDataTwoParam(data,ms[3],d)) # Using the function "scoreDataTwoParam," determine the log probability of "m" given the data
      scores[which(ms<0)] <- max(scores)+1
      m <- ms[which(scores==min(scores))] # Set the value for "m" to the lowest of the three scores
    }

# OPTIMIZE "d":  The two loops below optimize "d" one digit at a time.

  scores <- c(0, 1, 0) # Set the "scores" array to a trivial value which fails the below test "scores(2) > min(scores)"
  while (scores[2] > min(scores)) {
    ds <- c(d-.1, d, d+.1) # the "ds" array the current estimate for "d" and the two adjacent values
    ds[which(ds<0)] <- 0.1
    scores <- c(scoreDataTwoParam(data,m,ds[1]), scoreDataTwoParam(data,m,ds[2]), scoreDataTwoParam(data,m,ds[3])) # Using the function "scoreDataTwoParam," determine the log probability of "m" given the data
  scores[which(ds<0)] <- max(scores)+1 # Maximize the score for ds<0 to remove negative d values
  d <- ds[which(scores==min(scores))] # Set the value for "d" to the lowest of the three scores
}

  scores <- c(0, 1, 0) # Set the "scores" array to a trivial value which fails the below test "scores(2) > min(scores)"
  while (scores[2] > min(scores)) {
    ds <- c(d-.01, d, d+.01) # the "ds" array the current estimate for "d" and the two adjacent values
    ds[which(ds<0)] <- 0.1
    scores <- c(scoreDataTwoParam(data,m,ds[1]), scoreDataTwoParam(data,m,ds[2]), scoreDataTwoParam(data,m,ds[3])) # Using the function "scoreDataTwoParam," determine the log probability of "m" given the data
    scores[which(ds<0)] <- max(scores)+1 # Maximize the score for ds<0 to remove negative d values
    d <- ds[which(scores==min(scores))] # Set the value for "d" to the lowest of the three scores
  }
}

c(m, d)
}
